# Supplementary material for: Transcriptome Profiling Reveals Differential Effect of Interleukin-17A Upon Influenza Virus Infection in Human Cells
Source: Front Microbiol. 2019 Oct 10;10:2344. doi: 10.3389/fmicb.2019.02344 (PMC6798183; doi:10.3389/fmicb.2019.02344)
Supplement: TABLE S2 — Upstream regulator analysis of common DEGs from A549 and 293T cells infected with CA04 or PR8 virus. [file Table_2.xls]

## Sheet: A549 common gene
Upstream Regulator	Predicted Activation State	Activation z-score	Target molecules in dataset
IFNG	Activated	9.296	APOL6,BATF2,BST2,C1R,CASP1,CCL5,CD14,CD274,CDH1,CEACAM1,CFB,CHI3L2,CMPK2,CTSS,CXCL10,CXCL2,DDX58,DLL1,DTX3L,EGR1,EHF,ERAP2,FGG,GBP1,GBP2,GBP3,GBP4,GGT5,HERC6,HLA-B,HLA-F,IDO1,IFI16,IFI27,IFI30,IFI35,IFI44,IFI44L,IFI6,IFIH1,IFIT1,IFIT2,IFIT3,IFIT5,IFITM1,IFITM2,IFITM3,IFNB1,IL15RA,IL23A,IL4I1,IRF1,IRF7,IRF9,ISG15,ISG20,ITGB2,LAMP3,LCN2,LGALS3BP,LGALS9,MX1,MX2,MYD88,NLRC5,NMI,NUPR1,OAS1,OAS2,OAS3,O…
IFNA2	Activated	8.501	ALOX5,APOL6,BST2,C19orf66,C1R,C1S,CCL5,CEACAM1,CMPK2,CXCL10,DDX58,DDX60,GBP1,GBP2,GBP4,HERC5,HERC6,HLA-B,HSH2D,IDO1,IFI16,IFI27,IFI35,IFI44,IFI44L,IFI6,IFIH1,IFIT1,IFIT2,IFIT3,IFIT5,IFITM1,IFITM2,IFITM3,IFNB1,IRF1,IRF7,IRF9,ISG15,ISG20,LAMP3,LGALS3BP,MX1,MX2,OAS1,OAS2,OAS3,OGFR,PARP12,PARP9,PLSCR1,PML,RARRES3,REC8,RSAD2,SAMD9,SAMHD1,SLC15A3,SOCS1,SP110,STAT1,STAT4,TAP1,TDRD7,THEMIS2,TLR3,TNFSF10,…
IRF7	Activated	7.977	CCL5,CMPK2,CXCL10,DDX58,DHX58,GBP1,GBP3,GBP4,HELZ2,HERC5,IDO1,IFI16,IFI35,IFI44,IFI44L,IFI6,IFIH1,IFIT1,IFIT2,IFIT3,IFITM1,IFITM2,IFITM3,IFNB1,IFNL2,IFNL3,IL15RA,IL4I1,IRF1,IRF7,IRF9,ISG15,ISG20,MX1,MX2,NMI,NT5C3A,OAS1,OAS2,OAS3,OASL,PARP12,PARP14,PLSCR1,PSMB10,PSMB8,PSMB9,PSME2,RSAD2,RTP4,SAMD9L,SOCS1,STAT1,STAT2,TAP1,TAP2,TDRD7,TNFSF10,TNFSF13B,TREX1,TRIM21,TRIM22,UBA7,UBE2L6,USP18,XAF1,ZBP1
lipopolysaccharide	Activated	7.85	ALDH3A1,ALOX5,APOL6,CASP1,CCL5,CD14,CD22,CD274,CEACAM1,CFB,CMPK2,CXCL10,CXCL2,DDX58,DHX58,EGR1,EHF,GBP1,GBP2,GBP3,GBP4,H19,HERC5,HSH2D,IDO1,IFI16,IFI27,IFI35,IFI44,IFI44L,IFI6,IFIH1,IFIT1,IFIT2,IFIT3,IFIT5,IFITM1,IFITM2,IFNB1,IFNL2,IFNL3,IL15RA,IL23A,IL4I1,IRF1,IRF7,IRF9,ISG15,ISG20,ITGB2,KRT4,LAMP3,LCN2,LGALS3BP,LGALS9,MB,MX1,MX2,MYD88,NLRC5,NPHS1,NT5C3A,NTS,NUPR1,OAS1,OAS2,OAS3,OASL,PLSCR1,PML,…
TNF	Activated	7.572	ABCG2,AKR1B10,ALDH3A1,ALOX5,ARHGDIB,BST2,CASP1,CBR3,CCL5,CD14,CD274,CDH1,CFB,CHI3L2,CTSS,CXCL10,CXCL2,DDX58,EGR1,EHF,FGG,GATS,GBP1,GBP2,GBP3,H19,HERC5,HLA-B,HLA-F,IDO1,IFI16,IFI27,IFI6,IFIH1,IFIT1,IFIT3,IFIT5,IFITM1,IFNB1,IL15RA,IL23A,IL4I1,IRF1,IRF7,ISG15,ITGB2,LAMB3,LAMP3,LCN2,LGALS9,MX1,MYD88,NPHS1,OAS1,OAS2,OAS3,OASL,PARP14,PLSCR1,PML,PSMB10,PSMB8,PSMB9,PSME2,RARRES3,RGS20,SAA1,SAMD9,SCNN1A,S…
poly rI:rC-RNA	Activated	7.495	BST2,CCL5,CD14,CD274,CDH1,CEACAM1,CFB,CXCL10,CXCL2,DDX58,DHX58,DLL1,EGR1,EHF,GBP1,GBP2,HLA-B,HLA-F,IDO1,IFI16,IFI27,IFIH1,IFIT1,IFIT2,IFIT3,IFIT5,IFITM3,IFNB1,IFNL2,IFNL3,IL15RA,IL23A,IL4I1,IRF1,IRF7,IRF9,ISG15,ISG20,LGALS9,MX1,MYD88,NLRC5,NMI,OAS1,OAS2,OAS3,OASL,PSMB8,PSMB9,PSME2,RARRES3,RSAD2,SLPI,SOCS1,ST8SIA4,STAT1,STAT2,TAP1,TAP2,TLR3,TNFSF10,TNFSF13B,TRIM25,ZBP1
Interferon alpha	Activated	7.47	APOL3,BST2,CASP1,CCL5,CEACAM1,CXCL10,CXCL2,DDX58,DHX58,GBP1,GBP2,GBP3,HLA-B,IDO1,IFI16,IFI27,IFI35,IFI6,IFIH1,IFIT1,IFIT2,IFIT3,IFITM1,IFITM2,IFITM3,IFNB1,IFNL2,IL15RA,IRF1,IRF7,IRF9,ISG15,ISG20,MX1,MX2,MYD88,NMI,OAS1,OAS2,PML,PNPT1,PSMB8,PSMB9,RARRES3,RSAD2,SOCS1,SPRY1,STAT1,STAT2,STAT4,TAP1,TAP2,TLR3,TNFSF10,TNFSF13B,TRIM21,TRIM22,TYMP,UBE2L6,USP18,ZBP1
tretinoin	Activated	7.202	ALDH3A1,ALOX5,BCO1,CASP1,CD14,CDH1,CEACAM1,CEACAM6,CTSS,CXCL10,CXCL2,CYP4F11,CYP4F3,DDX58,DDX60,DDX60L,DHX58,DLL1,EGR1,EPCAM,GATA6,GBP4,GPX2,HLA-B,IFI16,IFI27,IFI35,IFI44,IFI44L,IFI6,IFIH1,IFIT1,IFIT2,IFIT3,IFIT5,IFITM1,IL4I1,IRF1,IRF9,ISG15,ITGB2,LAP3,LGALS3BP,LGALS9,MAP2,MDK,METTL7A,NMI,NPHS1,OAS1,OAS2,OAS3,OASL,PARP14,PARP9,PAX7,PLSCR1,PML,PRAM1,PSMB10,PSMB8,PSMB9,RARRES3,REC8,RTP4,SAMD9L,SAMH…
PRL	Activated	6.984	ABCG2,BST2,C19orf66,CDH1,CMPK2,CTSS,CXCL10,DDX58,DDX60L,DHX58,DTX3L,EGR1,HELZ2,HERC5,HERC6,IFI35,IFI44,IFI44L,IFI6,IFIH1,IFIT1,IFIT3,IFIT5,IFITM1,IRF1,IRF7,IRF9,ISG15,LAMP3,MX2,NUPR1,OAS1,OAS2,OAS3,PARP10,PARP12,PARP14,PLSCR1,PNPT1,PPM1K,PSME2,REC8,RSAD2,SAMD9,SAMD9L,SAMHD1,SERPINA3,SOCS1,SP110,SPARC,STAT1,STAT2,TDRD7,TNFSF13B,TP63,TRIM14,TRIM25,USP18,XAF1
IRF3	Activated	6.734	CCL5,CD274,CMPK2,CXCL10,DDX58,DDX60,DHX58,GBP1,HELZ2,HLA-F,IFI16,IFI27,IFI44,IFI6,IFIH1,IFIT1,IFIT2,IFIT3,IFITM3,IFNB1,IFNL2,IFNL3,IL23A,IRF1,IRF7,ISG15,ISG20,LCN2,NLRC5,NT5C3A,OAS1,OAS2,OAS3,OASL,PARP12,PARP14,PML,RSAD2,SAMD9L,STAT1,STAT2,TAP1,TDRD7,TLR3,TNFSF10,TREX1,UBE2L6,USP18,ZBP1
IFNL1	Activated	6.572	APOL6,BST2,C19orf66,CXCL10,DDX58,DDX60,GBP1,HERC5,HERC6,IFI27,IFI35,IFI44,IFI44L,IFI6,IFIH1,IFIT1,IFIT2,IFIT3,IFIT5,IFITM1,IFITM3,IFNL2,IRF9,ISG15,ISG20,LGALS3BP,MX1,OAS1,OAS2,OAS3,OASL,PLSCR1,PML,PSMB9,RARRES3,RSAD2,SAMD9,SP110,STAT1,TDRD7,TRIM14,TRIM22,UBE2L6,USP18
IFNB1	Activated	6.541	BST2,CASP1,CCL5,CD14,CD274,CMPK2,CXCL10,CXCL2,DDX58,DHX58,DLL1,GBP2,GBP3,GBP4,HERC5,IDO1,IFI16,IFI27,IFI6,IFIH1,IFIT1,IFIT2,IFIT3,IFITM1,IFNB1,IRF1,IRF7,IRF9,ISG15,ISG20,MX1,MYD88,NMI,NT5C3A,OAS1,OAS2,PARP12,PML,RARRES3,RSAD2,SOCS1,SPRY1,STAT1,STAT2,STAT4,TLR3,TNFSF10,TRIM21,UBA7,USP18,XAF1,ZBP1
STAT1	Activated	6.521	APOL6,BATF2,CASP1,CCL5,CD14,CD274,CEACAM1,CFB,CMPK2,CXCL10,CXCL2,EGR1,GBP1,GBP2,GBP3,HERC6,IDO1,IFI16,IFI27,IFI35,IFI6,IFIT1,IFIT2,IFIT3,IFITM1,IFITM2,IFITM3,IFNB1,IFNL2,IFNL3,IL15RA,IRF1,IRF7,IRF9,ISG15,LCN2,MX1,OAS1,OAS2,OASL,PARP9,PSMB10,PSMB8,PSMB9,PSME2,RSAD2,SAMHD1,SERPINA3,SOCS1,SP110,STAT1,STAT2,TAP1,TAPBPL,TLR3,TNFSF10,TNFSF13B,TRIM22,TYMP,UBD,USP18
Ifnar	Activated	6.06	CCL5,CD274,CXCL10,DDX58,GBP2,IDO1,IFI16,IFI35,IFIH1,IFIT2,IFIT3,IFITM3,IFNB1,IRF1,IRF7,IRF9,ISG15,ISG20,MYD88,NLRC5,OAS1,OAS2,OASL,PNPT1,PSMB8,PSMB9,RSAD2,STAT1,STAT2,TAP1,TAP2,TLR3,TNFSF10,TRIM21,UBE2L6,USP18,XAF1,ZBP1
IL1B	Activated	5.946	ABCG2,APOL6,C1R,CCL5,CD14,CD274,CFB,CMPK2,CTSS,CXCL10,CXCL2,EGR1,EHF,FGG,GBP1,GBP2,GBP3,H19,HELZ2,HERC5,IDO1,IFI16,IFIT1,IFIT3,IL15RA,IL23A,IL4I1,IRF1,IRF7,ISG15,ISG20,LAMB3,LCN2,LGALS9,MX1,NMI,OAS2,PLSCR1,PSMB10,PSMB8,PSMB9,PSME2,RSAD2,SAA1,SAA2,SCNN1A,SERPINA3,SOCS1,SPARC,STAT1,STAT4,TAP2,TLR3,TNFRSF1B,TNFSF10,TNFSF13B,TYMP,UBD,UBE2L6,USP18
IFN Beta	Activated	5.916	BST2,CD274,CXCL10,DDX58,HERC5,HLA-B,IDO1,IFI16,IFI27,IFI35,IFI44,IFI6,IFIH1,IFIT1,IFIT2,IFIT3,IFITM1,IL15RA,IRF1,IRF7,IRF9,ISG15,MX1,MX2,OAS1,OAS2,OASL,PNPT1,RSAD2,SOCS1,SPRY1,STAT1,STAT2,TLR3,TNFSF10,TRIM14,USP18,XAF1,ZBP1
TLR9	Activated	5.599	CCL5,CD274,CXCL10,EGR1,FLT3LG,IDO1,IFI16,IFI35,IFI44L,IFIT1,IFIT2,IFIT3,IFITM1,IFNB1,IFNL2,IL23A,IL4I1,IRF1,IRF7,IRF9,ISG15,ISG20,LCN2,MX1,MX2,NTS,OAS2,OAS3,RSAD2,SOCS1,SPRY1,STAT1,STAT2,TNFRSF1B,TNFSF10,TNFSF13B,USP18
TLR3	Activated	5.58	CCL5,CD274,CFB,CMPK2,CXCL10,CXCL2,DDX58,DHX58,FLT3LG,GBP2,GBP3,GBP4,HERC5,IFI16,IFI44,IFI44L,IFI6,IFIH1,IFIT1,IFIT2,IFIT3,IFNB1,IFNL2,IFNL3,IL23A,IRF1,IRF7,ISG15,ISG20,LCN2,MX1,MX2,MYD88,NMI,NTS,OAS1,OASL,RSAD2,SLPI,SPRY1,STAT1,TLR3,TNFRSF1B,TNFSF10,TNFSF13B,TP63,USP18,ZNFX1
TGM2	Activated	5.55	CEACAM1,CXCL10,CYP4F3,DDX60,DDX60L,HLA-B,IFI35,IFI6,IFIT1,IFIT2,IFIT3,IFIT5,IRF9,LGALS9,OAS1,OAS2,OAS3,OASL,PARP14,PARP9,PLSCR1,RARRES3,SAMD9L,SAMHD1,SLPI,SP110,STAT1,TAP1,TRIM22,UBA7,XAF1
Ifn	Activated	5.352	CXCL10,DDX58,DHX58,IDO1,IFI16,IFIH1,IFIT1,IFITM1,IFITM3,IL15RA,IL23A,IRF1,IRF7,ISG15,ISG20,LCN2,MX1,OAS2,OAS3,OASL,PML,RARRES3,RSAD2,SOCS1,STAT1,TAP1,TLR3,TNFSF13B,TRIM21,TRIM22,TYMP,ZBP1
IRF1	Activated	5.278	C1R,CASP1,CCL5,CD274,CEACAM1,CFB,CTSS,CXCL10,CXCL2,GBP2,IDO1,IFI35,IFI44L,IFIH1,IFIT1,IFIT2,IFIT3,IFIT5,IFITM1,IFITM3,IFNB1,IFNL3,IRF1,IRF7,IRF9,ISG15,MX1,OAS1,OAS2,PML,PSMB10,PSMB8,PSMB9,PSME2,RARRES3,RSAD2,SLPI,SOCS1,STAT1,STAT2,TAP1,TAP2,TLR3,TNFSF10,TNFSF13B,TRIM21,TRIM22
IRF5	Activated	5.258	CCL5,CMPK2,CXCL10,CXCL2,DDX58,DHX58,IFI44,IFIH1,IFIT1,IFIT2,IFIT3,IFITM3,IFNB1,IL23A,IRF7,ISG15,ISG20,NT5C3A,OAS1,OAS2,OASL,PARP12,PLSCR1,RSAD2,SP110,STAT1,STAT2,TNFSF10,UBE2L6
TLR7	Activated	5.084	CCL5,CD274,CXCL10,CXCL2,IDO1,IFI35,IFI44L,IFIT1,IFIT3,IFITM1,IFNB1,IFNL2,IL23A,IL4I1,IRF1,IRF7,IRF9,ISG15,ISG20,MX1,MX2,MYD88,OAS2,OAS3,RSAD2,SOCS1,STAT1,STAT2
OSM	Activated	5.009	AKR1B10,C1R,C1S,C4BPA,CCL5,CDH1,CHI3L2,CXCL10,CXCL2,CYP4F3,EPCAM,GBP1,GBP2,HLA-B,HLA-F,IFI35,IL15RA,IRF1,IRF7,IRF9,ISG20,LCN2,MAP2,MX1,MYD88,OAS1,PAX7,PDZK1IP1,PSMB8,PSMB9,SAA1,SERPINA3,SLPI,SOCS1,STAT1,TAP1,TAP2,TLR3,TRIM22,TYMP,UBE2L6
NFkB (complex)	Activated	5.006	ANKRD1,ANXA13,C1R,CBR3,CCL5,CD274,CDH1,CFB,CXCL10,CXCL2,EGR1,EHF,EPCAM,ERAP2,FAM46A,FGG,GBP2,HERC5,HLA-F,IDO1,IFNB1,IL15RA,IL23A,IRF1,IRF7,ISG15,LCN2,PAX7,PSMB9,RSAD2,SAA1,SERPINA3,SLPI,SOCS1,STAT4,TAP1,TAP2,TNFSF10
SMARCA4	Activated	4.928	APOL3,ARHGDIB,CASP1,CDH1,CDH16,CTSS,EGR1,EHF,FGG,GBP1,GPR68,HLA-B,HLA-F,IFI16,IFI27,IFI30,IFIT1,IFITM1,IFITM2,IFITM3,IFNL2,IL15RA,IL23A,IRF1,PSMB9,TAP1,TAPBPL,TNFSF10,UBD
TICAM1	Activated	4.838	CCL5,CFB,CMPK2,CXCL10,CXCL2,DDX58,EGR1,IFI16,IFIT1,IFIT2,IFIT3,IFNB1,IFNL3,IL15RA,IL23A,IRF1,IRF7,ISG15,ISG20,OASL,RSAD2,SAMHD1,SOCS1,TLR3,TNFSF10
SAMSN1	Activated	4.69	CMPK2,CXCL10,CXCL2,HELZ2,IFIT2,IFIT3,IFNB1,IL15RA,IL23A,IRF1,IRF7,ISG15,ISG20,NMI,OASL,PML,RSAD2,SOCS1,STAT1,STAT2,TLR3,TRIM21
IFNA1/IFNA13	Activated	4.663	CXCL10,DHX58,IFI27,IFI6,IFIH1,IFIT1,IFIT2,IFITM1,IRF1,ISG15,MX1,OAS1,OAS2,PLSCR1,RARRES3,RSAD2,SOCS1,STAT1,STAT2,STAT4,TLR3,UBE2L6,ZBP1
DDX58	Activated	4.658	CCL5,CXCL10,DDX58,DLL1,GBP3,IFI27,IFI35,IFI44,IFIH1,IFIT1,IFIT2,IFIT3,IFNB1,IFNL2,IFNL3,IRF1,IRF7,ISG15,ISG20,MX1,NMI,OAS1,RSAD2,SOCS1,STAT1,STAT2,TLR3,TNFSF10
MAVS	Activated	4.545	CCL5,CMPK2,CXCL10,CXCL2,DDX58,DHX58,IFIT1,IFIT2,IFIT3,IFITM3,IFNB1,IFNL2,IRF7,ISG15,ISG20,NT5C3A,OAS1,OAS2,OASL,PARP12,RSAD2,SOCS1,STAT1,STAT2,UBE2L6
EIF2AK2	Activated	4.544	DDX58,EGR1,ERAP2,IFI27,IFI35,IFI6,IFIT1,IFIT5,IFITM1,IFITM2,IFNB1,IRF1,ISG15,ISG20,LGALS3BP,NMI,OAS1,OAS3,PARP12,PARP9,PLSCR1,PSMB10,REC8,SAMHD1,STAT1,UBE2L6,USP18
SASH1	Activated	4.472	CMPK2,CXCL10,HELZ2,IFIT2,IFIT3,IFNB1,IL15RA,IRF1,IRF7,ISG15,ISG20,NMI,OASL,PML,RSAD2,SOCS1,STAT1,STAT2,TLR3,TRIM21
IL6	Activated	4.44	ABCG2,BST2,CASP1,CCL5,CD14,CDH1,CEACAM1,CXCL10,CXCL2,EGR1,FGG,FGL1,GBP2,GBP3,IDO1,IFI16,IFIT1,IFIT2,IFITM3,IFNB1,IL23A,IRF1,IRF9,LCN2,MAP2,MYD88,PSMB10,PSMB8,PSMB9,PSME2,SAA1,SAA2,SCNN1A,SERPINA3,SOCS1,SP110,STAT1,STAT4,TAP1,TLR3,TNFRSF1B,TNFSF10
bromodeoxyuridine	Activated	4.386	CXCL10,IFI16,IFI27,IFI44,IFI6,IFIH1,IFIT1,IFIT2,IFIT3,IFITM1,IFNB1,IRF1,IRF7,ISG15,MX1,OAS1,PML,SP110,STAT1,TNFSF10
stallimycin	Activated	4.386	CXCL10,IFI16,IFI27,IFI44,IFI6,IFIH1,IFIT1,IFIT2,IFIT3,IFITM1,IFNB1,IRF1,IRF7,ISG15,MX1,OAS1,PML,SP110,STAT1,TNFSF10
oblimersen	Activated	4.359	BST2,IFI16,IFI27,IFI35,IFI44,IFI6,IFIT1,IFIT3,IFITM1,IRF7,ISG15,MX1,MX2,OAS1,OAS2,OASL,RSAD2,STAT1,TRIM14
NFATC2	Activated	4.359	CMPK2,CXCL10,GBP4,HELZ2,IFIT2,IFIT3,IFNB1,IRF1,IRF7,ISG15,ISG20,NMI,OASL,PML,RSAD2,SOCS1,STAT1,STAT2,TLR3
TLR4	Activated	4.343	CCL5,CD14,CD274,CDH1,CFB,CMPK2,CXCL10,CXCL2,FLT3LG,GBP2,HELZ2,IFI16,IFIT2,IFIT3,IFITM3,IFNB1,IL15RA,IL23A,IRF1,IRF7,ISG15,ISG20,LCN2,MX1,MYD88,NMI,OASL,PML,RSAD2,SOCS1,STAT1,STAT2,TLR3,TNFSF10,TRIM21
E. coli B4 lipopolysaccharide	Activated	4.293	CCL5,CD274,CXCL10,CXCL2,DDX58,GBP2,GBP4,IFI16,IFI35,IFIT3,IFITM3,IFNB1,IL23A,LCN2,PARP9,PSMB8,RSAD2,RTP4,SOCS1,TAP1,TNFRSF1B,TNFSF10,USP18,ZBP1
MYD88	Activated	4.26	CCL5,CD14,CD274,CMPK2,CXCL10,CXCL2,EGR1,IFIT2,IFNB1,IFNL3,IL23A,IRF1,IRF7,ISG15,OASL,RSAD2,SAA1,SAMHD1,SOCS1,TNFSF13B,USP18
PAF1	Activated	4.243	CCL5,DDX58,FAM46A,HELZ2,HERC5,IDO1,IFI44,IFI44L,IFIT3,IFITM3,IFNL2,IFNL3,ISG15,ISG20,OAS2,OAS3,OASL,ZNFX1
DOCK8	Activated	4.243	CMPK2,CXCL10,HELZ2,IFIT2,IFIT3,IFNB1,IL15RA,IRF1,IRF7,ISG15,ISG20,NMI,RSAD2,SOCS1,STAT1,STAT2,TLR3,TRIM21
IFN alpha/beta	Activated	4.172	CCL5,CXCL10,IDO1,IFI16,IFIT2,IFIT3,IL15RA,IRF1,IRF7,RSAD2,SLPI,SOCS1,STAT1,STAT2,TLR3,TNFSF10,TNFSF13B,TRIM21
decitabine	Activated	4.16	ALOX5,ARHGDIB,CCL5,CDH1,CDH16,CEACAM6,CXCL10,DNAJC15,EHF,H19,HLA-B,IFI16,IFI27,IFI35,IFIT2,IFITM1,IRF7,ISG15,MX1,NKX2-8,NR0B1,OAS1,RTP4,SOCS1,SPARC,STAT1,STAT4,TP63
IL27	Activated	4.132	BST2,CCL5,CD14,CXCL10,EGR1,GBP2,HLA-B,IL15RA,IRF1,MX1,RARRES3,SOCS1,STAT1,STAT2,TAP1,TNFSF10,TNFSF13B,UBD
IFNAR1	Activated	4.014	CCL5,CMPK2,CXCL10,CXCL2,DLL1,GBP4,HSH2D,IDO1,IFI16,IFI44,IFI6,IFIH1,IFIT2,IFIT3,IFITM1,IFNB1,IFNL3,IRF7,ISG15,LAMP3,MX2,OAS1,OAS2,OAS3,OASL,PARP12,RSAD2,RTP4,SOCS1,STAT1,TAPBPL,TLR3,TNFSF10,TNFSF13B,TRIM22,UBD,USP18,XAF1
Salmonella enterica serotype abortus equi lipopolysaccharide	Activated	3.959	CCL5,CD274,CFB,CXCL2,EGR1,GBP1,GBP3,IDO1,IFIT2,IL15RA,IL23A,IRF1,ISG15,LAMP3,OASL,OSGIN1
APP	Activated	3.887	ABCG2,C1R,C1S,CCL5,CDH1,CMPK2,CPLX2,CXCL10,CXCL2,DDX58,EGR1,GBP2,GBP4,H19,HERC6,IDO1,IFI16,IFI35,IFIH1,IFIT2,IL4I1,IRF1,IRF7,ISG20,MAP2,MDK,PARP14,RSAD2,RTP4,SOCS1,ST8SIA4,TLR3,TNFSF10,TP63,TRIM21,USP18,XAF1
imiquimod	Activated	3.847	CD274,IFI35,IFITM1,IFNB1,IL23A,IRF7,ISG15,ISG20,ITGB2,MX1,OAS1,OASL,RSAD2,STAT1,TNFSF10
E. coli serotype 0127B8 lipopolysaccharide	Activated	3.831	CCL5,CD14,CXCL10,CXCL2,IFNB1,IL23A,IRF1,LCN2,MYD88,RSAD2,STAT1,STAT2,TLR3,TNFSF13B,UBD
CD40LG	Activated	3.81	CASP1,CCL5,CXCL10,CXCL2,EGR1,IDO1,IFI44,IFI6,IFIT1,IFIT2,IFIT3,IFITM1,IRF1,ISG15,LAMP3,MX1,PML,PSMB10,PSMB8,PSMB9,PSME2,SOCS1,STAT1,STAT4,TAP1,TAP2,TNFSF10,TYMP,UBD
RELA	Activated	3.765	ABCG2,ANKRD1,ARHGDIB,CCL5,CD14,CD274,CFB,CXCL10,CXCL2,EGR1,EHF,ERAP2,GBP1,HLA-B,IFNB1,IL15RA,IL23A,IRF1,IRF7,ISG15,NMI,OAS2,PSMB10,PSMB9,SAA1,SAA2,TAP1,TAP2,TP63
IL1	Activated	3.74	ABCG2,ALDH3A1,CASP1,CBR3,CCL5,CEACAM1,CEACAM6,CFB,CXCL10,H19,IDO1,IFNB1,IRF1,ITGB2,SAA1,SAA2,SPARC,TNFRSF1B,TNFSF10,TYMP
E. coli B5 lipopolysaccharide	Activated	3.672	CCL5,CD274,CXCL10,CXCL2,GBP2,IDO1,IFIT1,IFNB1,IL15RA,IRF1,ISG20,MYD88,OASL,TLR3
CHUK	Activated	3.663	CCL5,CXCL10,CXCL2,GBP2,GBP3,GBP4,IFI16,IFI35,IFIT2,IFNB1,ISG15,LCN2,PLSCR1,TLR3,TNFRSF1B,TNFSF13B,TP63
doxorubicin	Activated	3.662	ABCG2,CASP1,CD14,EGR1,GPR132,GPX2,IRF1,IRF7,LCN2,LGALS3BP,NPHS1,OSGIN1,PSMB10,PSMB8,STAT1,TAP1,TAP2,TNFSF10,TP63
P38 MAPK	Activated	3.622	BATF2,CCL5,CXCL10,CXCL2,CYP4F3,EGR1,GBP1,IFNB1,IL23A,IRF7,ITGB2,PML,SCNN1A,STAT1,TNFSF10
IFNAR2	Activated	3.606	CXCL10,DDX58,GBP4,HERC5,HSH2D,IDO1,IFI44,IFI6,IFIH1,IFITM1,ISG15,LAMP3,MX2,OAS1,OAS2,PSMB10,PSMB8,PSMB9,PSME2,TLR3,TNFSF10,TRIM22,UBA7,UBD,UBE2L6,USP18,XAF1
cisplatin	Activated	3.591	ANKRD1,CASP1,CCL5,CD14,CXCL10,EGR1,GPX2,IFI6,IFITM1,LAMB3,LCN2,MX1,NMI,PSMB10,PSMB8,TNFRSF1B,TNFSF10,TP63,TRIM22,TYMP
IFN type 1	Activated	3.557	BST2,CCL5,CXCL10,DDX58,DHX58,IDO1,IFI16,IFIH1,IFIT1,IFIT2,IRF1,ISG15,OASL,PML,RARRES3,STAT1,STAT2,TNFSF10,UBA7
IL15	Activated	3.529	ARHGDIB,CCL5,CD274,CDH1,CEACAM1,CXCL10,CXCL2,FLT3LG,GGT5,IFI35,IFIT1,IFITM1,IFNB1,IL15RA,IRF1,MX1,MYD88,PSMB10,PSMB8,PSMB9,SOCS1,TNFSF10
TMEM173	Activated	3.52	CCL5,CXCL10,CXCL2,IFI16,IFI44,IFNB1,IRF7,ISG15,LCN2,OAS1,OASL,PLEKHA4,RSAD2,USP18
STAT2	Activated	3.51	CCL5,CXCL10,GBP1,IFI27,IFI35,IFI6,IFIT1,IFIT2,IFIT3,IFITM1,IFITM2,IRF1,IRF7,IRF9,ISG15,MX1,OAS1,OAS2,PSMB8,RSAD2,SOCS1,TNFSF10,USP18
Tlr	Activated	3.509	CCL5,CXCL10,IDO1,IFNB1,IFNL2,IFNL3,IRF1,IRF7,LCN2,RGS20,SOCS1,STAT1,TNFSF13B
NFKBIA	Activated	3.505	ANKRD1,CCL5,CDH1,CHI3L2,CXCL10,CXCL2,ERAP2,GBP2,GBP3,IFI16,IFI6,IFNB1,IL15RA,IRF1,ISG15,LCN2,TNFRSF1B,TNFSF10
Ifn gamma	Activated	3.466	CASP1,CCL5,CXCL10,GBP1,IFI44L,LGALS9,MYD88,PML,PSME2,SOCS1,STAT1,TLR3,TNFSF10,XAF1
IL21	Activated	3.448	CASP1,CCL5,CMPK2,CXCL10,EGR1,HERC6,HSH2D,IDO1,IFI16,IFIT1,IFIT2,IFIT3,IL23A,IL4I1,IRF7,ISG15,MYD88,OAS2,OASL,PSMB9,RSAD2,SOCS1,STAT2,STAT4,TAP1,USP18
IL2	Activated	3.401	CASP1,CCL5,CD274,CDH1,CEACAM1,CXCL10,FLT3LG,IDO1,IRF1,ISG20,MX1,NMI,S100A4,SOCS1,STAT4,TNFRSF1B,TNFSF10
IKBKG	Activated	3.37	CCL5,CXCL2,GBP2,GBP3,IFI16,IFNB1,IFNL3,IRF7,ISG15,LCN2,TNFRSF1B,TNFSF10
TNFSF10	Activated	3.339	CD14,HLA-F,IFI16,IFI27,IFI6,IFIT1,IFITM1,IFITM2,IFNB1,IRF9,ISG15,PSME2,STAT1,TNFSF10,TP63
aldesleukin	Activated	3.302	HLA-B,HLA-F,IFI30,IFI35,IFITM1,IFNB1,IRF1,IRF9,MX1,PSMB9,STAT1,TAP1
ribavirin	Activated	3.302	DDX58,HERC5,IFI27,IFI44L,IFIT3,IFITM1,IRF7,ISG15,ITGB2,MX1,OASL,USP18
salmonella minnesota R595 lipopolysaccharides	Activated	3.269	CCL5,CMPK2,CXCL10,CXCL2,EGR1,IFIT2,IRF1,ISG15,OASL,RSAD2,SAMHD1
CSF2	Activated	3.209	ALOX5,CASP1,CD14,CDH1,CEACAM1,CXCL10,CXCL2,EGR1,EPCAM,IDO1,IFITM3,IL23A,REC8,SOCS1,TNFRSF1B,UBD
IFNA4	Activated	3.199	CXCL10,IFIH1,IFIT1,IFIT2,ISG15,MX1,OASL,RARRES3,STAT4,USP18,ZBP1
TBK1	Activated	3.194	CCL5,CMPK2,CXCL10,CXCL2,IFIT1,IFIT2,IFNB1,IFNL2,IFNL3,IL15RA,IRF7,ISG15,ISG20,NMI,RSAD2,TLR3
SMARCB1	Activated	3.162	CDH1,CEACAM1,IFI16,IFITM1,IFNB1,IL15RA,MX1,OAS1,OAS3,SPARC
ARHGAP21	Activated	3.162	CXCL10,CXCL2,IFIT3,IFNB1,IL15RA,IRF1,ISG20,NMI,TLR3,TRIM21
IFNE	Activated	3.138	CXCL10,IFIH1,IFIT2,ISG20,MX2,RARRES3,STAT1,STAT4,TLR3,USP18,ZBP1
STAT4	Activated	3.082	CXCL10,CXCL2,DDX58,IFIH1,IFIT2,IFNB1,IRF1,ISG15,ISG20,S100A4,STAT1
IL17A	Activated	3.025	CCL5,CD14,CD274,CXCL2,GBP2,IL23A,ISG15,LCN2,TLR3,TP63,TYMP
IFNK	Activated	3	CXCL10,IFIH1,IRF1,MX1,OAS1,RARRES3,STAT1,STAT4,TLR3,ZBP1
IL5	Activated	2.961	CEACAM1,EGR1,GBP2,GBP4,IFI30,IFNB1,IRF7,S100A4,SOCS1
JAK2	Activated	2.96	CASP1,CCL5,CDH1,CXCL10,EGR1,GBP2,IRF1,LCN2,PSMB9,STAT1,TAP1
phorbol myristate acetate	Activated	2.953	AKR1B10,CCL5,CD14,CDH1,CXCL10,CXCL2,EGR1,H19,HSH2D,IFI35,IL23A,IL4I1,IRF1,IRF7,ISG15,ITGB2,LAMB3,LCN2,METTL7A,NTS,OAS1,SCNN1A,SERPINA3,SLPI,SOCS1,SPARC,SPRY1,STAT1,TLR3,TNFRSF1B,TNFSF10,TYMP
MB21D1	Activated	2.938	CXCL10,IFI44,IFIT2,IFNB1,IRF7,ISG15,OAS1,RSAD2,USP18
IL1A	Activated	2.932	CCL5,CD274,CXCL10,CXCL2,GBP1,LCN2,LGALS9,PDZK1IP1,SAA1,SAA2,SERPINA3,SPARC
isotretinoin	Activated	2.93	IFIT3,IRF1,LCN2,OAS1,PSMB10,RARRES3,SERPINA3,STAT2,TNFSF10
IKBKB	Activated	2.926	ANKRD1,CCL5,CDH1,CXCL10,CXCL2,EGR1,GBP2,GBP3,IFI16,IFNB1,IRF1,ISG15,LCN2,MX1,S100A4,SOCS1,TLR3,TNFRSF1B,TP63
PI3K (complex)	Activated	2.92	CD274,CDH1,CXCL10,H19,IFIT1,IFNB1,IL23A,ITGB2,LCN2,MAP2,NUPR1,SAMHD1,TNFSF10,TP63,TRIM25,TYMP
deferoxamine	Activated	2.891	CD14,CDH1,EGR1,IFI16,IFI6,IFIT5,ISG20,ITGB2,LCN2,MX2,RSAD2,TNFSF10
CpG oligonucleotide	Activated	2.87	CD14,CXCL10,CXCL2,EGR1,GBP3,IDO1,IFI27,IFI6,IFNB1,IL23A,TNFSF10,TNFSF13B
IL12 (complex)	Activated	2.853	CASP1,CCL5,CDH1,CEACAM1,CXCL10,IDO1,IFIH1,IFIT2,IRF1,ISG15,ISG20,ITGB2,MYD88,SOCS1,STAT4
peptidoglycan	Activated	2.831	CCL5,CD274,CXCL10,CXCL2,EGR1,IFNB1,IL23A,IRF1,ITGB2,MYD88
5-O-mycolyl-beta-araf-(1->2)-5-O-mycolyl-alpha-araf-(1->1')-glycerol	Activated	2.828	CXCL10,CXCL2,IDO1,IFIT1,IFIT2,IFIT3,IFIT5,STAT4
IFNL4	Activated	2.826	CXCL10,DDX58,DHX58,IFIH1,ISG15,MX1,OAS2,STAT1
EBF1	Activated	2.813	CCL5,CXCL10,IFNB1,IRF1,IRF7,MYD88,SOCS1,STAT1,TLR3
cocaine	Activated	2.802	CXCL2,EGR1,IFIT1,MX1,NTS,OAS1,STAT1,STAT2
IKBKE	Activated	2.801	CCL5,CXCL10,CXCL2,IFI16,IFIH1,IFIT1,IFIT2,IFIT3,IFNB1,IFNL2,IFNL3,IL23A,IRF7,RSAD2,STAT1
FZD9	Activated	2.8	CCL5,CDH1,CXCL10,IFI16,IFI44,IRF7,ISG15,STAT1
resiquimod	Activated	2.796	BST2,CCL5,CXCL10,CXCL2,IFNB1,IL23A,IRF7,LAP3,MYD88,TNFSF10,TNFSF13B
NFKB1	Activated	2.781	ANKRD1,CCL5,CFB,CXCL10,CXCL2,EGR1,EHF,FGG,GBP1,IFNB1,IL23A,IRF1,ISG15,NMI,STAT1,TNFSF10
IFNA8	Activated	2.778	CXCL10,IFIH1,IFIT1,ISG15,MX1,RARRES3,STAT4,ZBP1
thapsigargin	Activated	2.778	ABCA12,ABCG2,CXCL10,CXCL2,EGR1,IFNB1,ITGB2,TNFSF10
etoposide	Activated	2.774	CD274,GPR132,IFIT2,IFNL3,IRF1,IRF7,TNFSF10,TP63
IFNA10	Activated	2.771	CXCL10,IFIH1,IFIT1,ISG15,MX1,RARRES3,STAT4,ZBP1
IFNA5	Activated	2.771	CXCL10,IFIH1,IFIT1,ISG15,MX1,RARRES3,STAT4,ZBP1
IFNA7	Activated	2.771	CXCL10,IFIH1,IFIT1,ISG15,MX1,RARRES3,STAT4,ZBP1
IFNA14	Activated	2.771	CXCL10,IFIH1,IFIT1,ISG15,MX1,RARRES3,STAT4,ZBP1
IFNA6	Activated	2.771	CXCL10,IFIH1,IFIT1,ISG15,MX1,RARRES3,STAT4,ZBP1
IFNA16	Activated	2.771	CXCL10,IFIH1,IFIT1,ISG15,MX1,RARRES3,STAT4,ZBP1
IFI16	Activated	2.77	CCL5,CXCL10,DDX58,IFI16,IFNB1,ISG15,OAS1,STAT2
IFNA21	Activated	2.764	CXCL10,IFIH1,IFIT1,ISG15,MX1,RARRES3,STAT4,ZBP1
IL12 (family)	Activated	2.762	CCL5,CD274,IDO1,IRF1,SAMHD1,STAT1,STAT4,TNFSF10
Map3k7	Activated	2.729	CCL5,CMPK2,CXCL10,H19,IFIT2,IFNB1,IL15RA,ISG15,ISG20,RSAD2,TLR3
TP53	Activated	2.697	ABCG2,ALOX5,CASP1,CDH1,EGR1,GBP1,H19,HERC5,HLA-B,IFI16,IFI30,IFI35,IL4I1,IRF7,IRF9,ISG15,MB,MX1,NUPR1,OAS1,OSGIN1,PADI2,PML,RARRES3,S100A4,SCNN1A,SERPINA3,SLPI,STAT1,TAP1,TAP2,TNFRSF1B,TNFSF10,TP63,TRIM22,TYMSOS,XAF1
hydrogen peroxide	Activated	2.662	ALOX5,ANKRD1,C4BPA,CDH1,CTSS,EGR1,IFI6,IFIT2,IFNB1,LCN2,MB,MDK,NUPR1,OSGIN1,SCNN1A,SPARC,TAP1,XAF1
BTNL2	Activated	2.646	EPCAM,GBP3,GBP4,IFITM3,S100A4,TNFRSF1B,TNFSF10
TNK1	Activated	2.646	IFI16,IFIH1,IFIT2,IRF7,ISG20,OAS2,TNFSF10
MSC	Activated	2.646	DDX60,IFI27,IFI44,IFI44L,IFIT1,IRF7,XAF1
EHF	Activated	2.646	ALOX5,EHF,GPR68,GRHL3,SAA1,SAA2,SERPINA3
PRKCA	Activated	2.597	ARHGDIB,CXCL2,EGR1,IFIT1,IFIT3,IFNB1,OASL,PML,RSAD2
CpG ODN 1826	Activated	2.584	CCL5,CD14,CD274,CXCL10,IFNB1,IRF7,MYD88
RARRES3	Activated	2.575	CCL5,CXCL10,IFIT1,IFNB1,IFNL2,IFNL3,ISG15
thioacetamide	Activated	2.56	CD14,CYGB,GPX2,IFITM2,LCN2,LGALS3BP,NUPR1,PSMB10,PSMB8,SPARC,TRIM25
F2	Activated	2.54	CASP1,CBR3,EGR1,FAM46A,IL15RA,TAP2,TNFSF10
TLR2	Activated	2.474	CCL5,CXCL10,CXCL2,GBP3,IFNB1,IL15RA,IL23A,IRF1,MX1,MYD88,SOCS1
CTNNB1	Activated	2.459	CDH1,CDH16,CEACAM1,CXCL2,CYP4F12,EPCAM,GPX2,IDO1,IFIT1,IFITM1,IFNB1,IL23A,ITGB2,LAP3,NR0B1,PAX7,PML,S100A4,SAA1,SERPINA3,SERPINA5,SFRP4,TNFSF10,TP63,XAF1
3M-011	Activated	2.449	CXCL10,IFNB1,ISG15,MX1,MYD88,STAT1
ARNT2	Activated	2.449	DLL1,EGR1,IFI16,LAMB3,LHX8,SERPINA5
PLK2	Activated	2.449	CMPK2,CXCL10,IFIT2,IFNB1,IL15RA,IRF1
PLK4	Activated	2.449	CMPK2,CXCL10,IFIT2,IFNB1,IL15RA,IRF1
AGN194204	Activated	2.449	GBP2,GBP3,IFITM3,IRF1,ITGB2,TAP1
E. coli lipopolysaccharide	Activated	2.443	CCL5,CXCL10,CXCL2,IFNB1,IL23A,MX1
SPI1	Activated	2.435	CD14,CTSS,IRF9,ISG15,ITGB2,PML,PSMB10,PSMB8,PSMB9
3M-001	Activated	2.433	CXCL10,IFNB1,ISG15,MX1,MYD88,STAT1
BAX	Activated	2.433	CCL5,CTSS,CXCL10,IFITM2,IFNB1,IRF7
CD14	Activated	2.425	CCL5,CXCL10,CXCL2,IFIT1,IFNB1,SOCS1
vancomycin	Activated	2.425	CD14,CXCL2,GPX2,LCN2,PSMB10,PSMB8
IL22	Activated	2.425	CD274,CXCL2,HLA-B,LCN2,SAA1,SERPINA3
IL7	Activated	2.418	CD274,CEACAM1,FLT3LG,MX1,SOCS1,TNFSF10
3,3'-diindolylmethane	Activated	2.412	CECR6,HLA-B,IFIT1,OAS2,TAP1,TAP2
TRAF3IP2	Activated	2.409	CXCL10,CXCL2,IFNB1,ISG15,LCN2,TP63
Tnf (family)	Activated	2.407	CCL5,CXCL10,LCN2,LGALS9,SAA1,TNFRSF1B,TNFSF13B,TYMP
NLRC5	Activated	2.406	DDX58,HLA-B,HLA-F,IFNB1,PSMB9,TAP1
ionomycin	Activated	2.4	CXCL10,EGR1,GBP4,IL4I1,ITGB2,TNFSF10
FADD	Activated	2.398	CXCL10,CXCL2,DDX58,DHX58,EGR1,IFIH1,IFIT2,IFNB1,IRF7,PAX7,PSMB8,SOCS1,ST8SIA4,STAT1,STAT2,TLR3
enterotoxin B	Activated	2.392	CCL5,CXCL10,CXCL2,MYD88,RSAD2,SERPINA3
TNFSF11	Activated	2.388	CCL5,CD14,GPR68,IFNB1,IL15RA,SOCS1,STAT1,TNFRSF1B
PARP9	Activated	2.373	IFI44,IFIT1,IFIT2,IFIT3,IRF1,IRF7,ISG15,OAS2,SP110,STAT1
cholecalciferol	Activated	2.368	ALOX5,CCL5,CD14,CDH1,CEACAM6,CXCL10,ITGB2,TNFSF10
CSF1	Activated	2.36	CCL5,CXCL2,EGR1,GPR68,IFNB1,IL23A,IRF7,STAT1,TNFRSF1B
EZH2	Activated	2.339	C4BPB,CCL5,CDH1,CXCL10,CXCL2,EGR1,GPR68,IFNB1,IL23A,LAMB3,LCN2,PARP12,PAX7,RARRES3,S100A4,SAA1,SAA2,SFRP4,SOCS1,UBD
CXCL12	Activated	2.339	CCL5,CD14,CDH1,CXCL10,EGR1,IFI27,NPHS1,SOCS1,TNFRSF1B,TNFSF10
IL12B	Activated	2.32	CCL5,CXCL10,IL23A,IRF9,SOCS1,STAT1,STAT2,STAT4
calcitriol	Activated	2.306	ACKR4,ALOX5,CD14,CDH1,CXCL10,CXCL2,EGR1,EHF,FGG,GATA6,IFI44L,IFITM1,IRF7,ISG15,LCN2,MYD88,NPHS1,NUPR1,PADI2,PNPT1,RSAD2,S1PR2,TAP1,TLR3,TNFSF10,TP63
CpG ODN 1668	Activated	2.252	CXCL10,IFNB1,IL23A,IRF7,ISG15,SOCS1,STAT1,STAT2
inosine	Activated	2.236	C1S,CFB,IFITM3,IRF1,LGALS3BP
lenalidomide	Activated	2.236	CASP1,IFIH1,MB,NMI,RTP4
IFNW1	Activated	2.236	CXCL10,IFIH1,RARRES3,STAT4,TLR3,ZBP1
IFNA17	Activated	2.236	CXCL10,IFIH1,MX1,RARRES3,STAT4,ZBP1
hexachlorobenzene	Activated	2.236	CD14,GPX2,LCN2,PSMB10,PSMB8
MKNK1	Activated	2.236	CPLX2,IFIT2,ISG15,LCN2,SPARC
gentamicin C	Activated	2.236	CD14,GPX2,LCN2,PSMB10,PSMB8
ethionine	Activated	2.236	CD14,GPX2,LCN2,PSMB10,PSMB8
EBI3	Activated	2.229	GBP2,HLA-B,IRF1,MX1,STAT1,STAT2,TAP1,TNFSF10
sphingosine-1-phosphate	Activated	2.224	CCL5,CDH1,CXCL10,CXCL2,EGR1,GATA6,IFNB1,MYD88,S1PR2
MAP2K6	Activated	2.222	CXCL10,IFIT2,IRF9,ISG15,STAT1,TNFSF10
BAK1	Activated	2.219	CCL5,CXCL10,IFITM2,IFNB1,IRF7
IRF6	Activated	2.219	CD14,GRHL3,IFNB1,IL23A,LCN2,SOCS1
fenamic acid	Activated	2.219	CD14,GPX2,LCN2,PSMB10,PSMB8
triamterene	Activated	2.219	CD14,GPX2,LCN2,PSMB10,PSMB8
D-galactosamine	Activated	2.219	CASP1,CD14,CXCL10,CXCL2,TNFSF10
CD38	Activated	2.216	GBP2,GBP4,IFI30,S100A4,SOCS1
lipid A	Activated	2.213	CCL5,CD14,CXCL10,IFNB1,TLR3
CRKL	Activated	2.213	CXCL10,IFNB1,IL15RA,ISG20,TLR3
MAP2K3	Activated	2.213	CXCL10,IRF9,ISG15,STAT1,TNFSF10
BRCA1	Activated	2.208	CCL5,DDX58,EGR1,IFI27,IFI6,IFIT1,IFIT2,IFIT3,IFITM1,IRF7,MX1,PLSCR1,STAT1,TAP1,TP63
lipoteichoic acid	Activated	2.2	CD14,CXCL10,IL23A,MYD88,TLR3
trinitrobenzenesulfonic acid	Activated	2.2	CCL5,CXCL10,CXCL2,IDO1,IL23A,LCN2
Pam3-Cys	Activated	2.195	CCL5,CD14,CXCL10,CXCL2,IFNB1,MYD88
NOD2	Activated	2.193	CCL5,CXCL10,CXCL2,IFNB1,IL23A,NPHS1
progesterone	Activated	2.191	ABCG2,CDH1,CDH16,CFB,CXCL10,EGR1,H19,ISG20,LAMB3,LCN2,MYD88,PDZK1IP1,SFRP4,SOCS1,TNFSF10,TYMP
Jnk	Activated	2.19	CCL5,CDH1,EGR1,IFNB1,IL23A,PLSCR1
zymosan	Activated	2.182	CCL5,CXCL2,IL23A,LGALS9,SOCS1
ERK	Activated	2.18	CDH1,CXCL10,CXCL2,EGR1,IL23A,ITGB2,LCN2,STAT1,TYMP
WT1	Activated	2.177	CDH1,CXCL10,EGR1,NPHS1,SPRY1,TRIM21
CpG ODN 2216	Activated	2.17	BST2,IFNB1,IRF7,STAT1,TNFSF10
LCN2	Activated	2.17	CCL5,CDH1,CXCL10,CXCL2,IL23A
pristane	Activated	2.159	CXCL10,IL23A,IRF7,ISG15,TLR3
3-deazaneplanocin	Activated	2.156	IFNB1,LAMB3,NUPR1,SLPI,TRIM14
paclitaxel	Activated	2.153	ABCG2,CD274,CXCL10,CXCL2,CYP4F3,EGR1,FLT3LG,GPR132,SPRY1,TAP2,TYMP
TANK	Activated	2.144	CXCL2,IFIT1,IFNB1,IL23A,RARRES3
camptothecin	Activated	2.137	CASP1,CD22,CXCL2,GBP2,HLA-B,HLA-F,IFI16,IFNB1,IL15RA,IRF1,PSMB9,RSAD2,SAA1,SLPI,SOCS1,TAP1,TNFRSF1B
gentamicin	Activated	2.121	ACSM3,CXCL10,EGR1,IRF1,IRF7,LCN2,PSMB8,TAP1
CREBBP	Activated	2.116	CCL5,CDH1,CXCL10,EGR1,FGL1,HLA-B,IFNB1,IRF1,ISG15,LGALS3BP,OAS3,PSMB9,RSAD2,RTP4,SERPINA3,STAT4,TAP2,TNFSF10,USP18
VEGFA	Activated	2.094	CEACAM1,CTSS,CXCL10,DLL1,EGR1,GBP1,NPHS1,SPARC
IL12A	Activated	2.083	CCL5,CXCL10,IL23A,IRF9,SOCS1,STAT1,STAT2,STAT4
PARP1	Activated	2.072	CCL5,CD274,CDH1,CXCL10,GBP2,GBP4,H19,SOCS1,STAT1
AHR	Activated	2.067	ABCG2,ALDH3A1,CBR3,CCL5,CD14,CDH1,CXCL10,IRF1,SAA1
FOXO3	Activated	2.061	ALDH3A1,CDH1,CXCL10,EGR1,IFIH1,IFNB1,LCN2,NUPR1,TNFRSF1B,TNFSF10
TCR	Activated	2.054	CCL5,CDH1,CXCL10,DDX58,DHX58,EGR1,GBP4,HERC5,IFI44,IFI44L,IFI6,IFIH1,IFIT1,IFIT2,IFIT3,IFNB1,IRF1,IRF7,ISG15,ISG20,MX1,MX2,MYD88,OAS1,OASL,RSAD2,SOCS1,STAT1,STAT4,TLR3,TNFRSF1B,TNFSF13B,ZNFX1
JAK1	Activated	2.051	CD14,HLA-F,IFIT2,IRF1,IRF7,IRF9,MX1,PSMB9,SAA1,STAT1,STAT2,TAP1,USP18
IRF9	Activated	2.041	CXCL10,GBP1,IFI27,IFIT2,IFIT3,IFITM1,IFNB1,IRF1,IRF7,ISG15,MX1,OAS2,SOCS1,STAT1,STAT2,TNFSF10
rosiglitazone	Activated	2.016	ALOX5,APOL3,APOL6,CCL5,CDH1,CXCL10,GBP1,GBP2,IFIT2,IRF1,LAMB3,LCN2,MX2,NPHS1,OAS1,OAS2,OAS3,SAMHD1,SOCS1,TRIM22
cardiotoxin	Activated	2	CASP1,CCL5,H19,ITGB2,PAX7,TNFRSF1B
CDC73	Activated	2	CDH1,GBP1,H19,IRF1,SOCS1,STAT1
IL6R	Activated	2	CCL5,CXCL10,CXCL2,IRF1,SAA1,SERPINA3
TNFAIP2	Activated	2	IFNB1,IL15RA,IRF1,ISG20
PML	Activated	2	PSMB8,PSMB9,TAP1,TAP2
MARK2	Activated	2	CXCL2,IFNB1,IRF1,RSAD2
methylnitronitrosoguanidine	Activated	2	CEACAM1,EGR1,IRF1,TNFSF10
trovafloxacin	Activated	2	CXCL2,IRF1,ISG20,MYD88
retinoid	Activated	2	CEACAM1,RARRES3,TNFSF10,UBD
Stat1-Stat2		1.982	IRF1,IRF7,OAS1,TLR3
IFNL3		1.982	DDX58,IL23A,ISG20,TLR3
Fcer1		1.982	CCL5,IDO1,IFIT2,S1PR2
erlotinib		1.982	CD14,EGR1,MYD88,PML,TNFRSF1B
cytarabine		1.982	CCL5,CD274,GPR132,IFNB1
VIPR1		1.981	CCL5,CXCL10,CXCL2,IRF1
NR3C2		1.969	EGR1,MAP2,SCNN1A,SERPINA3
ORMDL3		1.964	CXCL10,OAS1,OAS2,OAS3
ISGF3		1.964	IFIH1,IFIT2,IRF7,ISG15,RSAD2,TNFSF10
LAMA5		1.964	CXCL10,OGFR,STAT1,TNFRSF1B
TRADD		1.964	CXCL2,IFNB1,IRF1,UBD
lipoarabinomannan		1.964	CD14,CXCL2,IFNB1,IRF1,STAT1
STAT		1.961	CASP1,IRF1,SERPINA3,SOCS1
SRC (family)		1.96	EGR1,IFNB1,S100A4,STAT1
IRF3 dimer		1.951	CCL5,IFIT2,IFNB1,ISG15
bleomycin		1.948	CCL5,CTSS,CXCL10,CXCL2,S100A4,TP63
Ccl2		1.946	CCL5,CD14,CXCL10,CXCL2
cigarette smoke		1.942	AKR1B10,ALDH3A1,CXCL10,CXCL2,EGR1,GPX2,H19,IFITM1,IFNB1,MX1,OAS1,OAS2,OAS3,OASL,SERPINA3,STAT1
poly dA-dT		1.941	CCL5,CXCL10,IFNB1,ZBP1
N-acetylmuramyl-L-alanyl-D-isoglutamine		1.932	CASP1,CXCL2,IDO1,IL23A,ITGB2
RIPK2		1.926	CCL5,CXCL10,CXCL2,IFNB1
SPIB		1.922	DLL1,EGR1,EPCAM,IFNB1
GAB1		1.919	CCL5,CXCL10,EGR1,IFNB1
NCOA2		1.918	CCL5,CECR6,CXCL10,EGR1,IFIT2,IFNB1,ISG15,OASL
ZBP1		1.911	CXCL10,IFNB1,ISG15,OAS1
Cg		1.907	AKR1B10,CDH1,CXCL10,EGR1,GATA6,IFIT3,LGALS3BP,RGS20,SFRP4,ST8SIA4
LIF		1.844	CDH1,CXCL10,CXCL2,EGR1,FGG,GATA6,IFI16,IRF1,NMI,SERPINA3,SOCS1
HGF		1.831	ABCG2,ACKR4,CASP1,CCL5,CDH1,CXCL2,EGR1,EHF,EPCAM,IL15RA,ISG15,ISG20,LCN2,RGS20,TP63
IFIH1		1.831	CCL5,CXCL10,CXCL2,EGR1,IFNB1,IRF7,ISG15,OAS1,OAS2
JUN		1.816	CD14,CD274,CDH1,CXCL10,CYGB,HLA-B,IFI16,IFNB1,IL23A,NTS,SAA1,SPARC,STAT1
S100A9		1.79	C1S,CASP1,CD274,CXCL10,EPCAM,H19,IFNB1,ISG15,USP18
TNFRSF1A		1.787	CCL5,CXCL10,CXCL2,IFNB1,IL23A,LCN2,SAA1
tunicamycin		1.777	ABCA12,ABCG2,CDH1,CXCL2,EGR1,IFNB1,S100A4
lysophosphatidic acid		1.777	ANKRD1,CCL5,CXCL10,CXCL2,EGR1,SOCS1
PI3K (family)		1.772	AKR1B10,CD274,CDH1,CXCL10,IFIT1,ISG15,TNFSF10
ESR2		1.767	CDH1,CECR6,EGR1,IL23A,PAX7,SFRP4,ST8SIA4,TMEM229B,TNFSF13B
CDH1		1.76	CDH1,IFI27,IFITM1,LCN2,S100A4
GLI1		1.732	ABCG2,CDH1,CMPK2,GATA6,NKX2-8,TNFSF13B
IL32		1.718	CASP1,IL23A,ITGB2,MX1
EGR2		1.715	EGR1,MAP2,PIP,SOCS1,TNFSF10
REL		1.71	CDH1,CXCL10,IFNB1,IL23A,PARP14,RSAD2,TNFSF10,TNFSF13B
Pam3-Cys-Ser-Lys4		1.709	CCL5,CD274,CXCL2,IDO1,IFNB1,IL23A,IRF1,STAT1,TLR3
SQSTM1		1.698	CXCL2,IFNB1,IL15RA,IRF1,RSAD2
PDX1		1.671	CXCL2,EGR1,MAP2,NUPR1,PDZK1IP1,RSAD2
A23187		1.648	CD14,EGR1,IFNB1,LCN2,TNFSF10
HRAS		1.643	CCL5,CDH1,CFB,CTSS,CXCL10,DLL1,EGR1,HLA-B,IFI30,IFITM2,PML,PSMB9,S100A4,SCNN1A,SERPINA3,SPARC,TAP1,TAP2,TP63,TYMP
EGF		1.637	ABCG2,CASP1,CDH1,CXCL2,EGR1,GGT5,LCN2,MB,PLSCR1,S100A4,SDPR,SERPINA3,SPARC,STAT1,TJP3,TP63
allopurinol		1.633	CD14,CXCL10,GPX2,LCN2,PSMB10,PSMB8
FAS		1.633	CCL5,CD22,CXCL10,CXCL2,EGR1,GBP1,GBP2,HLA-F,IFIT1,IL15RA,IRF1,LAMP3,RSAD2,SLPI,TNFRSF1B,TNFSF10
folic acid		1.577	ABCG2,CCL5,CDH1,IFI27,IFI6,MYD88
PPARG		1.564	ABCG2,CCL5,CDH1,CPLX2,CXCL2,IFNB1,IL23A,LAMB3,MAP2,MYD88,SAA1,SDPR,SOCS1,TNFSF10,VAMP8
IL18		1.558	CCL5,CDH1,CXCL10,IDO1,IRF1,SAMHD1
CD40		1.55	CCL5,CD22,CXCL10,FLT3LG,HSH2D,IFNB1,IL15RA,IL4I1,IRF1,ITGB2,PSMB10,PSMB9,TAP1,TAP2,TNFSF10,TNFSF13B
CDKN2A		1.528	CCL5,CXCL10,EGR1,IFI35,PML,PSMB9,TNFRSF1B,TP63
SP1		1.51	ALOX5,CCL5,CDH1,CEACAM1,CXCL10,EGR1,IFITM3,IFNB1,IRF1,KRT4,SOCS1,SPARC,STAT1,TNFSF10
IRAK4		1.495	CXCL10,CXCL2,EGR1,IFNB1,IFNL2,IFNL3,IL23A,IRF1,IRF7,PLSCR1,SOCS1
KLF4		1.454	CD14,CDH1,DLL1,EPCAM,GBP3,GBP4,GRHL3,IFITM3,SLPI,SOCS1,USP18
TGFB1		1.433	ABCG2,ACSM3,ALOX5,ANKRD1,C1R,C1S,C4BPA,C4BPB,CASP1,CBR3,CCL5,CD14,CDH1,CEACAM1,CFB,CFI,CTSS,CXCL10,CXCL2,EGR1,EPCAM,FGG,GBP1,GBP2,IFI16,IFI27,IFI30,IFIH1,IFIT3,IL23A,IRF1,ITGB2,LAMB3,LCN2,MYD88,NUPR1,PDZK1IP1,PLSCR1,PML,PPP1R14D,RSAD2,S100A4,S100A5,SAMHD1,SDPR,SERPINA3,SOCS1,SPARC,SPRY1,STAT1,TNFSF13B,TYMP
PTGS2		1.416	CCL5,CDH1,CXCL10,EGR1,IFNB1,IL23A,TNFSF10
mifepristone		1.414	CASP1,CD14,CEACAM1,EGR1,EPCAM,LAMB3,PADI2,SFRP4
STAT5B		1.404	ANKRD1,CDH1,IRF1,MB,PIP,SOCS1,ST8SIA4
TGFBR2		1.4	CASP1,CD14,CDH1,CXCL2,IFNB1,SPARC
dimethyl sulfoxide		1.387	ALOX5,IFI16,ITGB2,LCN2,NUPR1,UBE2L6
CAMP		1.368	CCL5,CXCL10,IFNB1,IL23A,ITGB2,MYD88
cycloheximide		1.36	CXCL10,CXCL2,EGR1,GBP1,IFIT1,IRF7,ISG20,LCN2,NR0B1,RSAD2,TNFSF10
Immunoglobulin		1.334	CCL5,CD274,CDH1,CXCL10,CXCL2,EGR1,IDO1,IFI30,IFNB1,IRF1,IRF7,PLSCR1,RSAD2,TYMP,UBD
IRF8		1.319	CCL5,CD14,CFB,CTSS,DDX58,EGR1,GBP1,IDO1,IFI44L,IFI6,IFIT2,IFNB1,ISG15,OAS1,PML,STAT1,STAT2,TLR3,TNFSF13B,TRIM21
VDR		1.248	CD14,CDH1,FGG,IFI44L,NPHS1,SOCS1,STAT4,TP63
MET		1.237	CD274,CDH1,IFNB1,IL15RA,NPHS1,TLR3,TRIM21
TNFSF12		1.216	CCL5,CXCL10,CXCL2,DLL1,NPHS1,PAX7
TICAM2		1.205	CCL5,CXCL10,IFNB1,IRF1,IRF7
PRKCD		1.195	CCL5,CXCL10,LAMB3,OAS1,PLSCR1,SOCS1,SPRY1
IFNGR1		1.195	CCL5,CXCL10,IDO1,IL23A,IRF1,IRF7
C5		1.167	CCL5,CXCL10,CXCL2,EGR1,IL23A,ITGB2
STAT5A		1.154	ALDH3A1,CDH1,CEACAM1,ERAP2,GRHL3,IFITM2,IRF1,LAMB3,LCN2,OAS1,PIP,PSMB8,RARRES3,SERPINA3,SOCS1
RARB		1.134	CXCL2,DDX58,EGR1,IFI27,IFIT1,IFITM1,STAT1,UBA7,USP18
MSR1		1.131	CCL5,CXCL10,CXCL2,IFIT1,ISG15
phenylbutazone		1.131	GPX2,IDO1,LCN2,PSMB8
Growth hormone		1.118	CDH1,EGR1,SCNN1A,SOCS1,TNFSF10
sulforafan		1.095	ABCG2,AKR1B10,GATA6,GPX2,IL23A,PML
MAPKAPK2		1.091	CXCL10,IFNB1,IL23A,TLR3
methotrexate		1.066	C1R,C4BPA,CCL5,CDH1,CFB,CFI,CTSS,CXCL10,TLR3
indomethacin		1.04	ALOX5,CD14,CDH1,GPX2,IDO1,IFITM3,LCN2,PSMB10,PSMB8,PSMB9
STAT3		1.033	BST2,CASP1,CCL5,CD274,CDH1,CEACAM1,CFB,CMPK2,CXCL10,CXCL2,DLL1,EGR1,FGG,GBP2,GBP3,HERC5,HERC6,IFI16,IFI27,IFI30,IFI35,IFI44,IFI6,IFIH1,IFIT1,IFIT2,IFIT3,IFIT5,IFITM1,IFITM2,IFITM3,IFNB1,IL23A,IRF1,IRF7,IRF9,ISG15,ISG20,ITGB2,MAP2,MX1,MX2,MYD88,NR0B1,OAS1,OAS2,OAS3,OASL,PLSCR1,PML,PSMB8,PSMB9,RSAD2,SAA1,SERPINA3,SOCS1,SP110,STAT1,STAT2,TAP1,TLR3,TNFRSF1B,TNFSF10,TRIM14,TRIM22,USP18,XAF1
Creb		1	ALOX5,BCL2L15,CASP1,CD14,CXCL10,EGR1,IFI16,NTS,ZBP1
PDLIM2		1	CDH1,DNAJC15,IFI44,IFIT3,LGALS3BP,NR0B1,OAS3,STAT1,STAT4
GATA2		1	ALOX5,CCL5,CECR6,CXCL10,CYP4F11,DLL1,GBP2,GPR141,LCN2,S100A5,SERPINA6
NTRK2		1	CASP1,CDH1,EGR1,TNFSF10
PPIF		1	ACKR4,CCL5,CXCL10,CXCL2
DNMT3B		1	CDH1,IFI27,IFIT1,IFITM1,SFRP4,STAT1
RGS1		1	CXCL2,IFNB1,IL15RA,IL23A
Vegf		0.967	ACKR4,CASP1,CDH1,CXCL10,EGR1,EHF,IL15RA,IRF1,ISG20,LCN2,PKDCC,RGS20,SLCO2B1,ST8SIA4,TLR3
GATA6		0.943	C1R,GATA6,GRHL3,SLPI,SPARC,TNFSF10
platelet activating factor		0.936	CDH1,EGR1,IDO1,ITGB2
Pka		0.926	CD14,CXCL10,EGR1,IFI27,IFI6,IL23A,IRF1,NTS
NDRG1		0.911	CDH1,CXCL2,PML,TP63
TP73		0.882	C1R,CASP1,CDH1,CXCL2,EGR1,LDHD,NUPR1,PML,SERPINA3,SERPINA5,TAP1,TNFRSF1B,TRIM22,TSPAN1
POU5F1		0.868	CASP1,CDH1,CXCL10,EPCAM,GATA6,GBP3,GBP4,GRHL3,H19,NR0B1,TDRD7,TNFSF10,USP18
MAPK9		0.817	EGR1,IFI16,IFNB1,IL15RA,IRF9,ISG20,LGALS3BP,NMI,PARP14,RN7SL1,TLR3
S100A8		0.777	C1S,CASP1,CD274,CXCL10,CXCL2,EPCAM,H19,IDO1,ISG15,USP18
TGFA		0.775	CASP1,CCL5,CXCL10,CXCL2,LCN2,SLPI
C3		0.774	CCL5,CDH1,CXCL10,CXCL2
SPARC		0.744	CDH1,MAP2,SPARC,TRIM25
TP63		0.708	BST2,CDH1,CEACAM1,CYGB,DLL1,GPX2,PNPT1,S100A4,TNFSF10,TP63
alitretinoin		0.707	CASP1,CD14,CXCL10,CYP4F11,CYP4F3,IRF1,ISG15,UBA7
NOS2		0.687	ALDH3A1,CD14,CXCL2,H19,IFIT3,IFNB1,ISG15,KRT4,LCN2,LGALS3BP,MB,PLSCR1,SERPINA3,TNFSF10,TNFSF13B
Ras		0.655	CD274,CXCL10,EGR1,PML,STAT1,STAT2
TBX5		0.655	ANKRD1,CXCL2,IFI16,S100A4
CCR5		0.653	CCL5,CXCL10,CXCL2,IL23A,SLPI,TNFRSF1B
CSF3		0.588	CCL5,CD14,EGR1,ERAP2,ITGB2,KLRC2,LCN2,PLSCR1,SOCS1,TNFRSF1B,TNFSF10
diethylnitrosamine		0.555	ALDH3A1,CYP4F12,EPCAM,LCN2,PLSCR1,SLCO2B1
Mek		0.537	ABCG2,CDH1,CXCL10,EGR1,IFNB1,SPRY1
LDL		0.522	CASP1,CCL5,CXCL10,CXCL2,EGR1,IDO1,IFIT2,IFITM1,IFNB1,IRF7,LAMB3,MX1,SOCS1
17-alpha-ethinylestradiol		0.518	CCL5,CDH1,CTSS,CXCL10,IFI16,IFI30,KRT4,LCN2,SOCS1
IGF1		0.487	CCL5,CDH1,EGR1,IFITM3,LCN2,NUPR1,PSMB8,PSMB9,SLPI,TAP1,TAP2
NFE2L2		0.474	ABCG2,AKR1B10,ALDH3A1,CCL5,CDH1,CXCL10,CXCL2,GPX2,IFNB1,OSGIN1,SAA1,SERPINA3,SERPINA6
NLRP3		0.471	CCL5,CDH1,CXCL10,CXCL2
CCL2		0.447	CCL5,CXCL10,IL23A,LCN2,NPHS1
EFNA1		0.447	ABCA12,GATA6,HERC6,IRF7,KRT4
NLRP12		0.436	CASP1,CXCL2,FLT3LG,HLA-B,HLA-F,PSMB8
AKT1		0.419	AKR1B10,ANKRD1,CCL5,CDH1,CXCL10,EGR1,IFNB1,LCN2,TNFSF10
ATP		0.415	CASP1,CD14,CDH1,CXCL10,CXCL2,IL23A,LCN2,TNFRSF1B
IL13		0.396	CASP1,CCL5,CD14,CFI,CTSS,CXCL2,EGR1,IDO1,IL23A,SLPI,SOCS1,ST8SIA4,TNFRSF1B,TNFSF13B
dextran sulfate		0.384	CCL5,CD14,CXCL2,IDO1,IFITM3,IL23A,IRF7,ISG15,REC8,TNFRSF1B,UBD
SOX11		0.378	BST2,CCL5,EGR1,IFIH1,LGALS9,LGALS9C,STAT1
IL3		0.378	ARHGDIB,CD14,EGR1,LAMP3,LCN2,SERPINA3,SOCS1,STAT4,TNFSF10
CpG ODN 2006		0.378	CCL5,CXCL10,IFIT1,IFNB1,IL23A,IRF7,STAT1
IgG		0.372	CCL5,IFITM1,IFITM3,IFNB1,ISG15,LCN2
RAC1		0.343	ANKRD1,CDH1,IFNB1,IL23A,STAT1
NOTCH1		0.341	ANKRD1,CD14,CDH1,DLL1,IFI16,IRF1,SOCS1,TP63
RNASEL		0.338	CDH1,IFNB1,ISG15,USP18
tamoxifen		0.335	ABCG2,CDH1,H19,IRF1,ISG20,MX1,SERPINA3,SERPINA6,TYMP
MGEA5		0.333	CASP1,CD14,CDH1,CEACAM1,IL23A,SDPR,SOCS1,STAT1,STAT2
cyclosporin A		0.272	CASP1,CCL5,CD14,CDH1,EGR1,FLT3LG,GPX2,LCN2,PAX7,PSMB10,PSMB8,SOCS1,TNFSF10,XAF1
beta-estradiol		0.27	ABCG2,ACSM3,CCL5,CD14,CD274,CDH1,CFB,CXCL10,CXCL2,EGR1,GBP2,H19,HRASLS2,IDO1,IFI30,IRF1,IRF7,ISG15,ITGB2,KRT4,LCN2,MB,MX1,NR0B1,NTS,NUPR1,PDZK1IP1,PLEKHA4,PPM1K,RTP4,SAA1,SCNN1A,SERPINA3,SERPINA5,SFRP4,SLCO2B1,SLPI,SOCS1,SPARC,SPRY1,TAP2,TMEM37,TNFRSF1B,TNFSF13B,TP63,TRIM25,TTC39A
ERBB2		0.269	ABCG2,C4BPB,CCL5,CDH1,CXCL10,DLL1,EGR1,EHF,H19,LCN2,PSMB9,S100A4,SDPR,SERPINA3,SLPI,SPARC,TAP1,TAP2
CD28		0.219	ARHGDIB,CD274,CXCL2,DDX58,GBP1,GBP2,H19,IFITM1,IFNB1,IL15RA,IL4I1,IRF1,SOCS1,TNFRSF1B,TNFSF10
CRP		0.208	CCL5,EGR1,PSMB9,PSME2,TNFSF10
TIRAP		0.179	CCL5,CXCL10,CXCL2,IFNB1,IRF1
HNF1B		0.159	CDH1,GATA6,PDZK1IP1,S100A4,SGK2,SPARC
FGF2		0.135	AKR1B10,CDH1,CXCL2,DLL1,EGR1,EPCAM,GBP1,IFNB1,S100A4,SPARC,SPRY1,TNFSF10
benzyloxycarbonyl-Leu-Leu-Leu aldehyde		0.133	ABCG2,ARHGDIB,BST2,CCL5,CDH1,CFB,CXCL10,CXCL2,IRF7,STAT1,STAT2
TRAF3		0.062	CCL5,CXCL10,CXCL2,EPCAM,IFNB1,ISG15
okadaic acid		0.025	ALDH3A1,CXCL2,EGR1,IL23A,SAA1
budesonide		0	CCL5,CXCL10,CXCL2,NMI
EFNA5		0	ABCA12,IRF1,IRF7,KRT4
NEUROG1		0	C1S,S100A4,SDPR,TRIM22
PKD1		0	ABCG2,CXCL2,GPRASP1,IL4I1,PML,RASSF6
FGF8		0	LAMB3,LHX8,MDK,SLPI,SPARC
CTGF		0	EGR1,SDPR,SFRP4,SPARC
EFNA4		0	ABCA12,IRF1,IRF7,KRT4
EFNA3		0	ABCA12,IRF1,IRF7,KRT4
BAPTA-AM		0	CDH1,CXCL10,EGR1,SOCS1
ciprofibrate		0	CEACAM1,CYP4F12,LCN2,LGALS3BP,PLSCR1,SLCO2B1
CEBPA		0	AKR1B10,CD14,GATA6,GBP1,GRHL3,HLA-B,IFI27,IFI6,ISG15,LCN2,OAS2,SAA1,TNFSF10,TP63
bucladesine		-0.032	ALDH3A1,CD14,CXCL10,H19,IL23A,ITGB2,LAMB3,NR0B1
RICTOR		-0.05	EGR1,IFI16,IFIT2,ISG15,OAS2,PSMB10,PSMB8,PSMB9,PSME2
MYC		-0.054	ALOX5,CASP1,CD274,CDH1,CXCL10,EGR1,EPCAM,GATA6,GBP2,GBP3,GBP4,GRHL3,H19,HERC5,HLA-B,IFI16,IFI35,IFIT1,IRF7,IRF9,LAMB3,NMI,OAS1,PLSCR1,PML,PSMB8,RSAD2,SPARC,USP18
EGFR		-0.091	ABCG2,CCL5,CDH1,CXCL10,EGR1,GBP1,IRF1,LCN2,SERPINA3,SLPI
prostaglandin E2		-0.12	CASP1,CCL5,CD14,CDH1,CXCL10,EGR1,IDO1,IFNB1,IL15RA,IL23A,IL4I1
CNR1		-0.128	CEACAM1,CXCL10,DLL1,MDK,NPHS1,PLSCR1
Calcineurin protein(s)		-0.152	CCL5,CYGB,EGR1,MB
5-N-ethylcarboxamido adenosine		-0.156	EGR1,EPCAM,IFIT2,IFIT3,IL23A
PPP2CA		-0.186	CASP1,CFB,CXCL10,IFNB1,IRF1,IRF7
bafilomycin A1		-0.2	ABCG2,BST2,CXCL10,IDO1,IFNB1
diethylstilbestrol		-0.202	ABCG2,ARHGDIB,CD14,CFB,EGR1,GATA6,SLPI,SPARC,TP63
NR3C1		-0.252	APOL3,C1R,CCL5,CXCL10,CXCL2,DNAJC15,EGR1,GBP2,IFI6,IFIH1,IFIT2,IFNB1,IL15RA,IRF1,ISG15,ITGB2,MYD88,OASL,SCNN1A,SDPR,TNFRSF1B
SYK		-0.256	CCL5,CXCL10,IFNB1,IRF1,OAS1,RASSF6,TNFSF10,TNFSF13B
GSK3B		-0.283	DLL1,LCN2,TNFSF10,TP63
methylprednisolone		-0.287	CDH1,CTSS,CYP4F3,GBP2,IRF1,IRF7,KCNJ16,NUPR1,PSME2,SERPINA3,SERPINA6,SPARC,STAT1
SUZ12		-0.293	CDH1,GATA6,H19,LAMB3,PAX7,TNFRSF1B
bortezomib		-0.308	CASP1,CCL5,CXCL10,CXCL2,MX1,RSAD2,SAA1,SERPINA3
IL1R1		-0.343	CCL5,CXCL10,CXCL2,EGR1,SAA1
Hdac		-0.356	ADGRL3,DLL1,EGR1,IFNB1,SPRY1,TP63
CCR2		-0.372	CCL5,CXCL10,CXCL2,SLPI
IL4		-0.378	ALOX5,CCL5,CD14,CXCL10,CXCL2,FLT3LG,GBP2,GBP3,HSH2D,IDO1,IFI16,IFI30,IFIT3,IFNB1,IL15RA,IRF1,IRF7,IRF9,ISG15,ISG20,ITGB2,LGALS3BP,PLSCR1,PSMB10,PSMB8,SOCS1,STAT1,STAT2,STAT4,TAP2
N-acetyl-L-cysteine		-0.392	CCL5,CDH1,CXCL10,EGR1,IFNB1,IFNL2,IL23A,OSGIN1,XAF1
HMOX1		-0.421	CD14,CD274,CXCL10,CXCL2,IFNB1,IL23A,SPARC,TYMP
Il3		-0.422	CD14,EGR1,LCN2,SOCS1,TNFRSF1B
HDAC2		-0.447	ALOX5,CDH1,EGR1,LGR6,SDPR,TNFSF10,TP63
DICER1		-0.478	CDH1,EGR1,EPCAM,GBP3,H19,MAP2,NPHS1,SFRP4,SPARC
dexamethasone		-0.494	ACKR4,ANKRD1,APOL6,CBR3,CCL5,CEACAM1,CEACAM6,CFB,CMPK2,COL26A1,CXCL10,CXCL2,DNAJC15,EGR1,EHF,FGG,GBP1,GBP2,GPR68,HELZ2,IDO1,IFI35,IFIT1,IFIT3,IFIT5,IFITM1,IFITM3,IFNB1,IRF1,IRF7,IRF9,ISG20,LAMB3,LCN2,LGALS3BP,MAP2,METTL7A,MGAM,MX1,NTS,PADI2,PPP1R14D,RARRES3,SAA1,SAA2,SCNN1A,SDPR,SERPINA3,SLCO2B1,SLPI,SOCS1,SPARC,SPRY1,STAT1,TAP2,TNFSF10,UBD,USP18
MAP3K8		-0.512	CXCL2,IFNB1,IL23A,IL4I1,STAT4,TAPBPL
CFTR		-0.528	CCL5,CFI,GPX2,SAA1,STAT1
ERBB3		-0.532	CDH1,EGR1,SERPINA3,SLPI,SPARC
ERK1/2		-0.547	AKR1B10,ALOX5,CCL5,CXCL10,EGR1,H19,IFIT1,IFNB1,PSMB10,PSMB8,PSMB9,TAP1,TAP2,TYMP
di(2-ethylhexyl) phthalate		-0.555	ALDH3A1,CDH1,CEACAM1,EGR1,MYD88,SLCO2B1
triamcinolone acetonide		-0.563	ACKR4,CD22,EGR1,IRF7,SAA1,SERPINA3,SPRY1,ST8SIA4,TRIM21
glucocorticoid		-0.57	ALDH3A1,ALOX5,CCL5,CXCL2,SCNN1A,SERPINA6,SLPI
CTLA4		-0.611	CXCL10,IDO1,LAMP3,PADI2
ethanol		-0.627	ALOX5,CCL5,CD14,EGR1,FAM46A,IFNB1,IRF7,MAP2,MYD88,NMI,STAT1
TNFRSF8		-0.64	CASP1,GBP1,GBP2,IFI16,KLRC2,TNFSF10
SOX2		-0.688	ABCG2,EPCAM,GATA6,GBP3,GBP4,GRHL3,H19,MYD88,NR0B1,SGK2,USP18
wortmannin		-0.703	CCL5,CD14,CDH1,CXCL10,EGR1,IFNB1,IL23A,IRF1,TNFSF10,TYMP
GFI1		-0.762	CASP1,IRF1,SERPINA3,STAT1
PD98059		-0.782	ANKRD1,BATF2,CCL5,CD14,CDH1,CXCL10,CXCL2,EGR1,ITGB2,KLRC2,MB,NR0B1,S100A4,SCNN1A,TYMP
RARA		-0.846	ALOX5,CD14,CEACAM6,CTSS,EGR1,HLA-B,IFI44,IFI44L,IRF1,LGALS3BP,METTL7A,OAS1,RSAD2,RTP4,SAMD9,SAMHD1,SP110,STAT1,TP63,UBA7
ACOX1		-0.896	CYP4F12,LCN2,LGALS3BP,NUPR1,PLSCR1,SLCO2B1
26s Proteasome		-0.9	DDX58,IFI35,IFNB1,STAT1,TNFSF10,UBD
troglitazone		-0.903	ABCA12,ABCG2,CCL5,CDH1,CEACAM6,CXCL10,EGR1,GBP2,IFI16,IFNB1,PADI2,USP18
butyric acid		-0.918	CDH1,GATA6,GBP2,IFI16,IFI30,IFIT1,IFIT3,IFITM1,IFITM2,IL23A,IRF1,OAS2,PLSCR1,STAT2
IRF2		-0.945	CASP1,CEACAM1,CTSS,CXCL10,GBP1,IFI35,IFNB1,IRF1,IRF7,ISG15,OAS1,PSMB10,PSMB8,PSMB9,PSME2,SOCS1,TAP1,TAP2,TLR3,TNFSF10,TNFSF13B,TRIM21,USP18
TREM1		-0.954	CCL5,CD14,CD274,CFB,CXCL10,CXCL2,EGR1,IDO1,IFIT2,IL15RA,IL23A,IRF1,ISG15,LAMP3,MYD88,OASL,OSGIN1
MAP3K7		-0.994	CCL5,CD14,CFB,CXCL10,CXCL2,GBP1,GBP2,IFIH1,IFIT1,IRF1,IRF7,SAA1,SLPI,TNFSF10,TNFSF13B,XAF1
SOX3		-1	DLL1,GBP3,GBP4,USP18
fucoidin		-1	CCL5,IRF7,ISG15,TNFSF10
aspirin		-1.067	CXCL10,IDO1,TNFSF10,TYMP
MTOR		-1.082	CASP1,CD274,CDH1,IFI16,IL23A,IRF1,MAP2,OAS1,STAT1,TNFSF10
MMP9		-1.091	CDH1,CXCL2,IFNB1,IL23A
ADRB		-1.134	ANKRD1,CXCL10,CXCL2,IFIT3,OASL,RSAD2,SDPR
PSEN2		-1.154	ARHGDIG,CTSS,DLL1,LHX8
ERBB4		-1.177	CDH1,EGR1,SERPINA3,SLPI
H89		-1.206	CCL5,CD14,EGR1,IL23A,NTS
WNT5A		-1.244	ARHGDIB,CD14,CDH1,CXCL2,DLL1,IFNB1,IRF1,LAMB3,SPARC,STAT1,TLR3,TNFSF10
NS-398		-1.246	CCL5,GATA6,PSMB8,PSMB9
CLDN7		-1.265	ALDH3A1,ARHGDIB,C1S,CEACAM6,HELZ2,HLA-B,IFI44,IFI6,MX1,UBE2L6
resveratrol		-1.265	ALOX5,CCL5,CD14,CDH1,CXCL10,CXCL2,EGR1,IFIT1,IFNB1,ISG15
STAT6		-1.27	CCL5,CTSS,CXCL10,CXCL2,EGR1,GBP2,GBP3,IFI16,IFIT3,IRF1,IRF7,IRF9,ISG15,ISG20,LGALS3BP,PLSCR1,SOCS1,STAT2,STAT4
ZNF106		-1.287	ALDH3A1,COL26A1,CXCL10,IFITM3,SERPINA3
VIP		-1.301	CCL5,CD274,CXCL10,CXCL2,IRF1
HDAC1		-1.362	CCL5,CDH1,EGR1,IFNB1,LCN2,LGR6,SDPR
POR		-1.387	FGL1,GBP2,SERPINA3,STAT1,TMEM229B,UBD
FCER1G		-1.387	CCL5,IDO1,IFIT2,MX1,RSAD2
FCGR2B		-1.432	CCL5,IFI27,IFNB1,MX1,SOCS1
staurosporine		-1.432	H19,IFIT2,IFNB1,ISG15,ITGB2,SERPINA3,STAT4
Tgf beta		-1.486	CASP1,CCL5,CDH1,CXCL10,CXCL2,FGG,IDO1,IFNB1,SPARC
mir-155		-1.494	CCL5,CXCL10,MYD88,SOCS1
UBE2I		-1.633	CXCL10,IRF1,PML,SCNN1A,STAT1,TAP1
PSEN1		-1.751	ABCG2,ARHGDIG,C1R,C1S,CCL5,CPLX2,CTSS,CXCL2,DLL1,EGR1,IRF7,LHX8,MAP2,NUPR1,SOCS1
HOTAIR		-1.752	IFITM1,IFNL2,IFNL3,LAMB3,MX1,OAS1
alefacept		-1.769	CCL5,IL23A,SOCS1,STAT1,STAT2,STAT4
APOE		-1.78	CCL5,CTSS,EGR1,LCN2,MAP2,SERPINA3,STAT4
IL10		-1.814	CCL5,CD14,CD274,CEACAM1,CHI3L2,CTSS,CXCL10,CXCL2,EHF,IDO1,IFIT2,IFNB1,IL23A,IRF1,LAMP3,MYD88,NPHS1,PSMB9,SOCS1,STAT1,STAT4,TAP1,TAP2,TLR3,TNFRSF1B,TNFSF10,TNFSF13B
sirolimus		-1.857	ARHGDIB,EGR1,HLA-B,IFNB1,IRF7,IRF9,ISG15,LCN2,NPHS1,NTS,PML,S100A4,STAT1,TRIM25
ESR1		-1.859	ABCG2,ALOX5,CDH1,CEACAM6,CTSS,EGR1,FLT3LG,H19,HLA-B,IFI27,IFI44,IFI44L,IFI6,IFITM1,IFITM2,IFITM3,IRF1,ISG20,LCN2,LGALS3BP,MAP2,METTL7A,MX1,RSAD2,RTP4,SAMD9,SAMHD1,SP110,STAT1,TNFSF10
GATA3		-1.862	CCL5,CDH1,GRHL3,SLPI,STAT4
fluticasone propionate		-1.876	ALOX5,CCL5,CFB,CXCL10,CXCL2,HLA-F,IFI27,IFIT1,METTL7A,MX1,OAS2,RARRES3,SLPI,SPRY1,STAT1,TAP1,TNFSF13B
prednisolone		-1.897	CTSS,CXCL10,CYGB,IFNB1,ISG20,MB,RARRES3,SOCS1,STAT1,TNFSF10
chloroquine		-1.941	CCL5,CXCL10,IL23A,SOCS1,STAT4,TLR3,TNFSF10,TNFSF13B
Bay 11-7082		-1.953	CCL5,CXCL2,HSH2D,S100A4,TNFSF10
RNF216		-1.964	CXCL10,IFIT1,IFNB1,ISG15
TRIM21		-1.964	CXCL10,IFNB1,IRF7,TRIM25
phenethyl isothiocyanate		-1.977	IFIT1,IFIT2,IFIT3,IFNB1,MAP2
SATB1		-1.977	CDH1,CEACAM1,HELZ2,IRF7,TNFSF13B,TRIM22,UBE2L6,XAF1
mir-146		-1.981	CXCL10,IFNB1,MYD88,SOCS1,STAT1
etanercept		-1.982	CXCL10,IDO1,IL23A,STAT1
6-aminopyrazolopyrimidine derivative compound II		-1.982	IFITM3,IFNB1,IRF7,ISG15
RACK1		-1.987	CCL5,IFNB1,ISG15,TP63
GW9662		-1.987	CD14,CEACAM1,CEACAM6,LCN2
UBA7		-1.992	DDX58,DHX58,ISG15,OAS1
CARD9	Inhibited	-2	CCL5,CXCL10,CXCL2,IL23A
H2AFY	Inhibited	-2	EGR1,HERC5,IRF7,SPARC
TSC2	Inhibited	-2	CASP1,CXCL10,EGR1,IFITM3,STAT1,VAMP8
Sn50 peptide	Inhibited	-2	CXCL10,CXCL2,TNFSF10,TYMP
pyrrolidine dithiocarbamate	Inhibited	-2.008	CCL5,CXCL10,CXCL2,IDO1,IRF1,IRF7,PSMB8
PRDM1	Inhibited	-2.042	CD22,CXCL2,FGG,IFNB1,METTL7A,PSMB10,PSMB8,RARRES3,RSAD2,SERPINA3,SLCO2B1,TNFSF10,TNFSF13B
U0126	Inhibited	-2.076	ABCG2,CCL5,CD274,CDH1,CXCL10,CXCL2,CYP4F3,EGR1,EHF,FLT3LG,IL23A,IRF1,NR0B1,PML,SCNN1A,SOCS1,SPRY1,TAP2,TYMP
15-deoxy-delta-12,14 -PGJ 2	Inhibited	-2.12	CCL5,CXCL10,DDX58,EGR1,EHF,IRF1,RARRES3,SOCS1,STAT1
simvastatin	Inhibited	-2.15	CD14,CDH1,CXCL2,IL23A,IRF1,ITGB2,LCN2,STAT1,STAT4
H-7	Inhibited	-2.194	ALDH3A1,EGR1,IFIT2,ISG15,SAA1
KRAS	Inhibited	-2.198	AKR1B10,CASP1,CD274,CDH1,CEACAM1,CXCL10,EPCAM,IDO1,IFI6,IFIT1,IFITM1,IFITM2,IFITM3,IRF1,IRF9,ISG15,LAMB3,MX1,MX2,NR0B1,OAS1,S100A4,SERPINA3,SPARC,STAT1,STAT2,TAP1
TREX1	Inhibited	-2.207	CXCL10,IFIT2,IFNB1,ISG15,USP18
VCAN	Inhibited	-2.219	C1R,C1S,CASP1,CXCL2,LCN2
ISG15	Inhibited	-2.222	DDX58,IFI6,IFITM3,MX1,OAS1
fontolizumab	Inhibited	-2.236	IFI35,IL15RA,ISG15,MX1,RSAD2
ADORA2A	Inhibited	-2.236	CXCL10,CXCL2,IFITM3,NAPA,SPARC
INSIG1	Inhibited	-2.236	CCL5,CXCL10,CXCL2,LCN2,STAT4
sorafenib	Inhibited	-2.236	CCL5,CXCL10,IFIT2,OAS1,SOCS1
epigallocatechin-gallate	Inhibited	-2.294	CASP1,CCL5,CDH1,CXCL10,EGR1,GBP3,GBP4,IRF1,ISG15,SOCS1,STAT1,TAP1,TNFSF10
miR-155-5p (miRNAs w/seed UAAUGCU)	Inhibited	-2.388	CASP1,CXCL2,IL23A,METTL7A,MYD88,SOCS1
ADCYAP1	Inhibited	-2.401	ARHGDIG,CCL5,CXCL10,CXCL2,EGR1,IL23A,IRF1,SERPINA3,SPARC
Sb202190	Inhibited	-2.418	ALOX5,CXCL10,EGR1,IFIT1,IFNB1,IL23A,TP63,TYMP
SUMO3	Inhibited	-2.425	CEACAM1,CXCL10,ISG15,LAMP3,PML,TAP1
AG490	Inhibited	-2.425	CCL5,IFNB1,IRF1,SAA1,STAT1,TNFSF10
miR-146a-5p (and other miRNAs w/seed GAGAACU)	Inhibited	-2.433	IFNB1,METTL7A,PLEKHA4,PRR15,STAT1,TRIM14
RPSA	Inhibited	-2.449	CCL5,GBP3,GBP4,ISG15,STAT1,TAP1
geldanamycin	Inhibited	-2.449	GBP1,IFIT2,IRF1,LGR6,STAT1,TAP1
SP600125	Inhibited	-2.493	ALOX5,CCL5,CXCL10,CXCL2,EGR1,IFNB1,IL23A,ISG15,NPHS1,PLSCR1
IL10RA	Inhibited	-2.6	ACSM3,ALOX5,BATF2,CCL5,CFB,EHF,GBP2,IFI16,IL15RA,IL23A,IRF1,IRF7,LCN2,NLRC5,PSMB8,PSMB9,RSAD2,SAMHD1,SLCO2B1,SPARC,STAT1,TAP1,TAP2,TTLL6,ZBP1
CNOT7	Inhibited	-2.621	BST2,CEACAM6,CMPK2,HERC6,IFI27,IFI35,IFI44L,IFI6,IFIT5,IFITM1,ISG15,LGALS3BP,OAS1,OAS2,OAS3,PARP12,PLSCR1,PPM1K,PSMB8,SP110,STAT1,TAP1,TAP2,UBE2L6
Nr1h	Inhibited	-2.737	CCL5,CXCL10,GGT5,IFIH1,IFNB1,PML,SP110,TAP1
2-aminopurine	Inhibited	-2.792	CXCL10,DDX58,IFI6,IFIT1,IFIT2,IFNB1,ISG15,OAS1
LY294002	Inhibited	-2.929	ACSM3,CCL5,CD14,CD274,CDH1,CXCL10,CXCL2,EGR1,GBP1,IFNB1,IRF1,ISG20,LAMB3,LCN2,MAP2,NPHS1,NTS,SPRY1,TNFRSF1B,TYMP
IRF4	Inhibited	-2.949	CTSS,CXCL10,GBP1,IL15RA,IRF1,IRF7,IRF9,ISG15,OAS1,PLSCR1,STAT1,STAT2,TNFSF10,TNFSF13B,TRIM21
miR-199a-5p (and other miRNAs w/seed CCAGUGU)	Inhibited	-3	CDH1,CMPK2,IFI27,ISG15,LCN2,MX2,RSAD2,SAMD9L,ZBP1
GAPDH	Inhibited	-3.111	IFI6,IFIT2,IFITM1,IFITM2,IFNB1,OAS1,OAS2,OAS3,STAT1,UBE2L6
CBX5	Inhibited	-3.162	ALDH3A1,CEACAM1,ERAP2,GRHL3,LAMB3,LCN2,OAS1,PSMB8,RARRES3,SERPINA3
CD3	Inhibited	-3.195	ARHGDIB,BST2,C1R,CCL5,CD274,CEACAM1,CXCL10,GBP1,GGT5,H19,IFI35,IFIT1,IFITM1,IL15RA,IL4I1,IRF1,IRF9,SLPI,SOCS1,STAT1,TNFSF10,TRIM25,XAF1
DNASE2	Inhibited	-3.256	ACKR4,CXCL10,CXCL2,DHX58,IFIT3,IFNB1,IRF7,ISG15,OAS1,OAS3,RSAD2,RTP4,TNFSF10,USP18,ZBP1
USP18	Inhibited	-3.258	CXCL10,IFI6,IFITM3,IRF1,IRF7,IRF9,ISG15,MX1,OAS1,SOCS1,TNFSF10
Irgm1	Inhibited	-3.317	CCL5,CXCL10,IFI16,IFIT2,IFIT3,IRF7,NUPR1,OAS2,OASL,RSAD2,USP18
SOCS3	Inhibited	-3.419	CXCL10,EGR1,IFIT1,IFIT2,IL23A,IRF1,ISG20,MX1,OAS1,OAS2,SOCS1,TNFRSF1B
TAB1	Inhibited	-3.45	CCL5,CFB,CXCL10,GBP1,GBP2,IFIH1,IFIT1,IRF7,SAA1,TNFSF10,TNFSF13B,XAF1
SOCS1	Inhibited	-3.505	CXCL10,CXCL2,DDX58,IFI16,IFI44,IFIH1,IFIT1,IFIT2,IFIT3,IFNB1,IFNL2,IFNL3,IRF1,IRF7,ISG15,ISG20,MX1,MYD88,OAS1,OAS2,SOCS1,STAT1,TLR3
PTGER4	Inhibited	-3.97	CMPK2,CXCL10,DDX58,EGR1,GBP2,GBP4,HERC6,IFI16,IFI35,IFIH1,IFIT2,IL23A,IL4I1,IRF1,IRF7,ISG20,PARP14,RSAD2,RTP4,ST8SIA4,TNFSF10,TRIM21,USP18,XAF1
BTK	Inhibited	-4.243	CD274,CXCL10,IFI35,IFI44L,IFIT1,IFIT3,IFITM1,IFNL2,IL4I1,IRF1,IRF9,ISG15,ISG20,MX1,MX2,OAS2,OAS3,STAT1
mir-21	Inhibited	-4.35	C1R,CD274,CDH1,CXCL10,DHX58,FLT3LG,GBP2,GBP3,IDO1,IFI16,IFNB1,IRF1,MYD88,NLRC5,OAS2,OAS3,PSME2,SLPI,SPRY1,STAT1,STAT2,TAP1,TYMP,UBA7,UBE2L6
ACKR2	Inhibited	-4.472	CCL5,CXCL10,DDX58,DDX60,DHX58,IFI16,IFI44,IFIT2,IFIT3,IRF7,ISG15,ISG20,OAS1,OAS2,OAS3,OASL,RSAD2,STAT1,STAT2,USP18
SB203580	Inhibited	-4.621	ARHGDIB,BST2,CCL5,CDH1,CEACAM1,CXCL10,EGR1,EHF,GBP2,IDO1,IFI27,IFI35,IFIT1,IFIT2,IFIT3,IFIT5,IL23A,IRF7,ISG15,ISG20,MX1,NPHS1,RARRES3,SLPI,SPARC,STAT1,TLR3,TNFSF10,TYMP,UBD
TRIM24	Inhibited	-5.854	CMPK2,CXCL10,DDX58,DDX60,DHX58,GBP2,GBP3,GBP4,HERC6,IFI35,IFI44,IFIH1,IFIT2,IFIT3,IRF1,IRF7,IRF9,ISG15,LGALS3BP,NMI,OAS1,OASL,PARP12,PSMB10,PSMB8,PSMB9,RTP4,SAMD9L,SAMHD1,SOCS1,STAT1,STAT2,TAP1,UBA7,USP18
IL1RN	Inhibited	-5.907	CTSS,DDX58,ERAP2,GBP1,HERC6,IFI27,IFI44,IFI44L,IFI6,IFIH1,IFIT3,IFIT5,IL23A,IRF1,IRF7,IRF9,ISG20,LAMP3,LGALS9,MX1,MX2,OAS1,OAS2,OAS3,OASL,PML,RSAD2,RTP4,SAMD9,SLC15A3,STAT2,THEMIS2,TNFSF10,TRIM22,UBD,USP18
NKX2-3	Inhibited	-6.272	ARHGDIB,BATF2,C19orf66,CASP1,CMPK2,DDX58,DDX60,DDX60L,DHX58,FAM46A,GBP1,GBP2,HELZ2,HLA-B,HLA-F,IDO1,IFNB1,LAP3,MAP2,MYD88,NT5C3A,PARP10,PARP12,PARP14,PARP9,PLEKHA4,PLSCR1,PNPT1,PSMB8,PSMB9,RTP4,SAMD9,SAMD9L,SDPR,SP110,STAT1,STAT2,TAP1,TAP2,TRIM21,TRIM22,TYMP,UBA7,UBE2L6,USP18,XAF1,ZNFX1
MAPK1	Inhibited	-7.469	APOL6,BST2,C1S,CCL5,CFB,DDX58,EGR1,GBP1,GBP2,HERC5,HLA-B,HRASLS2,IFI16,IFI27,IFI35,IFI44,IFI6,IFIH1,IFIT1,IFIT2,IFIT3,IFIT5,IFITM1,IFITM3,IRF7,IRF9,ISG15,ISG20,LAMP3,LAP3,LGALS3BP,MX2,NMI,NUPR1,OAS1,OAS2,OAS3,OASL,OGFR,PARP12,PLSCR1,PML,PSMB8,PSMB9,PSME2,SAMHD1,SCNN1A,SP110,STAT1,STAT2,TAP1,TDRD7,TLR3,TNFRSF1B,TNFSF10,TRANK1,TRIM14,TRIM21,TRIM22,TRIM25,UBE2L6,USP18
lysophosphatidylcholine			CCL5,EGR1,GPR132
phosphatidylethanolamine			STAT1,STAT2
1,2-dioleoyloxy-3-(trimethylammonium)propane			IFNB1
misoprostol			ABCG2,IL23A
cloprostenol			SOCS1
leukotriene D4			CDH1,CXCL2,EGR1
leukotriene B4			MYD88,SOCS1
6-mercaptopurine			CXCL10,TNFSF10
3-methyladenine			CXCL2,IFNB1,IL23A
thioguanine			TNFSF10
risperidone			CXCL10,NTS
tetrodotoxin			EGR1,TAP1,TAP2
L-glutamic acid			EGR1,MAP2,TAP1,TAP2
L-leucine			CXCL2
monophosphoryl lipid A			CXCL10,IFNB1
hyaluronic acid			CCL5,CXCL10,CXCL2,IFNB1,MYD88
pregnanolone			MAP2
ergosterol-5,8-peroxide			MYD88
ursodeoxycholic acid			ABCG2,CXCL10,SPARC
deoxycholate			CDH1,EGR1,TP63
pregnenolone sulfate			EGR1
pervanadate			IRF1,MX1,PSMB9
phosphatidylinositol-3,4,5-triphosphate			IFNB1
UTP			CD14,MB
MAP1LC3			IFNB1
nitrofen			EGR1,S1PR2,SCNN1A
chondroitin sulfate B			CXCL10
chondroitin sulfate A			IL23A,STAT4
cortisone			IDO1
2-(4-acetoxyphenyl)-2-chloro-N-methylethylamine			CCL5,CXCL10
12-(3-adamantan-1-yl-ureido) dodecanoic acid			TNFRSF1B,TNFSF10,TP63
TGX-221			IFNB1
sunitinib			CXCL10,ITGB2,LAMB3
2-(3-hydroxypropoxy)calcitriol			S1PR2
zibotentan			CDH1
bromodichloromethane			CDH1
hexacosanoyl-coenzyme A			ALOX5
SHP			EGR1
Rsk			CXCL2
RNA polymerase II			CCL5,CD14,CDH1,CXCL2,FGG,GBP2,OASL,OSGIN1,PSMB9,TAP1,TAP2
chitinase			CCL5
ceramidase			ABCA12
c-Src			CXCL10,IFNB1
Histone h3			CDH1,CEACAM1,CXCL10,EGR1,GATA6,IFI6,IFITM3,IRF7,MX1,OSGIN1,PAX7,RSAD2,SCNN1A,TNFSF10,USP18,VAMP8
Rar			ABCG2,EGR1,ITGB2
Ciap			CCL5,CXCL2
N-cor			CCL5,CXCL10,CXCL2,SOCS1,USP18
IKK (complex)			CCL5,CXCL10
NCF1			CCL5,CD14
Stat3-Stat3			FGG,SERPINA3
Ap1			CCL5,IFNB1,IL23A,S100A4,SPARC
SEW 2871			CXCL10
RAR-RXR			IRF1
3M-002			IRF7,MYD88,TNFSF10
dacetuzumab			TP63
IFN alpha receptor			IRF7,MX1
PRKAA			CDH1,CXCL10,STAT1
thymoquinone			CASP1,CD14,TNFSF10
budesonide/formoterol			CD274
VitaminD3-VDR-RXR			CCL5,CD14,CXCL10
HDL			CCL5,ITGB2,MYD88
Ptprd			IFI35,PSMB9
DEFA1 (includes others)			CASP1
5R-hydroxytriptolide			CD14,IRF1,STAT1
picibanil			IFNB1
ssRNA40			DDX58,IFNB1,IL23A
CpG ODN 1585			CXCL10,IFNB1
CpG ODN 1555			IL15RA
CpG 10101			STAT1
RNASEH2B			ISG15
FOXJ2			C4BPA
GPRC6A			EGR1
FGF16			CDH1
CACTIN			CCL5
DHX58			IFIH1,IFNB1,RARRES3
TRIM13			IFIT2
MOV10			IFNB1
CTDNEP1			IFITM3
FGF22			IFNB1
TRIM37			IFIT2
Jun-ATF2			IFNB1
NLR			CASP1,LCN2
IRF			IFNB1,ISG15
IRF7 dimer			IFNB1
Oas			IFNB1
IRF3-IRF7			CCL5
ANKRD17			IFNB1,NMI
ARID3B			TNFRSF1B,TNFSF10
polyethyleneimine			IDO1
TMEM27			SCNN1A
SLC39A6			CDH1
EIF4B			ISG15
poly(dG-dC)			IFNB1
ISX			BCO1
TRIM50			IFIT2,IFNB1
LGR4			CD14,CXCL10,IFNB1
poly ICLC			TLR3
MFN1			IFNB1
RNF135			IFNB1
BSCL2			ANKRD1,PSMB9,RSAD2,SLPI
NPC1			STAT1,STAT2,STAT4
CBX7			ANKRD1,CDH1,CTSS
UPK3A			UPK3B
ZXDC			CD14
ROBO3			IFNB1
FOXL2			CXCL2,IFNB1,SPRY1
COLEC12			CXCL10
CMTM8			CDH1
DDX41			IFNB1
WWTR1			CXCL2,ITGB2,TP63
FBXO25			EGR1
KLF8			CDH1
MRAP			MRAP2
AIPL1			PDE6G
DNAJB4			CDH1,STAT1
MEX3C			IFNB1
IFNL2			IFIT1,IFNL2,MX1
RNU1-1			CXCL10,IDO1,IFNB1
ARL16			CCL5,IFNB1
SLC15A4			IRF7
ZC3H14			IFNB1,IL15RA,NMI
IL36B			CXCL10,IL23A
ACER1			ABCA12
GLIPR2			CDH1
FBXO42			CCL5,STAT1
TRIM66			IFIT2,IFNB1
SNAI3			CDH1
IL17R			CCL5,CXCL10
Ifn gamma receptor			IRF1
IL17a dimer			CCL5,LCN2
GALNT6			CDH1
TRIM58			IFIT2,IFNB1
RNASEH2A			CXCL10,DDX58,GBP2,IFI16,IFI35,IFI44,IFIH1,IFIT2,IFIT3,IFITM3,IRF1,IRF7,IRF9,ISG15,ISG20,NMI,OAS1,OASL,PARP9,RSAD2,TLR3,TRIM21,USP18
PRKAG3			ANKRD1,EGR1,IFI30,METTL7A,TMEM37,TPPP3
NLRP10			ALOX5
CC2D1A			CCL5,IFNB1
TRIM38			IFIT2,IFNB1
HIST1H1D			H19
TRIM42			IFNB1
SLAMF7			FLT3LG
B3GNT2			CD14
KDM2B			CCL5,CXCL10,GATA6
MYBPC3			CXCL10
ZNF503			CDH1
OTUB2			IFNB1
ASCC1			TNFSF10
TLR2/3/4			STAT4
SCARA5			CXCL10
THAP11			GATA6
ZFP64			IFNB1
bee venom			CCL5,IL4I1,IRF1,NUPR1,OASL
Histone h4			CCL5,CXCL10,IRF1,OAS3,TNFSF10
ALX1			CDH1
MOG			CCL5,CD274,CXCL10,CXCL2,IL23A
TRIM47			IFNB1
LOXL3			CDH1
ZFP91			TNFSF13B
NLRX1			IFNB1,OAS1,STAT2
potassium channel			SCNN1A
ABCA4			CFB,CXCL10,IFNB1,TLR3
RBM24			TP63
SIKE1			IFNB1
TRIM25			IFIT2,IFNB1
TSHZ3			PAX7
RNF122			IFNB1
TRIM32			IFIT2
MCOLN2			CCL5
SMYD5			CXCL10
PADI2			CXCL2,TNFRSF1B
TRIM67			IFIT2,IFNB1
ESRP2			CDH1
DPH5			IRF1,STAT1
RGMB			CDH1
SAMHD1			MX1,SAMHD1
GRHL2			CDH1,TP63
NEK7			CXCL10,ISG15
HSD17B14			IL23A
TRIM36			IFIT2,IFNB1
TRPM3			EGR1
TKFC			IFNB1
Rig1			IFIT1
FAM3B			LCN2,SPARC
GLIS2			CXCL10,SPARC
TEAD1			MB,TP63
DEPTOR			CCL5,CXCL10
KDM6B			CCL5,OASL,TP63
NSD2			IRF7,OAS1,STAT1
MRGPRX1			EGR1
WNT9B			IFNB1
NKAP			ST8SIA4
SEMA7A			CTSS,EGR1
SBDS			EGR1,IFI16,MYD88,NTS
RDH8			CXCL10,IFNB1,TLR3
CLEC7A			CXCL2,IL23A,SOCS1
SARM1			CCL5,IFNB1
TRIM65			IFNB1
Plk			CXCL10,IFNB1
CD80/CD86			IDO1,IFNL3
9530018H14Rik			CDH1
ROR1			CDH1,MAP2
SGMS			ABCA12
bis(4-hydroxycinnamoyl)methane			TLR3
Traj18			CCL5,CXCL2
AChR			EPCAM,SERPINA3
MTORC2			IFIT2,ISG15
N(2)-(gamma-D-glutamyl)-meso-2,2'-diaminopimelic acid			CASP1,CCL5,ITGB2
methylamphotericin B			LCN2
Lymphotoxin			CCL5,CXCL10,IFNB1
Pro-inflammatory Cytokine			LCN2,LGALS9,UBD
TNFRSF4			CXCL10,SOCS1
DUSP9			IFNB1
AMH			CEACAM1,CXCL2,IRF1
PDLIM1			CDH1
IDH2			CDH1,EGR1
hispidulin			EGR1
afatinib			ABCG2
cabozantinib			CD274
botulinum toxin type A			S100A4
STAT-1/2			TNFSF10
ICAM1			CCL5,CXCL2,PAX7
CNTF			EGR1,IRF1,SERPINA3,SOCS1,STAT1
BCOR			DDX58,ISG15,STAT2
SLC9A3R1			CCL5,CDH1,S100A4
ASCL2			CXCL10,EGR1
AZD8055			CCL5,CXCL10
interferon beta-1a			IFI35,IFI6,IFIT1,IRF1,IRF7,MX1,NMI,PSMB8,STAT1,TNFRSF1B,TNFSF13B,TREX1
CASP1			CDH1,CXCL2,IFNB1
PELI1			CCL5,IFNB1
RABGEF1			CXCL10,IFNB1
PGF			ALOX5,CASP1,EGR1
Cdk			CCL5,CXCL10,CXCL2
immune complex			IFNB1,SOCS1
trametinib			CD274
AR-12			LCN2
ZFYVE9			CDH1
HTATIP2			CDH1,SPARC
CCK			CXCL10,EGR1
TAP1			PSMB9
PROCR			GBP2,GBP4
C1QA			EGR1,MAP2
OAS1			IRF1
HLX			ANKRD1,CTSS,EGR1
GAS6			IFNB1,SOCS1
DHX15			IFNB1
GMNN			CDH1,GBP3,GBP4,USP18
EZH1			IFNB1
TNFSF14			CCL5,CDH1,CXCL10
SCARB1			CCL5,CXCL2,IFNB1
GALNS			MAP2
NOD1			CCL5,CXCL2,IFNB1
EIF4EBP1			EGR1,IFNB1,IRF7,SOCS1
MIA			CDH1,SPARC
MKI67			CDH1
MMP10			CXCL2
ANG			CCL5,CXCL10
CD244			CCL5,EGR1
PPIB			IFNB1
NAMPT			CXCL10,CXCL2
SCARA3			CXCL10
AIRE			AKR1B10,CXCL10,TLR3
CTF1			IRF1,SERPINA3,SOCS1
PPP4C			CCL5,IFNB1,ISG15
TBX6			DLL1
PLCG2			IFIT2,TNFSF10
CELA2A			SLPI
MAT1A			EGR1,SAA1
ZFP36			CTSS,CXCL2,IL23A,IRF1,SOCS1
NODAL			CCL5,CXCL10
CDK9			CCL5,CXCL2,FGG
AIMP1			CCL5,CXCL2
GNLY			CCL5
TNFAIP3			CXCL10,IFNB1,IL23A
STXBP4			TP63
ZBTB33			CDH1,S100A4
TRIM5			IFIT2,IFNB1
ABCD2			ALOX5
ID1			CEACAM1,EGR1,IFI16
FKBP4			CEACAM1,IL15RA
IL-17f dimer			CCL5,LCN2
TSH			CTSS,EGR1,SOCS1
GR 82334			CXCL10
CD5L			CCL5
F11R			CDH1
SCNN1G			SCNN1A
UBD			PSMB9,UBD
PHLPP1			CXCL2,IFNB1
UFD1L			CCL5,TNFSF13B
CXCL10			CCL5,CXCL10
EDN3			CDH1,EGR1
SUMO1			CXCL10,TAP1
HMGN1			CBR3,IL4I1
SLPI			CCL5,CTSS
BCL2L11			CCL5,CXCL2
FLOT2			CDH1
SNAP91			BST2
CASP7			IFNB1
LBP			CD14,CXCL10,IFIT1
DAB2IP			EGR1
PRPF4			CCL5
CASP8			CASP1,CD14,CXCL10
UBE2K			UBD
ATG5			IFIH1,IFNB1
HOXD10			CEACAM1,PDZK1IP1,RSAD2
RFTN1			IFNB1
PGRMC1			LCN2
SUMO2			CEACAM1,ISG15,LAMP3
TERT			GATA6,HLA-B,IFI16,IFIT1,IFIT2,ISG15,MX1
9-benzyl-8-hydroxy-2-(2-methoxyethoxy)adenine			IRF7
miR-520g-3p (and other miRNAs w/seed CAAAGUG)			ABCG2
miR-519a-3p (and other miRNAs w/seed AAGUGCA)			ABCG2
miR-513a-5p (miRNAs w/seed UCACAGG)			CD274
miR-219a-5p (and other miRNAs w/seed GAUUGUC)			ALOX5,CD14,TNFRSF1B
miR-18a-5p (and other miRNAs w/seed AAGGUGC)			FGG,TP63
mir-19			ALOX5,TP63
mir-183			CDH1,EGR1
miR-181a-5p (and other miRNAs w/seed ACAUUCA)			EPCAM,GATA6
miR-218-5p (and other miRNAs w/seed UGUGCUU)			KCNJ16,LAMB3
miR-191-5p (and other miRNAs w/seed AACGGAA)			TLR3
mir-135			CASP1,CDH1
miR-1285-3p (and other miRNAs w/seed CUGGGCA)			CDH1
mir-138			LCN2
miR-184 (and other miRNAs w/seed GGACGGA)			SFRP4
miR-574-3p (miRNAs w/seed ACGCUCA)			TP63
mir-574			TP63
miR-328-3p (and other miRNAs w/seed UGGCCCU)			ABCG2
miR-342-5p (and other miRNAs w/seed GGGGUGC)			KCNJ16
miR-1298-5p (and other miRNAs w/seed UCAUUCG)			LAMB3
HGS			CDH1,SCNN1A
PIK3CA			CD14,CDH1,SPARC,TP63
IQSEC1			CDH1
MPP5			CDH1
MAOB			IL4I1
cyclic-di-AMP			IFNB1
FH535			CDH1
UBE2L6			DDX58
TRIM9			IFIT2,IFNB1
CNTN1			CDH1
SMURF1			CXCL10,IRF1
CD274			IDO1,TNFSF10
RTN4			LAP3,MAP2,STAT1
MBD2			CDH1,NUPR1,S100A5
EEF1D			CDH1
HDAC3			ALOX5,CDH1,CXCL10,CXCL2,LGALS9,USP18
KCNQ1			SCNN1A
UBE3C			IFNB1
MERTK			CD274,IFNB1,IL23A
TLE1			EGR1,NUPR1
ZEB1			CDH1,OAS1,TP63
PLAUR			CCL5,CDH1,SOCS1
CX3CR1			CD14,MYD88
BCL2L1			IFNB1,MAP2,TNFSF10
PLAU			CCL5,OAS1,OAS3,SLPI
TBX3			CDH1,GATA6
TRIM49/TRIM49C			IFNB1
CYP11B1			SCNN1A
CHRNA5			TP63
H2AFB3 (includes others)			PDZK1IP1,SAA1,SAA2
SPHK2			CCL5,STAT4
POLDIP3			ISG15
WWP2			CCL5,IFNB1
FGFR3			CDH1,DLL1,SPARC
KLF2			CCL5,CXCL2,DLL1,LGALS9,STAT1
TLR5			CCL5,CXCL2,MYD88
WNT2B			IFNB1
CXCR4			CDH1,CXCL10,EGR1,TNFSF10
HSP90B1			IL23A,ITGB2
SUPT16H			EGR1,IFITM1
GPR34			ITGB2
GLI2			CCL5,CDH1,CXCL10,CXCL2
MAPKAP1			IFI16,IFIT2,OAS2
PIK3R2			CXCL10,IRF7,ISG15
IL36G			CXCL10,IL23A
SLC3A2			ANKRD1
PDE4B			CCL5,CXCL10,ITGB2
PIAS4			CXCL2,IFNB1,IRF1
PIM1			ABCG2,SOCS1,STAT4
LCOR			CDH1
EFEMP1			CDH1
ING4			CXCL10,IFNB1
ERN1			CDH1,CXCL2,EPCAM,IFITM1,OAS2,SPARC
ACKR1			IFI16,UBD
RPS6KB2			CXCL10,ISG15
IFI30			CTSS
LDLR			EGR1,LCN2,PSMB9,PSME2
SOCS6			CXCL2,IFNB1,IL23A
NRP2			S100A4
IFIT1			CXCL10
DHX9			IFNB1,XAF1
PIN1			IFNB1,IFNL3,PML
ONECUT1			ALDH3A1,C1S,CFI,CYGB,EHF,OGFR,SAMHD1,TNFSF10
ITGB4			CCL5,SPARC
TAF12			IRF1
ROBO1			PAX7
MID2			IFIT2,IFNB1
CAPN3			CCL5,GPX2
SELPLG			APOL3,CXCL2,IDO1
IDO1			IFNB1,IFNL3
NPLOC4			CCL5,TNFSF13B
WWP1			TP63
PIAS3			FGG,SERPINA3
NRAS			CCL5,CEACAM1,EGR1,IFIT1
TRAF4			CCL5,IFNB1,TP63
TUFM			IFNB1
IQGAP2			CDH1
FCGR2A			CCL5,CXCL2,IL23A
WISP2			CDH1,LAMB3,SPARC
TRIM8			IFIT2,SOCS1
PTAFR			CDH1,CXCL2
LOX			CDH1,TP63
SFTPD			CD14,CXCL2
ATF1			EGR1,HLA-B,NTS
S1PR2			CCL5,S1PR2
TERC			CASP1,CCL5,EGR1,H19
MKNK2			IFIT2,ISG15
BCL3			CCL5,CXCL10,IRF1
TONSL			CCL5
LMNA			ACKR4,GATA6,IFI44,IFIH1,IFNB1,IRF1,ISG20,STAT1,UBA7
TAX1BP1			IFNB1
CYBB			CCL5,CXCL10,IFNB1
FOLR1			ARHGDIB,EPCAM,MDK,S100A4
TGFBI			CDH1
USP4			CDH1
EP300			EGR1,HLA-B,IFNB1,IL15RA,ITGB2,LGALS3BP,OAS3,RSAD2,RTP4,STAT4,USP18
FANCC			IFI44L,MX1,OAS1
TRAF6			CD274,CXCL2,IFNB1,SERPINA3
KPNA1			STAT1
A4GALT			IRF1
RGS10			CASP1,CXCL10,CXCL2,ITGB2,TNFRSF1B
Dst			MAP2
poly-L-glutamic acid-peptoid 1 conjugate QM56.			CCL5
WDR77			SAA1,SGK2
KIF1B			XAF1
MLST8			IFIT2,ISG15
OPTN			IFNB1
RNASE1			CCL5,CXCL10
PTPRJ			CXCL2,IFNB1,OASL
CCL22			CXCL2
HNRNPA2B1			CDH1,H19,KRT4,NTS,OAS1,ST8SIA4
CHRM4			EGR1
RAB10			IFNB1
DLK1			IRF1,IRF7
SLC9A3			CCL5,PSMB8,PSMB9,STAT1,TAP2
IGBP1			CASP1,IRF1
ADAM8			CCL5,CXCL10
TNFRSF12A			CCL5,CXCL10
ASAH1			CCL5,NR0B1
NEK6			CXCL10,IFNB1
IFNGR2			GBP3,IRF1
GFRA2			EGR1
RPS6KA2			EGR1
ARF6			CCL5,IFNB1,ISG15
GADD45A			CXCL2,TP63
PTPN11			CD14,EGR1,IFNB1,TP63
STEAP4			TP63
TRPC6			MX1
ACSL5			MAP2,MDK
PTGES2			IRF9
GPX1			CD14,CXCL10,GPX2,TNFSF10
KLK6			CDH1
HNRNPL			CEACAM1
NFKBIB			CCL5,CXCL2,EGR1,TNFSF10
CFH			CXCL2
CD200R1			IDO1
ATG7			IFIH1,IFNB1,S100A4
CLIC4			CCL5,CXCL2
RRAS2			CDH1
CXCL2			CCL5,CXCL10,CXCL2
LASP1			CDH1,S100A4
NOS1			EGR1,SOCS1
PIM2			SOCS1,STAT4
PRMT2			CDH1
ARRB1			ABCG2,EGR1
CLDN4			CDH1
SLC12A6			CDH1
CCKAR			EGR1
FGF19			CXCL2,EGR1,LCN2,SERPINA3,SLPI
NFKB2			CCL5,CTSS,IFNB1,IL23A
ETS1			ARHGDIB,CASP1,CCL5,CD14,EGR1,ITGB2,PML
Tmsb4x (includes others)			CDH1
YAP1			ANKRD1,CDH1,PAX7,SDPR,TP63
MAD2L2			CDH1,EGR1
DDX17			LCN2,S100A4
IGF2BP3			ABCG2
PAEP			CCL5,CD274
MOGAT1			CXCL10
F2RL3			EGR1
CUX2			DLL1
DDX3X			CCL5,IFNB1
FABP5			IFIT3,ISG20
ACOD1			IFNB1
TRIM60			IFNB1
CLEC4C			IFNB1
RORC			CCL5,CXCL2,IL4I1,LCN2,SPARC
SNAI2			ANKRD1,CDH1,TP63
TBC1D4			SCNN1A
ARL5B			CXCL10,IFNB1
SENP1			IFNB1,PML
NBEAL2			CXCL10,CXCL2
ADAMTS12			CXCL10,LCN2
TRIM61			IFNB1
2-bromoethylamine			CD14,GPX2,LCN2
SSRP1			EGR1,IFITM1,RN7SL1
NEO1			CDH1
NR2F1			CDH1,EGR1,NR0B1,SPRY1
TNIP1			CXCL2,IL23A,LCN2
RIPK1			CCL5,CXCL2,IFNB1
ATP1B3			BST2
USP13			STAT1
VCP			CCL5,TNFSF13B
DDX4			IFITM3
MVP			CXCL2,IRF7
LRP1			C1R,C1S,CDH1
MME			MAP2
PTPN6			IFNB1,IRF1,ITGB2
PCBP2			IFNB1,STAT1,STAT2
FDCSP			CDH1
TRPV4			CCL5,CXCL10,CXCL2
CBR1			CDH1
KIRREL			NPHS1
RNH1			CDH1
IL12RB1			IFI6,OAS2
PTPN22			IL23A,ISG15
NPC2			STAT1,STAT2,STAT4
MAGI2			NPHS1
KHDRBS2			STAT1
ELANE			CD14,CXCL2,SLPI
VCAM1			ABCG2
TAPBP			HLA-B,TAP1
PELI2			CXCL2
TLR6			CCL5,IL23A
IL6ST			EGR1,IRF1,SOCS1,TNFRSF1B
TBL1X			CXCL2,USP18
IRAK1			CCL5,IFNB1,IL23A
BIN1			IDO1
CXCL3			CCL5,CXCL10
KRT17			CCL5,CXCL10,CXCL2
IRAK3			CXCL2,IFNB1,SOCS1
IRAK2			CXCL2,IFNB1
CCR1			CCL5,CTSS,SPARC
DUSP5			EGR1,SLPI
NPHS2			NPHS1
BCL10			CCL5,CXCL2
BECN1			CCL5,IFNB1,IL23A
MED6			IFIT2
PTPN1			CXCL2,IL23A,SOCS1
alectinib			CD274
RAB7A			EGR1
NR5A2			CTRL,NR0B1,SAA1,TNFRSF1B
CLEC11A			ALOX5,SLPI,STAT4
PTK2B			CDH1,SOCS1
MAFB			AKR1B10,IFNB1,NPHS1
RARRES2			CCL5,CXCL2
DDX5			LCN2,S100A4
USP21			IFNB1
TYK2			CD274,IFNB1,IL23A,IRF1
ERO1A			CXCL2
RACGAP1			CD14
ADAM15			CCL5,IFNB1
IKZF3			ALOX5,DDX58,IFIT3,IRF7
EIF4EBP2			EGR1,IFNB1,IRF7
RSAD2			IFNB1
LYN			CCL5,CD22,EGR1,SOCS1
BHLHA15			NUPR1,RAB26
ANGPTL4			STAT1
ATF5			SAA1,SAA2
MRC1			CCL5,CXCL10
DYSF			ANKRD1,CTSS,CXCL10,IFI16,S100A4,SERPINA3
FXYD5			CDH1
IFNLR1			CCL5,CMPK2,CXCL10,CXCL2,IFI44,IFIH1,IFIT2,IFIT3,IFNB1,IFNL3,IRF7,ISG15,MX1,OASL,RSAD2
EFNA2			ABCA12,IRF7,KRT4
CLDN3			CDH1
FASLG			CDH1,EGR1,STAT4
CDC6			CDH1
ZNF433			ALOX5
EEF1A1			S100A4
GZMB			CD274
CHRM2			EGR1
CUX1			ARHGDIB,CDH1,HLA-B,ITGB2
RC3H1			CCL5,CXCL2,TNFRSF1B
C5			CXCL2,ITGB2
Ifna4			IRF7,ISG15
Irs4			EGR1
LRRFIP1			IFNB1
CXCL9			IFNB1
P2RX7			CXCL10,IL23A,TNFSF10
PODXL			CDH1
CCL3L3			CCL5,CXCL10
IL17D			CXCL10,MX1,OAS1
KLK5			CXCL2,IL23A
NKRF			IFNB1
PTPN12			IFNB1
TBPL1			TP63
IL36A			CXCL10,IL23A
SIRPA			CCL5,IFNB1
AQP1			LCN2,NUPR1
EMD			EGR1,IRF1,STAT1
AZGP1			CDH1,EGR1
EYA4			CXCL10,IFNB1
ATF2			EGR1,IFNB1,IL23A,NTS,NUPR1
HDAC8			IFNB1,SOCS1
IL17F			CXCL10,CXCL2
RBP2			CDH1
HERC5			CCL5,IFIT2,IFNB1
ECM1			CDH1,S100A4
DNM2			BST2
TBL1XR1			CXCL2,USP18
GNA15			CXCL2,GBP2,MAP2,SERPINA3
CML advanced glycation end products			EGR1
ETP-46464			OASL
CSNK2A1			CDH1,TP63
Ifnz (includes others)			IRF1,TLR3
CC-122			DDX58,IFIT3,IRF7
polyinosine-polycytidylic acid/polyethylenimine formulation			DDX58,IFIH1
betel quid extract			MAP2
CGP 52608			ALOX5
pepinh-MYD			IFNB1
pubchem compound 11483544			IL23A,TNFSF13B
C20-D3-vitamin A			CFB
pubchem compound 11368987			IL23A,TNFSF13B
HNRNPAB			CDH1,S100A4
fluticasone/salmeterol			CD274
sulfamethoxazole/trimethoprim			CXCL10,IRF7
ciglitazone			ABCA12,CCL5,LCN2,TNFSF10
halofuginone			CYGB,EGR1,H19,IFITM2,LGALS3BP,NUPR1,SPARC
maraviroc			CXCL10
cuprizone			CCL5,CXCL10
ozone			CXCL10,CXCL2
dacarbazine			CCL5,CXCL10
mitoxantrone			ABCG2,CXCL10,IFI16,IFIT2,IFNB1,IRF7,OAS2,RSAD2,TP63
gemcitabine			CD274,IL23A,MDK
cyclopiazonic acid			CXCL2,EGR1
zoledronic acid			CDH1,SPARC,TNFSF10
methyl methanesulfonate			CDH1,EGR1,NMI,TRIM22
bryostatin 1			CCL5,CD22
4,4'-diaminodiphenylmethane			CXCL10
chlorpyrifos			ABCG2,NTS
guanabenz			IFNB1
diphenyleneiodonium			CXCL2,IFNB1,IFNL2
atipamezole			EGR1
N-(3-(aminomethyl)benzyl)acetamidine			CASP1,TNFRSF1B,TP63
vadimezan			CCL5,CXCL10,IFNB1
JAK inhibitor I			CXCL10,CXCL2
quiflapon			LCN2
Sch-23390			EGR1,NTS
celecoxib			ABCG2,ALOX5,CDH1,TNFRSF1B,TP63
methacholine			SLPI
GW501516			KRT4,LAMB3,SAA1,SLPI
temozolomide			CCL5,CXCL10,TP63
1-methyl-4-phenyl-1,2,3,6-tetrahydropyridine			CASP1,EGR1,MAP2,TNFRSF1B
cyclothiazide			EGR1
anisomycin			ABCG2,EGR1,IRF1
imipramine			EGR1,SERPINA3
lansoprazole			CD14
hydroxyurea			GPR132,NMI,STAT1
rifampin			CD14,CEACAM6,CXCL10,GATA6,GBP2,PADI2,USP18
dinophysistoxin 1			CEACAM1
sepiapterin			LCN2
concanamycin A			BST2,IFNB1
mifobate			CDH1
PD 168393			CCL5,CXCL10
carboplatin			CD274,GPX2,LCN2
doxercalciferol			NPHS1
natamycin			LCN2
pegintron			DDX58,ISG15,USP18
MALP-2s			CXCL2,IL15RA
seocalcitol			ANKRD1,CEACAM1,KRT4
lomustine			CD14,LCN2,PSMB8
phenacetin			GPX2,LCN2,PSMB8
arachidonyl-2-chloroethylamide			EGR1
RP 73401			CXCL2,EGR1,STAT1
remoxipride			NTS
synthetic peptide			SPARC
sanglifehrin A			CXCL10,IL23A
minocycline			ALOX5,CASP1,TNFRSF1B
amitriptyline			CASP1,SERPINA3
anthraquinone			CCL5
PS-1145			CCL5,IRF1,SERPINA3
etodolac			CDH1
mitomycin C			EGR1,TP63,TYMP
H-8			ALDH3A1
N-(2-guanidinoethyl)-5-isoquinolinesulfonamide			ALDH3A1
dicarbethoxydihydrocollidine			MYD88,UBD
salicylamide			ABCG2
butylated hydroxyanisol			IRF1,IRF7,SLCO2B1
silver nitrate			SAA1
sodium arsenite			EGR1,SOCS1,TNFSF10
vanadium pentoxide			CXCL10
hydrochloric acid			CXCL2,HSH2D
cation			ITGB2
1,1-diethyl-2-hydroxy-2-nitrosohydrazine			IFNB1
tamibarotene			CEACAM1,ITGB2
thioridazine			NTS,SERPINA3
tyrphostin			CDH1,CXCL2
2,4-dinitrofluorobenzene			CXCL10,CXCL2
phospholipid			ALOX5,CCL5,CXCL10
mastoparan			CXCL10,IFNB1
actinomycin			SAA1
BQ-788			CDH1,CXCL2
[D-Ala2,N-Me-Phe4,Gly5-ol]-Enkephalin			CCL5,CXCL10,NPHS1
S-(2,3-bispalmitoyloxypropyl)-cysteine-GDPKHPKSF			CCL5,CXCL10
vitamin K2			CD14,GATA6
ropinirole			EGR1
salvin			CD14,EGR1
phytol			TLR3
parthenolide			ANKRD1,CASP1,CCL5,CXCL2
mezerein			HLA-B,IFI6,IFIH1,IFIT1,IRF9,MX1,OAS2
(-)-gallocatechin gallate			IRF1
chrysin			CXCL10,IFNB1
taxifolin			IFNB1
luteolin			CDH1,CXCL10,IFNB1
eriodictyol			CXCL10,IFNB1
muscarine			EGR1
reserpine			EGR1,NTS
yohimbine			EGR1
arecoline			S100A4,TNFRSF1B
KT 5926			CD14
glycocholic acid			TP63
tyrphostin AG 1296			CD14,CEACAM6
erucic acid			ALOX5
10-hydroxydecanoic acid			IRF1
ceramide			ABCA12,CASP1
epoxyeicosatrienoic acid			ALOX5
butaprost			CDH1,IL23A
cyclosporin H			EGR1
poly(U)RNA			IFNB1,MX1
iodixanol			LCN2
E64			TNFSF10
ergothioneine			MAP2
ilomastat			CCL5,CDH1,CXCL10
melphalan			ABCG2,IFNB1,XAF1
E-64c			MAP2
2-amino-3-phosphonopropionic acid			EGR1
creatine			CXCL10,CXCL2,TLR3
chitin			CCL5,CD274
carrageenan			CCL5,CXCL2,EGR1
R5020			IFIT3,IFIT5,LGALS3BP,SAA1,STAT1
arsenite			ALDH3A1,EGR1,IRF1,SFRP4
TCF			CEACAM1,EGR1,EPCAM,GPX2,IDO1,IFITM1,SAA1,SERPINA3,SERPINA5

## Sheet: 293T common gene
Upstream Regulator	Predicted Activation State	Activation z-score	Target molecules in dataset
trichostatin A	Activated	2.675	AVIL,CD14,ELF3,FRZB,IL13,MUC4,PSG5,SLC6A3,SPIB,TNF
IL1B	Activated	2.64	CD14,ELF3,GRB7,IL17F,LTA,MMP14,MT2A,MUC4,MYLK3,TNF
phorbol myristate acetate	Activated	2.53	ALB,CD14,CD68,DES,GPR83,IL13,IL17F,LTA,MMP14,MT2A,MUC4,S100A14,SBSN,SELPLG,TNF
NFkB (complex)	Activated	2.384	ELF3,IL13,LTA,MYLK3,SELPLG,SPIB,TNF
IGF1	Activated	2.35	ACTA1,ANPEP,GPD1,MMP14,TG,TNF
TLR4	Activated	2.217	ACTA1,CD14,EREG,IL13,IL17F,LTA,TNF
MYD88	Activated	2.207	CD14,IL13,IL17F,MMP14,TNF
IL17A	Activated	2.183	CD14,CD68,EREG,IL13,IL17F,TNF
CXCL12	Activated	2.158	CD14,HCLS1,MMP14,SELPLG,TNF
MGEA5	Activated	2	CD14,CD68,HSD3B7,MMP14
TGM2	Activated	2	ACTA1,FAM90A1,MT2A,TNF
SMARCA4		1.982	ACTA1,ALB,DES,EREG,GPR83,HCLS1,PSG5
IL7		1.972	IL13,IL17F,LTA,TNF
F2		1.96	CD68,EREG,SOX15,TNF
EGR1		1.954	EREG,IL13,MMP14,TNF
thioacetamide		1.951	CD14,ELF3,GPD1,MMP14,TNF
bleomycin		1.932	FRZB,IL13,MMP14,TNF
IL1A		1.907	IL13,MMP14,MT2A,TNF
IL12 (complex)		1.906	IL13,LTA,SELPLG,TNF
KLF4		1.83	ALB,CD14,ERAS,FRZB,OVOL1,S100A14
LEP		1.501	CD14,CD68,IL13,MMP14,NPR2,TG,TNF
TNFRSF1A		1.481	CD68,IL17F,MMP14,TNF
TGFB1		1.469	ACTA1,ALB,ANPEP,CD14,CD68,DES,ELF3,EREG,FBXW10,GPR83,GUCY2C,IL13,IL17F,LTA,MMP14,MUC4,OVOL1,RIN1,SELPLG,TG,TNF
TNFSF11		1.462	CD14,HCLS1,IL13,SPIB,TNF
MAPK14		1.457	ACTA1,EREG,IL13,TNF
TNF		1.454	ACTA1,ALB,ANPEP,AOC3,C1QTNF12,CD14,CHRNB2,ELF3,EREG,FRZB,GPD1,IL13,MMP14,MT2A,MUC4,SELPLG,TG,TNF
A23187		1.414	CD14,IL13,LTA,TNF
prostaglandin E2		1.394	CD14,EREG,IL17F,MMP14,RIN1,TNF
poly rI:rC-RNA		1.335	CD14,DHX58,ELF3,IL13,LTA,SLC26A4,STAB1,TG,TNF
IL3		1.223	CD14,ELAVL3,IL13,LTA,TNF
cholesterol		1.188	CD14,CD68,DES,MMP14,TNF
ERK		1.172	EREG,IL17F,MMP14,TNF
Akt		1.145	IL13,IL17F,MMP14,MT1X,MT2A,TNF
GATA4		1.109	ACTA1,DES,ITGB1BP2,MUC4,OVOL1
CEBPA		1.109	ALB,ANPEP,CD14,MT2A,OVOL1,RIN1,SBSN
AHR		1.067	ALB,CD14,IL17F,MT2A,TNF
PI3K (complex)		0.917	IL17F,MMP14,MT2A,MUC4,SLC6A3,TNF
HGF		0.896	CHRNB2,DES,ELF3,IL13,LTA,MMP14,RIN1,STAB1,TNF
SMAD4		0.817	EREG,FBXW10,MUC4,NPR2,OVOL1,SELPLG,TNF
Insulin		0.806	ACTA1,ALB,C1QTNF12,GUCY2C,SLC6A3,TNF
IL12B		0.798	IL17F,LTA,SELPLG,TNF
IL13		0.677	CD14,IL13,MMP14,MT1X,NHLH1,RAB33A,SLC26A4,TNF
IL6		0.619	ALB,ANPEP,CD14,CD68,EREG,IL13,IL17F,LAG3,TNF
NKX2-3		0.447	AOC3,BCYRN1,CD68,DHX58,MCMDC2
STAT6		0.434	IL13,IL17F,LTA,MMP14,TNF
MAPK1		0.422	ANPEP,GPR83,GRB7,IL13,LAG3,TNF
IL4		0.34	CD14,HCLS1,IL13,IL17F,LTA,RIN1,SELPLG,STAB1,TNF
indomethacin		0.315	CD14,ELF3,MMP14,TNF
IL27		0.253	CD14,IL13,IL17F,LAG3,TNF
Immunoglobulin		0.251	ANPEP,CD68,IL13,IL17F,LAG3,LTA,STAB1,TNF
POU5F1		0.189	ALB,B3GNT7,ERAS,FRZB,GOLGA6A (includes others),LEFTY1,LTA,OVOL1,TNF
NOS2		0.152	ACTA1,CD14,GPD1,TNF
IL10		0.125	CD14,CD68,IL13,IL17F,LAG3,SELPLG,TNF
WT1		0.061	ANPEP,EREG,MMP14,MT1X
NOTCH1		0	CD14,CD68,DES,NHLH1,TNF
SNCA		0	GRM2,GUCY2C,SLC6A3,TNF
SMAD3		-0.096	ALB,DES,EREG,IL13,LEFTY1,TNF
CSF3		-0.152	CD14,DES,LTA,TNF
rosiglitazone		-0.172	ACTA1,AOC3,C1QTNF12,CD68,GPD1,IL13,TNF
TNFRSF9		-0.333	ANPEP,CD14,IL13,TNF
diethylstilbestrol		-0.447	ACTA1,CD14,EREG,FRZB,TGM4
SOX2		-0.579	ALB,ELF3,FRZB,GOLGA6A (includes others),LEFTY1,OVOL1
PDCD1		-0.655	HRH4,IL13,IL17F,TNF
SPI1		-0.762	CD14,CD68,IL13,MT1X,MT2A,TNF
cyclosporin A		-0.809	CD14,CD68,ELF3,IL13,LTA,MMP14,MYO1A,TNF
GATA3		-0.898	IL13,LTA,OVOL1,SPIB,TNF
WNT3A		-1	CD68,MMP14,MT1X,TNF
FGF1		-1.154	ACTA1,ALB,CD68,TNF
N-nitro-L-arginine methyl ester		-1.414	ACTA1,CD68,IL13,TNF
PRDM1		-1.969	MT2A,MYO1A,SPIB,TNF
wortmannin	Inhibited	-2.1	ANPEP,CD14,GPD1,GUCY2C,IL17F,MMP14,MT2A,TNF
infliximab	Inhibited	-2.219	IL13,LAG3,LTA,MT1X,TNF
LY294002	Inhibited	-2.437	ANPEP,CD14,EREG,GPD1,GUCY2C,IL17F,MMP14,MT2A,TG,TNF
platelet activating factor			MMP14,SELPLG,TNF
psychosine			TNF
ganglioside			TNF
treprostinil			TNF
delta-12-prostaglandin J2			TNF
16,16-dimethylprostaglandin E2			TNF
prostaglandin J2			TG,TNF
prostaglandin D2			IL13,TG,TNF
12(S)-hydroxyeicosatetraenoic acid			TNF
leukotriene D4			IL13,TNF
2',3'-dialdehyde ATP			TNF
3'-O-(4-benzoyl)benzoyladenosine 5'-triphosphate			TNF
UDP			TNF
inosine			CD68,TNF
8-hydroxyguanine			TNF
ganciclovir			TNF
8-cyclopentyl-1,3-dipropylxanthine			TNF
S-nitroso-N-acetyl-DL-penicillamine			IL13,NPR2,TNF
L-tryptophan			ALB,TNF
L-phenylalanine			ALB
glycine			ALB,TNF
L-lysine			ALB
L-proline			ALB
L-isoleucine			ALB
L-leucine			ALB
eritoran			TNF
diphosphoryl lipid A			TNF
lipid A			CD14,IL13,TNF
1,4-glucan			TNF
1L-6-hydroxymethyl-chiro-inositol 2-(R)-2-O-methyl-3-O-octadecylcarbonate			MT2A
syringin			TNF
roxithromycin			TNF
cortisone acetate			TNF
taurolithocholic acid			TNF
3-alpha,17-beta-androstanediol			TGM4
corticosteroid			IL13,TNF
nitrate			TG
iodide			SLC26A4
chloride			SLC26A4
Gp2b3a Receptor			MMP14
1-palmitoyl-2-oleoylglycero-3-phosphoglycerol			TNF
ganglioside GT1			TNF
ganglioside GD1a			TNF
ganglioside GM1			TNF
UTP			CD14,LTA
mineralocorticoid			SLC26A4
MAP1LC3			TNF
1-O-hexadecyl-2-N-methylcarbamol-sn-glycerol-3-phosphocholine			MMP14,TNF
galactosylceramide-alpha			IL13,TNF
deoxycorticosterone acetate			CD68,SLC26A4
2-(4-acetoxyphenyl)-2-chloro-N-methylethylamine			IL13,TNF
SMTNL1			ACTA1,PYGM
CXCL6			TNF
BBS12			TNF
C1QTNF12			TNF
adalimumab			TNF
omalizumab			TNF
12-(3-adamantan-1-yl-ureido) dodecanoic acid			LTA,TNF
Diphtheria Toxin			ACTA1,TNF
abciximab			TNF
CGP 57380			TNF
ADRA1			ACTA1
Cd209b			TNF
carteolol			TNF
resatorvid			TNF
motexafin gadolinium			MT1X,MT2A
(R)-limonene			TNF
vitamin E			ACTA1,MMP14,TNF
APC/APC2			MMP14
VAV			TNF
Tgf beta			AOC3,IL13,MUC4,TNF
urate oxidase			IL13
ATPase			MMP14
voltage-gated calcium channel			ACTA1
HSP			TNF
Hsp70			CD14,TNF
Pka			CD14,MUC4,TNF
myosin-light-chain kinase			IL13
caspase			CD14,TNF
Ras			ANPEP,MUC4,TG,TNF
Fibrinogen			MMP14,TNF
Sphk			TNF
Calcineurin protein(s)			MYO1A,TNF
Mek			ANPEP,EREG,MMP14,TNF
Cbp/p300			PSG5,TNF
PI3Kγ			TNF
IL-1R			MMP14,TNF
Mapk			MUC4,SLC6A3,TNF
PLA2			TNF
chlormethiazole			TNF
NCF1			CD14,TNF
Mbl1			TNF
ZFAS1			MMP14
MHC Class II (complex)			TNF
Ige			IL13,TNF
vildagliptin			IL13
doramapimod			TNF
tylophorine			TNF
3M-003			TNF
triamcinolone hexacetonide			TNF
(E)-4-hydroxy-3-methyl-but-2-enyl pyrophosphate			IL13,TNF
Tcf 1/3/4			ALB
LDL			CD68,LTA,MMP14,TNF
thymoquinone			CD14,TNF
Nfat (family)			IL13,LTA,TNF
ibudilast			TNF
tacedinaline			ELF3
5R-hydroxytriptolide			CD14
MALP-2R			TNF
imidazoquinolines			TNF
cytidylyl-3'-5'-guanosine			TNF
Silybum marianum extract			TNF
CpG ODN M362			TNF
Calcb			TNF
Il12 receptor			TNF
TLR2/TLR4			TNF
glycitein			TNF
bis(3',5')-cyclic diguanylic acid			TNF
bacterial lipopolysaccharides			TNF
tectorigenin			TNF
irisolidone			TNF
dietary fat derivative			TNF
VTCN1			TNF
CACTIN			TNF
CCDC88B			TNF
DRD3			SLC6A3
ANKRD42			TNF
NLR			TNF
IRF			TNF
IL23			IL17F,TNF
Vacuolar H+ ATPase			TNF
RAB7B			TNF
ARID3B			TNF
HTR7			STAB1,TNF
Tlr11			TNF
GPR84			TNF
SPRED1			IL13
LGR4			CD14,TNF
PPT1			TNF
lentinan			TNF
USP25			TNF
TFAP2D			MT2A
BSCL2			AOC3,GPD1
NPC1			CD68,MMP14,TNF
SQSTM1			LTA,TNF
SAV1			TNF
SGSM1			SLC6A3
C1QTNF1			TNF
OLFM4			TNF
CCDC134			TNF
ZXDC			CD14
CTSC			TNF
SLC16A3			TNF
NANOG			ERAS,GOLGA6A (includes others),LEFTY1
SCGB3A2			MMP14
OLFM2			ACTA1
TNIP3			TNF
Trbv13-1			TNF
AIPL1			PDE6G
Fcer1			IL13,TNF
RNASE2			IL13,TNF
FCGR3A/FCGR3B			TNF
SELENOK			TNF
IL17C			IL17F,TNF
POPDC2			TNF
FBXO42			TNF
TLR10			TNF
RSPO3			TNF
CLEC6A			TNF
BPI			TNF
TRAF			TNF
Ifn gamma receptor			TNF
IL17a dimer			IL13,TNF
Ptk			TNF
SASH3			TNF
TFCP2L1			B3GNT7
TAAR1			SLC6A3
SPON2			TNF
RIC3			CHRNB2
LRRK2			TNF
SLAMF7			LTA,TNF
SGMS1			TNF
B3GNT2			CD14,TNF
salmonella typhimurium lipopolysaccharide			TNF
ASCC1			TNF
ST6GALNAC2			SELPLG
IRX4			ACTA1
CERS6			TNF
TIMD4			IL13
SI			MYO1A
NFKBIL1			TNF
STAB1			TNF
ZFP64			TNF
LILRA4			TNF
CLEC4D			TNF
MOG			IL13,TNF
STARD7			IL13
ARID5A			TNF
ADNP			TNF
PKD2L1			PKD1L3
alpha-pinene			TNF
NLRX1			TNF
endothelin receptor			ACTA1
Integrin alpha 4 beta 1			MMP14
SRC (family)			MUC4,TNF
KMT5B			MT2A
GPR18			TNF
IRF2BP2			TNF
EIF3M			MT2A
ADH1C			ACTA1
LTB4R2			IL13
NFAM1			IL13,TNF
RNF122			TNF
MARCKSL1			ACTA1
SMYD5			TNF
Tlr13			TNF
Zfp35			IL13
TAF3			LEFTY1
FLT4			TNF
HDAC11			TNF
IL33			IL13,IL17F,TNF
phosphodiesterase 4 inhibitor			TNF
ZC3HAV1			TNF
ADGRF5			TNF
STK17A			MT1X
EGLN2			TNF
RHBDF2			TNF
DHCR24			TNF
MAVS			DHX58,TNF
TEAD1			ACTA1,DES
PHLPP2			TNF
ZMYND10			MMP14
SCARB2			TNF
PLA2G2D			CD68,TNF
SERPINA12			TNF
NAAA			TNF
MAGEA3/MAGEA6			TNF
FOXI1			SLC26A4
LILRA3			TNF
CLEC7A			IL13,TNF
SARM1			TNF
IL12 (family)			IL13,IL17F,TNF
Tlr12			TNF
IL26			TNF
IFN type 1			DHX58,IL13
isocoumarin NM-3			TNF
Caveolin			TNF
NSC 270012			TNF
tofacitinib			TNF
Endothelin			ACTA1,TNF
Collagen type I			MMP14,TNF
valine			ALB
arginine			ALB,TNF
asparagine			ALB
dalcetrapib			TNF
S100A10			TNF
IFT88			ALB
iguratimod			TNF
LAX1			TNF
TRA			SELPLG,TNF
BCKDK			TNF
DLG1			TNF
IgG1			CD14,IL13,TNF
IgG2b			TNF
abexinostat			MUC4
peptide T			TNF
(S,R)-3-phenyl-4,5-dihydro-5-isoxazole acetic acid			TNF
fontolizumab			LAG3,TNF
Pde4			TNF
IgG2a			TNF
SCAVENGER receptor CLASS A			IL13,TNF
Gm-csf			CD14,IL13,TNF
HLA-DQ			TNF
PARG			TNF
TRIM27			TNF
GUCY2C			TNF
SERPING1			TNF
XDH			MMP14,TNF
NFATC3			IL13,TNF
GRK2			ACTA1,TNF
TEAD4			ACTA1,DES
DLL4			DES,IL13
FLII			TNF
SERPINC1			TNF
pinoresinol			TNF
AZD8055			TNF
HEY2			ACTA1,SLC6A3
Mcpt4			TNF
TRAFD1			TNF
DCB 3503			TNF
satratoxin G			TNF
hexachlorobenzene			CD14,ELF3
ABL2			MMP14
PKD2			LEFTY1
AZI2			TNF
PGF			EREG,TNF
Raet1b			TNF
ABCD1			TNF
LITAF			TNF
HAND2			DES,ITGB1BP2
NFAT5			EREG,TNF
PF-251802			TNF
PF-4308515			TNF
IL10RB			TNF
IL23A			IL13,IL17F,TNF
SMPD2			TNF
HSPB1			TNF
ITGB7			TNF
HDAC5			ACTA1,PYGM,TNF
LAIR1			TNF
SELL			TNF
GAS6			CD68,TNF
IL13RA2			IL13,MMP14
RASGRF2			TNF
FANCA			TNF
DHX15			TNF
EZH1			TNF
TOLLIP			TNF
ACTC1			ACTA1
STX11			TNF
GCA			TNF
TNFSF14			IL13,TNF
SCARB1			LTA,TNF
CYP2E1			CD14,TNF
CD8A			TNF
UNC5B			TNF
TSHR			TG
APBA3			TNF
TTR			TG
TNFRSF8			IL13,TNF
CD81			MMP14,TNF
Msx3			TNF
HRH2			IL13,TNF
MIA			MMP14
HYOU1			TNF
FGR			TNF
SERPINB2			CD14
CD244			TNF
ALB			ALB,TNF
TNFRSF10A			CD14
RIDA			TNF
JAK1			CD14,TNF
PDIA4			TG
TPSG1			IL13
DUSP10			TNF
ARFGEF2			TNF
SLC18A2			SLC6A3
ZBTB16			CD14,IL17F,TNF
ULBP2			LTA,TNF
THBD			TNF
GRK5			SLC6A3
PFKFB3			TNF
GRK6			SLC6A3
AHSG			TNF
ETV4			MMP14,MUC4
GNLY			TNF
IL1R1			IL17F,TNF
CXCL5			TNF
UBA2			ALB
IL23R			IL17F
ABCD2			TNF
MYOCD			ACTA1,DES,ITGB1BP2
PITX3			SLC6A3
CEBPE			CD14,TNF
ID1			MMP14,TG,TNF
AGTR2			ACTA1,DES
TSH			TG,TNF
U1 snRNP			TNF
RXRB			IL13,TNF
EZR			MMP14,TNF
MC3R			TNF
TANK			LTA,TNF
ADAM17			ACTA1,TNF
TNFSF4			IL13,TNF
YARS			TNF
CXCL10			IL13,TNF
TRAF5			IL17F,TNF
HAMP			TNF
MUC2			TNF
CD33			TNF
Il3			ANPEP,CD14,CD68
RCAN1			ACTA1,TNF
Slpi (includes others)			TNF
Cd24a			TNF
PI3			TNF
TAC4			MMP14,TNF
IRF4			CD68,IL13,IL17F,SPIB,TNF
MMP9			IL13,MMP14,TNF
WNT5A			CD14,EREG,TNF
SLC40A1			TNF
CHUK			EREG,IL13,OVOL1,TNF
MC4R			IL13,TNF
IL22RA2			IL13
CCL18			TNF
PLA2G10			IL13,TNF
LBP			CD14,TNF
TICAM2			MMP14,TNF
TJP1			MMP14
CASP8			CD14,IL13,TNF
TRAIP			IL13,TNF
MADD			TNF
TEAD3			ACTA1,DES
CAMK4			ACTA1,TNF
CD7			TNF
miR-219a-5p (and other miRNAs w/seed GAUUGUC)			CD14
miR-125b-1-3p (miRNAs w/seed CGGGUUA)			IL13,TNF
miR-142-3p (and other miRNAs w/seed GUAGUGU)			TNF
mir-378			ACTA1
H60a			TNF
LAT			IL13,TNF
F2RL1			IL13,TNF
HPGDS			TNF
CTSZ			TNF
PRTN3			TNF
CD34			TNF
PTGDR			TNF
TGFA			ALB,EREG,MUC4
BGN			MMP14,TNF
CHRNA4			CHRNB2
crocin			TNF
NUAK1			MMP14
RIPK4			OVOL1
IGHE			IL13,TNF
JUN			CD14,CD68,EREG,FRZB,MT2A,TNF
FYN			IL13,TNF
IGHG1			TNF
LGMN			TNF
CD274			IL13,TNF
NOS3			ACTA1,MMP14,TNF
AXL			IL13,TNF
FGA			TNF
LAMA5			MMP14,TNF
LGALS3BP			MMP14,TNF
IL1R2			TNF
ADIPOQ			ACTA1,GPD1,TNF
RALBP1			TNF
FGG			TNF
DDIT4			TNF
PDE4A			TNF
TRB			IL13,SELPLG,TNF
APOH			TNF
CLDN7			CD68,MT1X,MT2A
WIF1			FRZB
CX3CR1			CD14,TNF
BCL2L1			LTA,TNF
TNFRSF25			IL13,TNF
TIMP4			MMP14
ICOSLG/LOC102723996			IL13,TNF
NBR1			HCLS1
PIK3CG			IL17F,TNF
NCSTN			CD14,CD68
HAVCR2			IL13,TNF
H2AFB3 (includes others)			IL13,TMEM151B
PILRB			TNF
NRG1			ELF3,GRB7,GUCY2C,PYGM
IL22			IL13,MUC4,TNF
CD209			TNF
CEACAM3			TNF
HLA-C			TNF
ORM1			TNF
LTK			ACTA1
LOC290071			IL13
VEGFB			ACTA1,TNF
NPR1			ACTA1,TNF
FSTL1			TNF
DNASE2			DHX58,TNF
EIF2AK1			TNF
HNF4G			MUC4
KLF2			MMP14,MT2A,SELPLG,TNF
GNAO1			SLC6A3
MAPK9			LTA,SELPLG,TNF
HSP90B1			IL17F,TNF
CDH1			IL13,MMP14,TNF
NTN1			IL13,TNF
CASQ2			ACTA1
MAP3K2			TNF
LUM			MMP14,TNF
MMD			TNF
NR4A2			IL13,SLC6A3,TNF
EGR2			DDN,IL17F,LAG3
AATF			TNF
MYDGF			IL13
DOK2			TNF
RETN			MMP14,TNF
Tcrd			IL17F,TNF
IL1RAPL1			TNF
ABCG1			IL13,TNF
MMP13			TNF
GUCA2B			SLC26A4
PLCB3			IL13,TNF
IGFBP3			IL13,TNF
HPS1			TNF
FANCD2			TNF
CD2			IL13,TNF
ARRB2			IL13,TNF
NUP155			ACTA1
LDLR			CD68,MMP14,TNF
STIM1			IL13,TNF
AKAP8			TNF
PRKCQ			IL13,TNF
FUT7			SELPLG
GNAI1			TNF
THRA			DES,FRZB,TNF
NT5E			IL13,TNF
TIA1			TNF
Ighg2b			TNF
UMOD			TNF
RGS4			ACTA1
MAPKAPK2			IL13,LTA,TNF
TXLNA			LTA
MAP3K1			MUC4,TNF
GMFG			TNF
RAC2			IL13,LTA
OGG1			TNF
CTCF			IL17F,LEFTY1,TNF
FCER1A			IL13,TNF
IL1RAP			IL13,TNF
MARCO			TNF
TBX5			DES,ITGB1BP2
MAP3K14			IL13,LTA,TNF
SFTPD			CD14,TNF
CTLA4			HRH4,IL13,LAG3
INPPL1			IL13
VGLL4			ACTA1
ERRFI1			TNF
IL12A			LTA,SELPLG,TNF
BCL3			IL13,TNF
F13A1			TNF
MARK2			LTA,TNF
SPN			TNF
C3			IL13,TNF
CD3E			IL13,LTA,TNF
MGLL			TNF
GUCY2F			PDE6G
GRM5			TNF
EP300			ACTA1,AMPD1,IL17F,LEFTY1,LTA,PSG5,TNF
NACC1			ERAS
DGKZ			TNF
LRIG1			TNF
OCLN			MMP14
AZU1			TNF
MAF			ANPEP,IL13,IL17F
A4GALT			TNF
RGS10			IL13,LTA,TNF
PTMA			TNF
SH3RF1			TNF
DPP4			MMP14,TNF
R-(+)-p-aminoglutethimide			TNF
FZD5			CD14
RNF41			TNF
PIP5K1B			TNF
UBA7			DHX58
GHSR			TNF
CD163			TNF
PTPRJ			LTA,TG,TNF
IL25			IL13,TNF
CCL22			TNF
AP2A1			MT2A
SMARCA2			ACTA1,DES
RAB10			TNF
SLC7A11			TNF
TBX21			IL13,SELPLG
CD160			TNF
RASGRP4			TNF
DSG1			TNF
SLAMF6			TNF
ADAM8			TNF
ADORA2B			IL13,TNF
STAG2			TNF
ARF6			TNF
PCSK6			LEFTY1
PTPN11			CD14,CD68,TNF
KLF6			PSG5,TNF
IKBKG			ACTA1,EREG,TNF
GPX1			CD14,TNF
NFIL3			IL13,TNF
SIGLEC1			TNF
CD276			TNF
IL9			IL13,TNF
RIPK3			TNF
FOXE1			TG
GRM3			GRM2
CFH			TNF
ATG7			IL13,TNF
CLIC4			TNF
MEF2C			ACTA1,DES,FRZB,ITGB1BP2
CXCL2			IL17F,TNF
ZFP36L1			TNF
PRMT2			TNF
IL18R1			TNF
EREG			EREG,TNF
LY6E			CD14,TNF
ARRB1			IL17F,TNF
NR4A1			GPD1,IL13,PYGM,TNF
SENP6			TNF
NOTCH2			DES,TNF
DAZAP2			IL13
ADA			IL13,TNF
IL4R			CD14,IL13
ETS1			ANPEP,CD14,MUC4,TNF
CCL19			IL13,TNF
DEFB4A/DEFB4B			IL13
C4A/C4B			TNF
NFATC1			IL17F,SELPLG,TNF
CARD11			IL13,TNF
GJC1			TNF
CEBPD			ALB,CD14,TNF
STK38			TNF
HNRNPA0			TNF
C5AR1			IL13,IL17F,TNF
DMTF1			ANPEP
ADRA2A			TNF
F2RL3			TNF
TNC			EREG,TNF
COCH			TNF
GDF5			FRZB
HLA-E			IL13,TNF
ACOD1			TNF
ITGAE			TNF
KDR			LAG3,MMP14
CRLF2			IL13
MC1R			TNF
KAT2B			PSG5,TNF
NLRC3			TNF
Trim30a/Trim30d			TNF
ETS2			ANPEP,TNF
TNFSF9			CD14,TNF
Tnfsf9			TNF
ARL5B			TNF
ZBTB7B			IL13,TNF
UBE2J1			TNF
ICOS			IL13,TNF
Klf7			TG
IFNL4			DHX58
2-bromoethylamine			CD14,ELF3
PSMD4			CD14
IL18BP			TNF
CD8B			TNF
ITGAL			IL13,TNF
CD48			IL13,TNF
ARHGEF2			TNF
IRF3			DHX58,F13B,LAG3,TNF
TG			SLC26A4,TG
LY86			CD14
KITLG			CD14,CD68,IL13,TNF
glaucocalyxin A			TNF
PRKCB			ACTA1,SLC6A3
SKLB023			TNF
graptopetalum paraguayense methanol extract			TNF
LAT2			TNF
NFATC2			IL13,IL17F,TNF
PGK1			ACTA1
IL17RA			IL13,TNF
RHO			HCLS1,PDE6G
NR3C2			DES,GPR83,TNF
PON1			CD68,TNF
ELANE			CD14,TNF
HIVEP3			TNF
PELI2			TNF
GIPR			TNF
TLR6			IL13,TNF
NFKB1			ELF3,IL13,LTA,TNF
TNFRSF14			TNF
RUNX2			MMP14,SELPLG,TG
KRT17			IL13,TNF
RGS16			IL13
3-hydroxydodecanoic acid			TNF
6-n-octylaminouracil			TNF
XCL1			TNF
BCL2L14			TNF
RAP1A			TG
CXCL16			TNF
CIDEA			TNF
NPY5R			TNF
HSPA8			TNF
PRKD1			IL13,TNF
BECN1			IL13,TNF
CD40			ANPEP,LTA,MMP14,TNF
ITGA11			MMP14
XPA			TNF
CLEC4E			TNF
CALCRL			TNF
APOC2			TNF
IFIT2			TNF
FCER1G			IL13,TNF
CLEC11A			IL13,TNF
TSPO			TNF
TNFSF10			CD14,IL13,TNF
BATF			IL13,IL17F
Ccl2			CD14,TNF
ELN			TNF
ARHGAP21			LTA,TNF
EHF			ANPEP,EREG,IL13
DHCR7			TNF
filgotinib			TNF
CD300E			TNF
GSK3A			TNF
RACGAP1			CD14
CACNA1A			CD68,TNF
IL27RA			IL13,LTA,TNF
TRAF1			TNF
EPC1			ACTA1
anagliptin			TNF
IL1RL1			IL13,TNF
RHOA			ACTA1,MMP14,TG
RET			IL13,MMP14,SLC6A3,TNF
THRIL			TNF
LTC4S			IL13
RAN			TNF
CD5			IL13,IL17F
CAPN1			TNF
CHD4			IL13,NHLH1
ELK1			MUC4,TNF
CASP10			TNF
JAK3			LAG3,TNF
NEDD9			ELF3,MMP14
CD300LD			TNF
KLRB1			TNF
USP17L9P			IL17F
Gzmb			IL13
CD300C			TNF
Casp12			TNF
KLRC4-KLRK1/KLRK1			IL13,TNF
Klrk1			TNF
MTUS1			TNF
Cd209d			TNF
Acp5			TNF
ACTA2			ACTA1
ACAN			TNF
Mt3			MT2A
AP3B1			TNF
CCR2			IL13,TNF
Ccr2			TNF
HLA-DRB1			TNF
Sik1			GPD1
LOC102724428/SIK1			GPD1
C5			IL13,IL17F,TNF
KRT10			TNF
LGALS9B			TNF
LGALS9			IL13,TNF
MARCKS			TNF
Madcam1			TNF
Havcr1			IL13
Mcpt1			TNF
Muc1			TNF
Pln			ACTA1,DES
PPP1CC			TNF
Ppp1cc			TNF
Tcf7			IL17F,TNF
PALLD			ACTA1
PILRA			TNF
Pde4d			TNF
MAP3K7			ACTA1,CD14,TNF
NCR3LG1			IL13
BST2			TNF
PTPN12			TNF
RASGRP1			TNF
FADD			DES,DHX58,TNF
FPR1			IL13
SIRPA			IL13,TNF
NCR3			TNF
PDYN			TNF
NRTN			IL13,TNF
NET1			MMP14
IL12RB2			TNF
KLF13			IL13,TNF
ATF2			IL13,MT2A,TNF
IRF6			CD14,OVOL1
OLR1			CD68,TNF
BCL11B			LTA,TNF
NEDD4L			SLC6A3
LILRB1			TNF
SCGB1A1			IL13,MMP14
PIK3CD			IL17F,TNF
IL19			IL13,TNF
CAY10397			TNF
HG-9-91-01			TNF
SAR-20347			TNF
mycobacterium smegmatis lipoarabinomannan			TNF
N-hydroxy-2,2-diphenylacetamide			TNF
TMP778			IL17F
ULBP1			TNF
FAU			TNF
TDGF1			LEFTY1
MIA-602			TNF
LMT-28			TNF
polysaccharide TA-1			TNF
COG112 peptide			TNF
(+)-epicatechin			TNF
BP-1-102			TNF
SRI-29132			TNF
Z-551			CD68,TNF
14-oxoDHA			TNF
ITF3056			TNF
cyclic guanosine monophosphate-adenosine monophosphate			TNF
cigarette smoke			CHRNB2,IL13,MUC4,TNF
hemocyanin			CD14,IL13,TNF
silymarin			IL13,TNF
gentamicin C			CD14,ELF3
asbestos			TNF
merck C			TNF
candesartan			ACTA1,TNF
pargyline			SLC6A3
GTS 21			TNF
benzoquinone			TNF
nedocromil sodium			TNF
ambroxol			TNF
dimethylnitrosamine			DES,TNF
metoclopramide			TNF
neopterin			TNF
pyrazole			TNF
EGTA acetoxymethyl ester			TNF
selegiline			SLC6A3
verlukast			TNF
itraconazole			CD14
nitrous oxide			TNF
marimastat			MMP14
vesnarinone			TNF
Ro 32-0432			IL13
SK & F 86002			TNF
niacinamide			CD14,TNF
ubiquinone 9			TNF
cytochalasin B			SELPLG,TNF
cytochalasin D			ACTA1,MMP14
justicidin A			TNF
amantadine			SLC6A3
linsidomine			ALB,TNF
ramatroban			IL13
delta-aminolevulinic acid			TNF
pimagedine			ALB,TNF
vadimezan			TNF
diethylnitrosamine			ALB,BAAT,TNF
Pam3-Cys			CD14,IL13,TNF
celecoxib			CD68,DES,IL13,TNF
acetazolamide			SLC26A4
isobutylamine			TNF
cilomilast			TNF
bepafant			TNF
acetone			TNF
brimonidine			TNF
BB-2116			MMP14
gabexate			TNF
esculetin			ALB
TPCA-1			TNF
famotidine			TNF
deoxyspergualin			TNF
carbon monoxide			CD14,TNF
lansoprazole			CD14
NS-398			IL13,MMP14,TNF
SD-282			TNF
domoic acid			TNF
IC87114			IL13,TNF
dimaprit			TNF
ranitidine			TNF
desethylamiodarone			TNF
RP 48740			TNF
gliotoxin			TNF
polymethyl methacrylate			TNF
telmisartan			SLC6A3,TNF
dilazep			TNF
H89			CD14,EREG,TNF
propagermanium			TNF
L-826,141			TNF
salmeterol			IL13,TNF
manumycin A			ANPEP,TNF
glyceollin			TNF
xestospongin C			TNF
fasudil			CD14,TNF
tranexamic acid			TNF
1,1-dimethyl-4-phenylpiperazinium iodide			TNF
cilazapril			ACTA1
sodium dodecyl sulfate			TNF
RWJ 67657			TNF
halothane			TNF
aldehyde			TNF
muromonab-CD3			IL13,TNF
oseltamivir			TNF
dihydrosphingosine 1-phosphate			TNF
clodronic acid			IL17F,TNF
L-carnitine			ALB,TNF
latrunculin A			TNF
amodiaquine			SLC6A3
p-dimethylaminoazobenzene			ALB
erlotinib			CD14,TNF
ketotifen			TNF
triamterene			CD14,ELF3
2-butenal			TNF
glyoxal			TNF
rabeprazole			TNF
lomustine			CD14,ELF3
roflumilast			TNF
benzamide			TNF
minocycline			IL13,TNF
xaliproden			TNF
dieldrin			SLC6A3
NSC 95397			TNF
diacerein			TNF
pyrrolidine dithiocarbamate			IL13,MMP14,TNF
Go 6976			ACTA1,IL13
paxilline			TNF
praziquantel			IL13,TNF
bupropion			TNF
cromolyn			TNF
grepafloxacin			TNF
catechol			TNF
AGI-1067			TNF
catecholamine			MUC4,TNF
propyl gallate			TNF
propofol			CD14,TNF
magnesium sulfate			TNF
potassium perchlorate			TG
magnesium chloride			TNF
titanium dioxide			IL13,TNF
arsenic trioxide			MT1X,MT2A,TNF
nickel chloride			TNF
beta-carotene			ALB,TNF
alpha-tocopherol			ALB,TNF
N-methyl-3,4-methylenedioxyamphetamine			SLC6A3
aripiprazole			TNF
albuterol			IL13,TNF
ethylenediaminetetraacetic acid			SELPLG,TNF
trinitrobenzenesulfonic acid			CD68,IL13,TNF
1-chloro-2,4-dinitrobenzene			TNF
2,4-dinitrobenzenesulfonic acid			TNF
2,4-dinitrothiocyanatobenzene			TNF
2,4-dinitrofluorobenzene			IL17F,TNF
allotrap 1258			TNF
S-nitrosoglutathione			IL13,TNF
eptifibatide			TNF
ZFA-fmk			TNF
N-acetylmuramyl-L-alanyl-D-isoglutamine			IL13,TNF
polaprezinc			TNF
polymyxin B			TNF
palmitoyl-Cys((RS)-2,3-di(palmitoyloxy)-propyl)-Ala-Gly-OH			TNF
bacitracin			TNF
N-formyl-Met-Leu-Phe			IL13,SELPLG,TNF
BQ 123			TNF
lisinopril			IL13,TNF
glutathione			ALB,TNF
microcystin-LR			TNF
polysaccharide			TNF
vitamin K			TNF
heme			CD14,TNF
huperzine A			TNF
medicarpin			TNF
hexamethoxyflavone			TNF
capsaicin			MMP14,TNF
palmatine			TNF
dextromethorphan			TNF
dihydro-beta-erythroidine			CHRNB2
piperine			MMP14,TNF
galanthamine			TNF
3,7-dimethyl-1-propargylxanthine			TNF
strychnine			TNF
lobeline			CHRNB2
KT 5926			CD14
azelaic acid			TNF
acetate			TNF
norepinephrine			ACTA1,DES,GPD1,TNF
N-arachidonoyl-dopamine			TNF
vanadate			ACTA1,TNF
tyrphostin B56			TNF
tyrphostin AG 127			TNF
glycosylphosphatidylinositol			TNF
trehalose dimycolate			TNF
lipoarabinomannan			CD14,TNF
lipoteichoic acid			CD14,TNF
leptomycin B			ACTA1,TNF
linolenic acid			IL13,TNF
palmitoylethanolamide			TNF
methyl palmitate			TNF
D-erythro-C16-ceramide			TNF
12(S)-HPETE			TNF
iloprost			IL13,TNF
CDP-choline			TNF
bis-pom-pmea			TNF
poly(U)RNA			TNF
CpG oligonucleotide			CD14,IL13,TNF
tirofiban			TNF
SR 31747			TNF
remifentanil			TNF
dimethylglycine			TNF
3,5-dihydroxyphenylglycine			GRM2
1-methyl-DL-tryptophan			TNF
N-chlorotaurine			TNF
L-cystine			TNF
2-aminoisobutyric acid			ALB
glucuronoxylomannan			TNF
cyclomaltodextrin			MMP14,TNF
Vi capsular polysaccharide			TNF
D-fructose			CD68,TNF
D-galactosamine			ALB,CD14,TNF
N-acetylglucosamine			TNF
allosamidin			TNF
bile acid			MUC4,TNF
U18666A			MMP14,TNF
U73122			IL13,MMP14,TNF
eplerenone			CD68,TNF
cyanoketone			TNF
epiallopregnanolone			TNF
dexanabinol			TNF
vinpocetine			TNF
L-tartaric acid			TNF
Cr6+			MT2A
chromium			ELF3,IL13
