# Supplementary material for: Transcriptome Profiling Reveals Differential Effect of Interleukin-17A Upon Influenza Virus Infection in Human Cells
Source: Front Microbiol. 2019 Oct 10;10:2344. doi: 10.3389/fmicb.2019.02344 (PMC6798183; doi:10.3389/fmicb.2019.02344)
Supplement: TABLE S3 — Primers use in this study. [file Table_3.XLSX]

## Sheet: Primer for qRT-PCR
Name	Primer sequence
β-actin	CATGAAGTGTGACGTGGACATCC
	GCTGATCCACATCTGCTGGAAGG
TNF-α	GGAGAAGGGTGACCGACTCA
	TGCCCAGACTCGGCAAAG
Mx-1	ACACATGCTGAACATCACAGCTT
	ACACGGCACTCATGCTCCTAA
CCL-5	TACCATGAAGGTCTCCGC
	GACAAAGACGACTGCTGG
CXCL-10	TTCAAGGAGTACCTCTCTCTAG
	CTGGATTCAGACATCTCTTCTC
RIG-I	GACTGGACGTGGCAAAACAA
	TTGAATGCATCCAATATACACTTCTG
TLR-4	AGACCTGTCCCTGAACCCTAT
	CGATGGACTTCTAAACCAGCCA
IFN-g	TCGGTAACTGACTTGAATGTCCA
	TCGCTTCCCTGTTTTAGCTGC
IL6	ACTCACCTCTTCAGAACGAATTG
	CCATCTTTGGAAGGTTCAGGTTG
IL17A	TCCCACGAAATCCAGGATGC
	GGATGTTCAGGTTGACCATCAC
IL15	TTGGGAACCATAGATTTGTGCAG
	GGGTGAACATCACTTTCCGTAT
IL13	CCTCATGGCGCTTTTGTTGAC
	TCTGGTTCTGGGTGATGTTGA
IL17F	GCGTTTCCATGTCACGTAACA
	CAGCCCAAGTTCCTACACTGG
