# Supplementary material for: Transcriptome Profiling Reveals Differential Effect of Interleukin-17A Upon Influenza Virus Infection in Human Cells
Source: Front Microbiol. 2019 Oct 10;10:2344. doi: 10.3389/fmicb.2019.02344 (PMC6798183; doi:10.3389/fmicb.2019.02344)
Supplement: TABLE S5 — RNA-seq data for CA04 virus infected 293T cells. [file Table_5.XLS]

geneID	geneLength	293T_Control-Expression	293T_CA04-Expression	293T_Control-RPKM	293T_CA04-RPKM	log2 Ratio(293T_CA04/293T_Control)	Up-Down-Regulation(293T_CA04/293T_Control)	P-value	FDR	Symbol	Description	GO Component	GO Function	GO Process	Blast nr
112744	808	0	168	0.001	3.058077034	11.57840903	Up	6.98E-38	6.91E-37	IL17F	3	GO:0044421//extracellular region part	GO:0005102//receptor binding;GO:0042802//identical protein binding	GO:0001525//angiogenesis;GO:0006357//regulation of transcription from RNA polymerase II promoter;GO:0006952//defense response;GO:0007179//transforming growth factor beta receptor signaling pathway;GO:0009100//glycoprotein metabolic process;GO:0009888//tissue development;GO:0032641;GO:0032645;GO:0032663;GO:0032675//regulation of interleukin-6 production;GO:0032677	gi|47123369|gb|AAH70124.1|/9.28497e-80/Interleukin 17F [Homo sapiens]
57817	430	0	61	0.001	2.086468727	11.02684758	Up	3.63E-14	1.64E-13	HAMP	2	GO:0044448//cell cortex part	GO:0005102//receptor binding	GO:0001906//cell killing;GO:0002376//immune system process;GO:0006875//cellular metal ion homeostasis;GO:0006952//defense response	gi|10863973|ref|NP_066998.1|/3.81038e-41/hepcidin preproprotein [Homo sapiens]
3453	876	0	106	0.001	1.77972237	10.79743649	Up	3.85E-24	2.59E-23	IFNA22P	1	GO:0044421//extracellular region part	GO:0005102//receptor binding	GO:0001959//regulation of cytokine-mediated signaling pathway;GO:0006950//response to stress;GO:0007599//hemostasis;GO:0051707//response to other organism	gi|296236871|ref|XP_002763517.1|/4.67881e-68/PREDICTED: interferon alpha-5-like [Callithrix jacchus]
100130301	563	0	67	0.001	1.750317795	10.77340117	Up	1.70E-15	8.16E-15	LOC100130301	1	-	-	-	gi|342672089|ref|NP_001230166.1|/3.39393e-77/uncharacterized protein LOC100130301 [Homo sapiens]
2165	2217	0	260	0.001	1.724877095	10.75227785	Up	2.84E-58	4.24E-57	F13B	2	-	-	GO:0007599//hemostasis	gi|110611237|ref|NP_001985.2|/0/coagulation factor XIII B chain precursor [Homo sapiens]
83401	1347	0	142	0.001	1.550498138	10.59851608	Up	4.04E-32	3.44E-31	ELOVL3	1	GO:0031090//organelle membrane;GO:0031224//intrinsic to membrane;GO:0043231//intracellular membrane-bounded organelle	GO:0004312//fatty acid synthase activity;GO:0005488//binding	GO:0006641//triglyceride metabolic process;GO:0019368//fatty acid elongation, unsaturated fatty acid;GO:0035336//long-chain fatty-acyl-CoA metabolic process	gi|23097310|ref|NP_689523.1|/2.88672e-158/elongation of very long chain fatty acids protein 3 [Homo sapiens]
3442	700	0	72	0.001	1.512811986	10.56301698	Up	1.32E-16	6.69E-16	IFNA5	2	GO:0044421//extracellular region part	GO:0005102//receptor binding	GO:0001959//regulation of cytokine-mediated signaling pathway;GO:0006950//response to stress;GO:0007599//hemostasis;GO:0051707//response to other organism	gi|4504597|ref|NP_002160.1|/1.86361e-104/interferon alpha-5 precursor [Homo sapiens]
5673	1601	0	131	0.001	1.154424298	10.17295786	Up	1.11E-29	8.87E-29	PSG5	1	-	-	GO:0022414//reproductive process;GO:0048870//cell motility	gi|194097367|ref|NP_002772.3|/0/pregnancy-specific beta-1-glycoprotein 5 precursor [Homo sapiens]
56914	1477	0	110	0.001	1.095374661	10.0972087	Up	5.00E-25	3.47E-24	OTOR	2	GO:0043231//intracellular membrane-bounded organelle	-	GO:0016337//cell-cell adhesion;GO:0050954//sensory perception of mechanical stimulus	gi|9910470|ref|NP_064542.1|/6.31108e-69/otoraplin precursor [Homo sapiens]
388701	387	0	28	0.001	1.064137056	10.05546826	Up	7.47E-07	2.16E-06	C1orf189	1	-	-	-	gi|58293781|ref|NP_001010979.1|/2.10772e-52/uncharacterized protein C1orf189 [Homo sapiens]
128876	3166	0	221	0.001	1.026672344	10.00376011	Up	1.25E-49	1.58E-48	FAM83C	5	-	-	-	gi|30425394|ref|NP_848563.1|/0/protein FAM83C [Homo sapiens]
440567	538	0	31	0.001	0.847480899	9.727037042	Up	1.62E-07	4.93E-07	UQCRHL	1	GO:0005746//mitochondrial respiratory chain	GO:0005515//protein binding;GO:0015078//hydrogen ion transmembrane transporter activity	GO:0022904//respiratory electron transport chain;GO:0051234//establishment of localization;GO:0051259//protein oligomerization	gi|148229491|ref|NP_001083060.1|/4.48448e-41/ubiquinol-cytochrome c reductase hinge protein-like [Homo sapiens]
378807	1419	0	80	0.001	0.829197706	9.695572315	Up	2.23E-18	1.21E-17	CATSPER4	1	GO:0019861//flagellum;GO:0030141//secretory granule;GO:0031090//organelle membrane;GO:0031224//intrinsic to membrane	GO:0005261//cation channel activity;GO:0005488//binding	GO:0030001//metal ion transport;GO:0034220//ion transmembrane transport;GO:0048232//male gamete generation;GO:0048869//cellular developmental process;GO:0048870//cell motility	gi|62988334|ref|NP_937770.1|/0/cation channel sperm-associated protein 4 [Homo sapiens]
400823	1345	0	64	0.001	0.699855194	9.450912636	Up	7.84E-15	3.66E-14	FAM177B	2	-	-	-	gi|125346184|ref|NP_997351.2|/4.70178e-76/protein FAM177B [Homo sapiens]
80740	932	0	44	0.001	0.694364109	9.439548568	Up	2.12E-10	7.83E-10	LY6G6C	2	GO:0031224//intrinsic to membrane	-	-	gi|13376874|ref|NP_079537.1|/6.77242e-59/lymphocyte antigen 6 complex locus protein G6c precursor [Homo sapiens]
63910	2612	0	122	0.001	0.68696903	9.42410125	Up	1.09E-27	8.26E-27	SLC17A9	3	GO:0031224//intrinsic to membrane	-	GO:0016192//vesicle-mediated transport	gi|154350196|ref|NP_071365.3|/0/solute carrier family 17 member 9 [Homo sapiens]
343263	1372	0	63	0.001	0.675362494	9.399518251	Up	1.31E-14	6.02E-14	MYBPHL	1	-	-	-	gi|194018539|ref|NP_001010985.2|/0/myosin-binding protein H-like isoform 1 [Homo sapiens]//gi|388453725|ref|NP_001252542.1|/0/myosin-binding protein H-like isoform 2 [Homo sapiens]
50616	1147	0	50	0.001	0.641146221	9.324509608	Up	9.94E-12	3.97E-11	IL22	4	GO:0044421//extracellular region part	GO:0005126//cytokine receptor binding	GO:0002526//acute inflammatory response;GO:0007154//cell communication	gi|10092625|ref|NP_065386.1|/2.35798e-78/interleukin-22 precursor [Homo sapiens]
3567	816	0	35	0.001	0.63085331	9.301160769	Up	2.10E-08	6.82E-08	IL5	2	GO:0000267//cell fraction;GO:0044421//extracellular region part	GO:0005126//cytokine receptor binding	GO:0001934//positive regulation of protein phosphorylation;GO:0006952//defense response;GO:0007166//cell surface receptor signaling pathway;GO:0010740//positive regulation of intracellular protein kinase cascade;GO:0030854//positive regulation of granulocyte differentiation;GO:0030888//regulation of B cell proliferation;GO:0031334//positive regulation of protein complex assembly;GO:0043388//posit…	gi|4504671|ref|NP_000870.1|/5.22899e-62/interleukin-5 precursor [Homo sapiens]
84366	403	0	17	0.001	0.620432266	9.277129906	Up	0.000204884	0.000469528	PRAC	2	GO:0043231//intracellular membrane-bounded organelle	-	-	gi|14150227|ref|NP_115767.1|/4.50556e-26/small nuclear protein PRAC [Homo sapiens]
117289	3363	0	129	0.001	0.564174358	9.139997286	Up	3.07E-29	2.43E-28	TAGAP	1	GO:0044444//cytoplasmic part	GO:0008047//enzyme activator activity;GO:0030695//GTPase regulator activity	GO:0009966//regulation of signal transduction;GO:0035556//intracellular signal transduction	gi|20270373|ref|NP_620165.1|/1.43806e-133/T-cell activation Rho GTPase-activating protein isoform c [Homo sapiens]//gi|21314774|ref|NP_473455.2|/0/T-cell activation Rho GTPase-activating protein isoform b [Homo sapiens]
7124	1686	0	64	0.001	0.558306783	9.124914273	Up	7.84E-15	3.66E-14	TNF	3	GO:0005768//endosome;GO:0009986//cell surface;GO:0016021//integral to membrane;GO:0044421//extracellular region part;GO:0044459//plasma membrane part	GO:0019899//enzyme binding;GO:0032813//tumor necrosis factor receptor superfamily binding;GO:0043565//sequence-specific DNA binding	GO:0001660//fever generation;GO:0001818//negative regulation of cytokine production;GO:0001819//positive regulation of cytokine production;GO:0001934//positive regulation of protein phosphorylation;GO:0002036//regulation of L-glutamate transport;GO:0002374;GO:0002439//chronic inflammatory response to antigenic stimulus;GO:0002455//humoral immune response mediated by circulating immunoglobulin;GO:…	gi|25952111|ref|NP_000585.2|/6.9161e-123/tumor necrosis factor [Homo sapiens]
401250	709	0	26	0.001	0.539358606	9.075100995	Up	2.07E-06	5.78E-06	MCCD1	2	-	-	-	gi|155969718|ref|NP_001011700.2|/4.75339e-47/mitochondrial coiled-coil domain protein 1 precursor [Homo sapiens]
643037	604	0	22	0.001	0.535718005	9.065329973	Up	1.60E-05	4.10E-05	LOC643037	1	-	-	-	gi|299473756|ref|NP_001177391.1|/4.67885e-65/uncharacterized protein LOC643037 [Homo sapiens]
4225	2327	0	83	0.001	0.524604739	9.03508703	Up	4.82E-19	2.69E-18	MEP1B	2	GO:0005626//insoluble fraction;GO:0016021//integral to membrane;GO:0044421//extracellular region part	GO:0004175//endopeptidase activity;GO:0046914//transition metal ion binding	GO:0019538//protein metabolic process;GO:0032501//multicellular organismal process	gi|153070264|ref|NP_005916.2|/0/meprin A subunit beta precursor [Homo sapiens]
162605	1692	0	60	0.001	0.521556536	9.026679836	Up	6.04E-14	2.70E-13	KRT28	3	GO:0043234//protein complex;GO:0044424//intracellular part	-	-	gi|34526448|dbj|BAC85240.1|/0/unnamed protein product [Homo sapiens]
387804	603	0	21	0.001	0.512215225	9.000606325	Up	2.66E-05	6.71E-05	VSTM5	1	GO:0031224//intrinsic to membrane	-	-	gi|221554524|ref|NP_001138343.1|/2.91033e-91/V-set and transmembrane domain-containing protein 5 precursor [Homo sapiens]
339240	3153	0	103	0.001	0.48046721	8.908294166	Up	1.78E-23	1.17E-22	LOC339240	1	GO:0043234//protein complex;GO:0044424//intracellular part	-	-	gi|34535120|dbj|BAC87214.1|/1.79798e-80/unnamed protein product [Homo sapiens]
441869	2205	0	72	0.001	0.480257773	8.907665155	Up	1.32E-16	6.69E-16	ANKRD65	1	-	-	-	gi|223634006|ref|NP_001138682.1|/1.23787e-69/ankyrin repeat domain-containing protein 65 isoform 1 [Homo sapiens]//gi|343780881|ref|NP_001230464.1|/2.0623e-95/ankyrin repeat domain-containing protein 65 isoform 2 [Homo sapiens]//gi|343780881|ref|NP_001230464.1|/5.24422e-86/ankyrin repeat domain-containing protein 65 isoform 2 [Homo sapiens]
143941	679	0	22	0.001	0.47654444	8.896466948	Up	1.60E-05	4.10E-05	TTC36	1	-	-	-	gi|122937279|ref|NP_001073910.1|/1.4338e-82/tetratricopeptide repeat protein 36 [Homo sapiens]
201516	2260	0	73	0.001	0.475078002	8.892020595	Up	7.94E-17	4.06E-16	ZSCAN4	2	GO:0000781//chromosome, telomeric region;GO:0043231//intracellular membrane-bounded organelle	GO:0001071//nucleic acid binding transcription factor activity;GO:0003676//nucleic acid binding;GO:0046914//transition metal ion binding	GO:0000723//telomere maintenance;GO:0006351//transcription, DNA-dependent	gi|22749365|ref|NP_689890.1|/0/zinc finger and SCAN domain-containing protein 4 [Homo sapiens]
113802	1890	0	59	0.001	0.459135325	8.842775624	Up	1.01E-13	4.45E-13	HENMT1	1	GO:0043232	GO:0008168//methyltransferase activity	GO:0006730//one-carbon metabolic process;GO:0009451//RNA modification;GO:0034660//ncRNA metabolic process	gi|156564365|ref|NP_653185.2|/0/small RNA 2'-O-methyltransferase [Homo sapiens]
51471	845	0	26	0.001	0.452550594	8.821935281	Up	2.07E-06	5.79E-06	NAT8B	2	GO:0031224//intrinsic to membrane	GO:0016407//acetyltransferase activity	GO:0007369//gastrulation;GO:0042221//response to chemical stimulus	gi|117168283|ref|NP_057431.2|/1.53626e-112/probable N-acetyltransferase 8B [Homo sapiens]
29895	683	0	21	0.001	0.452219298	8.820878748	Up	2.66E-05	6.71E-05	MYLPF	3	GO:0016460//myosin II complex;GO:0043292//contractile fiber	GO:0003779//actin binding;GO:0005198//structural molecule activity;GO:0017111//nucleoside-triphosphatase activity;GO:0046872//metal ion binding	GO:0001708//cell fate specification;GO:0002376//immune system process;GO:0003012//muscle system process;GO:0003015//heart process;GO:0016049//cell growth;GO:0030239//myofibril assembly;GO:0055008//cardiac muscle tissue morphogenesis	gi|28372499|ref|NP_037424.2|/6.92966e-93/myosin regulatory light chain 2, skeletal muscle isoform [Homo sapiens]
1590	2429	0	73	0.001	0.442023995	8.787980878	Up	7.94E-17	4.06E-16	CYP21A1P	1	GO:0031090//organelle membrane;GO:0042598;GO:0043231//intracellular membrane-bounded organelle	GO:0004497//monooxygenase activity;GO:0005506//iron ion binding;GO:0008289//lipid binding	GO:0006700//C21-steroid hormone biosynthetic process	gi|180962|gb|AAA52063.1|/0/CYP21B protein [Homo sapiens]
59340	3686	0	108	0.001	0.430942101	8.75135024	Up	1.39E-24	9.51E-24	HRH4	1	GO:0005626//insoluble fraction;GO:0016021//integral to membrane;GO:0031224//intrinsic to membrane	GO:0008227//G-protein coupled amine receptor activity	GO:0006952//defense response;GO:0007166//cell surface receptor signaling pathway	gi|14251205|ref|NP_067637.2|/0/histamine H4 receptor isoform 1 [Homo sapiens]//gi|15822541|gb|AAL09297.1|/1.25513e-130/histamine receptor H4 [Homo sapiens]//gi|219842331|ref|NP_001137300.1|/1.4285e-147/histamine H4 receptor isoform 2 [Homo sapiens]
279	1660	0	48	0.001	0.42528851	8.732298068	Up	2.76E-11	1.08E-10	AMY2A	2	GO:0044421//extracellular region part	GO:0016160//amylase activity;GO:0043168;GO:0046872//metal ion binding	GO:0005975//carbohydrate metabolic process;GO:0007586//digestion	gi|4502085|ref|NP_000690.1|/0/pancreatic alpha-amylase precursor [Homo sapiens]
79935	1817	0	52	0.001	0.420919375	8.717400108	Up	3.58E-12	1.46E-11	CNTD2	3	-	-	-	gi|242247025|ref|NP_079153.2|/4.01498e-132/cyclin N-terminal domain-containing protein 2 isoform 2 [Homo sapiens]
55821	1470	0	42	0.001	0.420225552	8.715020077	Up	5.90E-10	2.12E-09	ALLC	3	-	GO:0016813//hydrolase activity, acting on carbon-nitrogen (but not peptide) bonds, in linear amidines	-	gi|327478594|sp|Q8N6M5.3|ALLC_HUMAN/0/RecName: Full=Probable allantoicase; AltName: Full=Allantoate amidinohydrolase
401172	2419	0	67	0.001	0.407370367	8.67019723	Up	1.70E-15	8.16E-15	FLJ33360	1	-	-	-	gi|119628516|gb|EAX08111.1|/1.28095e-91/FLJ33360 protein [Homo sapiens]
6554	1631	0	44	0.001	0.396779491	8.632193646	Up	2.12E-10	7.82E-10	SLC10A1	3	GO:0005626//insoluble fraction;GO:0016021//integral to membrane;GO:0044459//plasma membrane part	GO:0005343//organic acid:sodium symporter activity;GO:0008028//monocarboxylic acid transmembrane transporter activity	GO:0006820//anion transport;GO:0008202//steroid metabolic process;GO:0015718//monocarboxylic acid transport;GO:0035725//sodium ion transmembrane transport	gi|4506971|ref|NP_003040.1|/0/sodium/bile acid cotransporter [Homo sapiens]
55891	671	0	18	0.001	0.39454858	8.624059139	Up	0.000122989	0.000289476	LENEP	2	GO:0044424//intracellular part	GO:0003676//nucleic acid binding	GO:0032501//multicellular organismal process	gi|8923830|ref|NP_061125.1|/8.0055e-30/lens epithelial cell protein LEP503 [Homo sapiens]
100505591	878	0	23	0.001	0.385286525	8.58978792	Up	9.59E-06	2.52E-05	LRRC3C	1	GO:0031224//intrinsic to membrane	-	-	gi|306966160|ref|NP_001182474.1|/1.24741e-152/leucine-rich repeat-containing protein 3C precursor [Homo sapiens]
10637	1644	0	43	0.001	0.384695532	8.587573265	Up	3.54E-10	1.29E-09	LEFTY1	3	GO:0031091//platelet alpha granule;GO:0044421//extracellular region part	GO:0005126//cytokine receptor binding	GO:0001775//cell activation;GO:0006887//exocytosis;GO:0007178//transmembrane receptor protein serine/threonine kinase signaling pathway;GO:0007599//hemostasis;GO:0040007//growth	gi|10337603|ref|NP_066277.1|/0/left-right determination factor 1 preproprotein [Homo sapiens]
390245	2339	0	61	0.001	0.383574841	8.583364285	Up	3.63E-14	1.64E-13	KDM4E	1	GO:0043231//intracellular membrane-bounded organelle	GO:0016701//oxidoreductase activity, acting on single donors with incorporation of molecular oxygen;GO:0043169//cation binding	GO:0006325//chromatin organization;GO:0008152//metabolic process	gi|256017129|ref|NP_001155102.1|/0/lysine-specific demethylase 4E [Homo sapiens]
72	1345	0	35	0.001	0.382733309	8.580195653	Up	2.10E-08	6.83E-08	ACTG2	1	GO:0032432//actin filament bundle;GO:0043232;GO:0043292//contractile fiber;GO:0044444//cytoplasmic part	GO:0005198//structural molecule activity;GO:0032559	GO:0003012//muscle system process;GO:0006939//smooth muscle contraction;GO:0007015//actin filament organization;GO:0008015//blood circulation;GO:0048747//muscle fiber development;GO:0051707//response to other organism	gi|315570273|ref|NP_001186822.1|/0/actin, gamma-enteric smooth muscle isoform 2 precursor [Homo sapiens] //gi|344253851|gb|EGW09955.1|/0/Actin, gamma-enteric smooth muscle [Cricetulus griseus]
2069	4628	0	119	0.001	0.378184836	8.562947708	Up	5.06E-27	3.75E-26	EREG	2	GO:0016021//integral to membrane;GO:0044421//extracellular region part	GO:0070851//growth factor receptor binding	GO:0001547//antral ovarian follicle growth;GO:0006275//regulation of DNA replication;GO:0006351//transcription, DNA-dependent;GO:0007088//regulation of mitosis;GO:0007126//meiosis;GO:0007154//cell communication;GO:0007176//regulation of epidermal growth factor-activated receptor activity;GO:0007186//G-protein coupled receptor signaling pathway;GO:0008284//positive regulation of cell proliferation…	gi|4557567|ref|NP_001423.1|/3.6882e-85/proepiregulin preproprotein [Homo sapiens]
5017	3039	0	77	0.001	0.372658066	8.541708675	Up	1.03E-17	5.47E-17	OVOL1	3	GO:0043231//intracellular membrane-bounded organelle	GO:0001071//nucleic acid binding transcription factor activity;GO:0003676//nucleic acid binding;GO:0046914//transition metal ion binding	GO:0006357//regulation of transcription from RNA polymerase II promoter;GO:0007128//meiotic prophase I;GO:0009888//tissue development;GO:0048232//male gamete generation	gi|37590309|gb|AAH59408.1|/2.19838e-160/Ovo-like 1(Drosophila) [Homo sapiens]
92483	1773	0	44	0.001	0.365001325	8.511757892	Up	2.12E-10	7.82E-10	LDHAL6B	2	GO:0043231//intracellular membrane-bounded organelle	GO:0004457//lactate dehydrogenase activity;GO:0005488//binding	GO:0006007//glucose catabolic process	gi|15082234|ref|NP_149972.1|/0/L-lactate dehydrogenase A-like 6B [Homo sapiens]
696	2859	0	69	0.001	0.35496492	8.471532646	Up	6.11E-16	3.01E-15	BTN1A1	2	GO:0016021//integral to membrane	GO:0004871//signal transducer activity	-	gi|166197658|ref|NP_001723.2|/0/butyrophilin subfamily 1 member A1 precursor [Homo sapiens]
55507	1038	0	25	0.001	0.354236375	8.468568555	Up	3.45E-06	9.47E-06	GPRC5D	1	GO:0031224//intrinsic to membrane	GO:0004888//transmembrane signaling receptor activity	GO:0007165//signal transduction;GO:0030216//keratinocyte differentiation;GO:0042303//molting cycle	gi|8923705|ref|NP_061124.1|/2.7777e-168/G-protein coupled receptor family C group 5 member D [Homo sapiens]
3211	1014	0	23	0.001	0.333611015	8.382023113	Up	9.59E-06	2.51E-05	HOXB1	3	GO:0043231//intracellular membrane-bounded organelle	GO:0001071//nucleic acid binding transcription factor activity;GO:0003677//DNA binding;GO:0005515//protein binding	GO:0003002//regionalization;GO:0006357//regulation of transcription from RNA polymerase II promoter;GO:0021546//rhombomere development;GO:0021548//pons development;GO:0021604;GO:0048562//embryonic organ morphogenesis	gi|24497526|ref|NP_002135.2|/1.06126e-132/homeobox protein Hox-B1 [Homo sapiens]
1117	1516	0	34	0.001	0.329860426	8.365711897	Up	3.50E-08	1.12E-07	CHI3L2	1	GO:0044421//extracellular region part	GO:0004553//hydrolase activity, hydrolyzing O-glycosyl compounds;GO:0043167//ion binding	GO:0006026	gi|119576884|gb|EAW56480.1|/0/chitinase 3-like 2, isoform CRA_a [Homo sapiens]//gi|1439568|gb|AAB04534.1|/0/chitinase, partial [Homo sapiens]
285972	2043	0	44	0.001	0.316763265	8.307261224	Up	2.12E-10	7.82E-10	LOC285972	1	-	-	-	gi|119574494|gb|EAW54109.1|/1.02053e-62/hCG2038204 [Homo sapiens]
8600	2377	0	51	0.001	0.315566937	8.301802248	Up	5.97E-12	2.40E-11	TNFSF11	3	GO:0016021//integral to membrane;GO:0044421//extracellular region part;GO:0044424//intracellular part	GO:0004871//signal transducer activity;GO:0032813//tumor necrosis factor receptor superfamily binding	GO:0002763//positive regulation of myeloid leukocyte differentiation;GO:0019221//cytokine-mediated signaling pathway;GO:0022409//positive regulation of cell-cell adhesion;GO:0030595//leukocyte chemotaxis;GO:0031622//positive regulation of fever generation;GO:0046887//positive regulation of hormone secretion;GO:0050863//regulation of T cell activation;GO:0051091//positive regulation of sequence-sp…	gi|16610213|dbj|BAB71768.1|/1.11854e-140/hRANKL 2 [Homo sapiens]//gi|4507595|ref|NP_003692.1|/1.29572e-159/tumor necrosis factor ligand superfamily member 11 isoform 1 [Homo sapiens]
646862	990	0	21	0.001	0.311985637	8.285335802	Up	2.66E-05	6.71E-05	LOC646862	1	-	-	-	gi|304376280|ref|NP_001182064.1|/1.88065e-94/uncharacterized protein LOC646862 [Homo sapiens]
155038	3952	0	83	0.001	0.308895553	8.270975294	Up	4.82E-19	2.69E-18	GIMAP8	2	GO:0043231//intracellular membrane-bounded organelle	GO:0000166//nucleotide binding	-	gi|28416956|ref|NP_783161.1|/0/GTPase IMAP family member 8 [Homo sapiens]
340543	1166	0	24	0.001	0.302735389	8.241913521	Up	5.75E-06	1.54E-05	TCEAL5	2	GO:0043231//intracellular membrane-bounded organelle	GO:0005488//binding	-	gi|61175239|ref|NP_001012997.1|/2.10438e-106/transcription elongation factor A protein-like 5 [Homo sapiens]
3448	778	0	16	0.001	0.302475975	8.240676749	Up	0.000341308	0.000761201	IFNA14	2	GO:0044421//extracellular region part	GO:0005102//receptor binding	GO:0001959//regulation of cytokine-mediated signaling pathway;GO:0006950//response to stress;GO:0007599//hemostasis;GO:0051707//response to other organism	gi|170763491|ref|NP_002163.2|/5.04005e-88/interferon alpha-14 precursor [Homo sapiens]
387695	835	0	17	0.001	0.29944216	8.226133548	Up	0.000204884	0.000469471	C10orf99	2	-	-	-	gi|119600771|gb|EAW80365.1|/6.37149e-63/chromosome 10 open reading frame 99, isoform CRA_a [Homo sapiens]
2160	3278	0	66	0.001	0.2961321	8.210097074	Up	2.83E-15	1.35E-14	F11	3	GO:0016020//membrane;GO:0044421//extracellular region part	GO:0004175//endopeptidase activity;GO:0004177//aminopeptidase activity;GO:0005539//glycosaminoglycan binding	GO:0030195//negative regulation of blood coagulation;GO:0031638//zymogen activation;GO:0072376	gi|4503627|ref|NP_000119.1|/0/coagulation factor XI precursor [Homo sapiens]
219770	1580	0	31	0.001	0.28857261	8.172790561	Up	1.62E-07	4.93E-07	GJD4	2	GO:0030054//cell junction	-	-	gi|145699105|ref|NP_699199.2|/7.98376e-158/gap junction delta-4 protein [Homo sapiens]
2984	3850	0	74	0.001	0.282697189	8.143113729	Up	4.76E-17	2.46E-16	GUCY2C	3	GO:0031224//intrinsic to membrane	GO:0004871//signal transducer activity;GO:0009975//cyclase activity;GO:0016301//kinase activity;GO:0016829//lyase activity;GO:0032559;GO:0032561//guanyl ribonucleotide binding	GO:0006164//purine nucleotide biosynthetic process;GO:0006464//cellular protein modification process;GO:0007167//enzyme linked receptor protein signaling pathway;GO:0008283//cell proliferation;GO:0009124//nucleoside monophosphate biosynthetic process;GO:0042221//response to chemical stimulus	gi|222080083|ref|NP_004954.2|/0/heat-stable enterotoxin receptor precursor [Homo sapiens]
57467	1875	0	36	0.001	0.282391571	8.141553215	Up	1.26E-08	4.16E-08	HHATL	3	GO:0031090//organelle membrane;GO:0031224//intrinsic to membrane;GO:0043231//intracellular membrane-bounded organelle;GO:0044444//cytoplasmic part	GO:0005488//binding;GO:0016747//transferase activity, transferring acyl groups other than amino-acyl groups	GO:0010558	gi|239582769|ref|NP_065758.3|/0/protein-cysteine N-palmitoyltransferase HHAT-like protein [Homo sapiens]
9576	2989	0	57	0.001	0.280478413	8.131745926	Up	2.79E-13	1.21E-12	SPAG6	1	GO:0015630//microtubule cytoskeleton;GO:0042995//cell projection;GO:0043231//intracellular membrane-bounded organelle	-	GO:0007281//germ cell development;GO:0048232//male gamete generation;GO:0048870//cell motility;GO:0071842	gi|27262641|ref|NP_758442.1|/0/sperm-associated antigen 6 isoform 2 [Homo sapiens]//gi|359718953|ref|NP_001240783.1|/0/sperm-associated antigen 6 isoform 3 [Homo sapiens] //gi|6912678|ref|NP_036575.1|/0/sperm-associated antigen 6 isoform 1 [Homo sapiens]
4066	1788	0	34	0.001	0.279680317	8.127634914	Up	3.50E-08	1.12E-07	LYL1	4	-	GO:0003676//nucleic acid binding	GO:0001568//blood vessel development;GO:0030098//lymphocyte differentiation	gi|1196440|gb|AAA88084.1|/2.91699e-151/unknown protein, partial [Homo sapiens]
389396	2130	0	40	0.001	0.276204588	8.109593474	Up	1.64E-09	5.73E-09	GLYATL3	1	GO:0043231//intracellular membrane-bounded organelle	GO:0016410//N-acyltransferase activity	-	gi|222831633|ref|NP_001010904.1|/1.50374e-165/glycine N-acyltransferase-like protein 3 [Homo sapiens]
51442	1242	0	23	0.001	0.272368413	8.089415592	Up	9.59E-06	2.52E-05	VGLL1	3	GO:0043231//intracellular membrane-bounded organelle	GO:0003712//transcription cofactor activity	GO:0006351//transcription, DNA-dependent	gi|7706741|ref|NP_057351.1|/1.37255e-151/transcription cofactor vestigial-like protein 1 [Homo sapiens]
10578	995	0	18	0.001	0.26607246	8.05567538	Up	0.000122989	0.000289548	GNLY	3	GO:0044421//extracellular region part	-	GO:0001906//cell killing;GO:0006952//defense response	gi|194388214|dbj|BAG65491.1|/4.98563e-87/unnamed protein product [Homo sapiens]//gi|7108344|ref|NP_006424.2|/1.38682e-71/granulysin isoform NKG5 precursor [Homo sapiens]
259197	1109	0	20	0.001	0.265246065	8.051187538	Up	4.43E-05	0.000109535	NCR3	1	GO:0016021//integral to membrane	GO:0004871//signal transducer activity	GO:0001912//positive regulation of leukocyte mediated cytotoxicity;GO:0006952//defense response;GO:0009987//cellular process	gi|224586860|ref|NP_001138938.1|/2.09534e-84/natural cytotoxicity triggering receptor 3 isoform b precursor [Homo sapiens]//gi|224586865|ref|NP_001138939.1|/3.66605e-96/natural cytotoxicity triggering receptor 3 isoform c precursor [Homo sapiens]//gi|24475832|ref|NP_667341.1|/3.21661e-87/natural cytotoxicity triggering receptor 3 isoform a precursor [Homo sapiens]
284835	2019	0	36	0.001	0.262250716	8.0348029	Up	1.26E-08	4.16E-08	LINC00323	1	-	-	-	gi|119630022|gb|EAX09617.1|/3.49274e-39/hCG2007462 [Homo sapiens]
124783	1297	0	23	0.001	0.26081848	8.026902286	Up	9.59E-06	2.52E-05	TEX34	2	-	-	-	gi|149408117|ref|NP_689556.2|/0/testis-expressed sequence 34 protein [Homo sapiens]
3846	1188	0	21	0.001	0.259988031	8.022301396	Up	2.66E-05	6.71E-05	KRTAP5-9	3	-	-	-	gi|16549806|dbj|BAB70862.1|/2.05106e-32/unnamed protein product [Homo sapiens]
6295	1767	0	31	0.001	0.258033233	8.01141308	Up	1.62E-07	4.93E-07	SAG	4	-	GO:0005515//protein binding;GO:0019212//phosphatase inhibitor activity	GO:0007186//G-protein coupled receptor signaling pathway;GO:0007603//phototransduction, visible light;GO:0050953//sensory perception of light stimulus	gi|116008178|ref|NP_000532.2|/0/S-arrestin [Homo sapiens]
342574	1612	0	28	0.001	0.25547211	7.997021987	Up	7.47E-07	2.16E-06	KRT27	3	GO:0043234//protein complex;GO:0044424//intracellular part	-	GO:0001942//hair follicle development	gi|153945736|ref|NP_853515.2|/0/keratin, type I cytoskeletal 27 [Homo sapiens]
6121	2608	0	45	0.001	0.253778851	7.987428036	Up	1.28E-10	4.76E-10	RPE65	2	GO:0016020//membrane;GO:0044424//intracellular part	GO:0004091//carboxylesterase activity;GO:0016859//cis-trans isomerase activity;GO:0043169//cation binding	GO:0001523//retinoid metabolic process;GO:0007169//transmembrane receptor protein tyrosine kinase signaling pathway;GO:0009653//anatomical structure morphogenesis;GO:0010468//regulation of gene expression;GO:0050953//sensory perception of light stimulus;GO:0051602//response to electrical stimulus	gi|4506591|ref|NP_000320.1|/0/retinoid isomerohydrolase [Homo sapiens]
57830	1198	0	20	0.001	0.245540806	7.939818996	Up	4.43E-05	0.000109506	KRTAP5-8	2	-	-	-	gi|297267212|ref|XP_002799497.1|/8.4229e-34/PREDICTED: hypothetical protein LOC100426812 [Macaca mulatta]
390594	3123	0	52	0.001	0.244896095	7.936025958	Up	3.58E-12	1.46E-11	KBTBD13	2	GO:0044424//intracellular part	-	-	gi|157384932|ref|NP_001094832.1|/0/kelch repeat and BTB domain-containing protein 13 [Homo sapiens]
339403	1146	0	19	0.001	0.24384816	7.929839278	Up	7.38E-05	0.000178329	RXFP4	2	GO:0031224//intrinsic to membrane	GO:0001595//angiotensin receptor activity	-	gi|32490567|ref|NP_871001.1|/0/relaxin-3 receptor 2 [Homo sapiens]
316	4949	0	82	0.001	0.243695157	7.928933772	Up	8.03E-19	4.46E-18	AOX1	3	GO:0044424//intracellular part	GO:0000166//nucleotide binding;GO:0016623;GO:0016726//oxidoreductase activity, acting on CH or CH2 groups, NAD or NADP as acceptor;GO:0046914//transition metal ion binding;GO:0050662//coenzyme binding;GO:0051536//iron-sulfur cluster binding	GO:0006952//defense response;GO:0008152//metabolic process	gi|71773480|ref|NP_001150.3|/0/aldehyde oxidase [Homo sapiens]
148870	2174	0	36	0.001	0.243552988	7.92809187	Up	1.26E-08	4.16E-08	CCDC27	2	-	-	-	gi|217035164|ref|NP_689705.2|/0/coiled-coil domain-containing protein 27 [Homo sapiens]
26287	1462	0	24	0.001	0.241442861	7.915537999	Up	5.75E-06	1.54E-05	ANKRD2	2	GO:0030017//sarcomere	GO:0005198//structural molecule activity	GO:0003012//muscle system process;GO:0048513//organ development	gi|34915797|emb|CAE47432.1|/0/ankyrin repeat protein [Homo sapiens]
55889	3178	0	52	0.001	0.240657805	7.910839403	Up	3.58E-12	1.46E-11	GOLGA6B	4	-	-	-	gi|94538359|ref|NP_061122.4|/0/putative golgin subfamily A member 6B [Homo sapiens]
646799	1103	0	18	0.001	0.240020034	7.90701102	Up	0.000122989	0.000289262	ZAR1L	1	GO:0044464//cell part	GO:0005343//organic acid:sodium symporter activity	GO:0030001//metal ion transport	gi|211971095|ref|NP_001130043.1|/0/ZAR1-like protein [Homo sapiens]
100505576	3708	0	60	0.001	0.237991817	7.894768161	Up	6.04E-14	2.70E-13	LOC100505576	1	-	-	-	gi|119601568|gb|EAW81162.1|/3.85941e-29/hCG1814203 [Homo sapiens]
388581	1052	0	17	0.001	0.237675098	7.892846946	Up	0.000204884	0.00046981	FAM132A	2	-	-	-	gi|121949746|ref|NP_001014980.1|/1.32359e-141/protein FAM132A precursor [Homo sapiens]
9982	1369	0	22	0.001	0.236357688	7.884827981	Up	1.60E-05	4.10E-05	FGFBP1	4	GO:0016020//membrane;GO:0044421//extracellular region part	GO:0005539//glycosaminoglycan binding;GO:0019838//growth factor binding	GO:0008283//cell proliferation;GO:0009967//positive regulation of signal transduction	gi|4826754|ref|NP_005121.1|/1.29915e-121/fibroblast growth factor-binding protein 1 precursor [Homo sapiens]
27035	2529	0	39	0.001	0.22681213	7.825353991	Up	2.73E-09	9.41E-09	NOX1	4	GO:0005768//endosome;GO:0005887//integral to plasma membrane;GO:0031253//cell projection membrane	GO:0000166//nucleotide binding;GO:0015252//hydrogen ion channel activity;GO:0017048//Rho GTPase binding;GO:0046914//transition metal ion binding;GO:0050662//coenzyme binding;GO:0050664//oxidoreductase activity, acting on NAD(P)H, oxygen as acceptor	GO:0001819//positive regulation of cytokine production;GO:0001990;GO:0006091//generation of precursor metabolites and energy;GO:0006801//superoxide metabolic process;GO:0006818//hydrogen transport;GO:0006952//defense response;GO:0008284//positive regulation of cell proliferation;GO:0009628//response to abiotic stimulus;GO:0010557//positive regulation of macromolecule biosynthetic process;GO:00230…	gi|148536873|ref|NP_008983.2|/0/NADPH oxidase 1 isoform long [Homo sapiens]//gi|7669510|ref|NP_039249.1|/0/NADPH oxidase 1 isoform long variant [Homo sapiens]
346171	1870	0	28	0.001	0.220225155	7.782835461	Up	7.47E-07	2.16E-06	ZFP57	2	GO:0043231//intracellular membrane-bounded organelle	GO:0003676//nucleic acid binding;GO:0046914//transition metal ion binding	GO:0006306//DNA methylation;GO:0006351//transcription, DNA-dependent;GO:0032501//multicellular organismal process	gi|239582722|ref|NP_001103279.2|/0/zinc finger protein 57 homolog [Homo sapiens]
139105	4720	0	70	0.001	0.218125551	7.769014966	Up	3.67E-16	1.82E-15	BEND2	1	-	-	-	gi|193794843|ref|NP_699177.2|/0/BEN domain-containing protein 2 isoform 1 [Homo sapiens]//gi|296179403|ref|NP_001171696.1|/0/BEN domain-containing protein 2 isoform 2 [Homo sapiens]
112714	1554	0	23	0.001	0.217684407	7.766094261	Up	9.59E-06	2.52E-05	TUBA3E	2	GO:0005815//microtubule organizing center;GO:0042995//cell projection	GO:0017111//nucleoside-triphosphatase activity;GO:0032561//guanyl ribonucleotide binding	GO:0006458//'de novo' protein folding;GO:0007017//microtubule-based process;GO:0043623//cellular protein complex assembly	gi|224471855|sp|Q6PEY2.2|TBA3E_HUMAN/0/RecName: Full=Tubulin alpha-3E chain; AltName: Full=Alpha-tubulin 3E
140576	1085	0	16	0.001	0.216890607	7.760823766	Up	0.000341308	0.000761379	S100A16	1	GO:0031981//nuclear lumen;GO:0044444//cytoplasmic part	GO:0042802//identical protein binding;GO:0046872//metal ion binding	GO:0010038//response to metal ion	gi|17933772|ref|NP_525127.1|/7.76409e-52/protein S100-A16 [Homo sapiens]
399	1999	0	29	0.001	0.213371153	7.737221332	Up	4.49E-07	1.32E-06	RHOH	3	GO:0043231//intracellular membrane-bounded organelle;GO:0044444//cytoplasmic part;GO:0044459//plasma membrane part	GO:0004857//enzyme inhibitor activity;GO:0017016//Ras GTPase binding;GO:0032561//guanyl ribonucleotide binding	GO:0002274;GO:0007249//I-kappaB kinase/NF-kappaB cascade;GO:0009966//regulation of signal transduction;GO:0016310//phosphorylation;GO:0019222//regulation of metabolic process;GO:0030098//lymphocyte differentiation	gi|4757770|ref|NP_004301.1|/2.87648e-94/rho-related GTP-binding protein RhoH precursor [Homo sapiens]
81492	2484	0	36	0.001	0.213157888	7.735778637	Up	1.26E-08	4.16E-08	RSPH6A	3	GO:0044464//cell part	-	-	gi|223459604|gb|AAI36353.1|/0/Radial spokehead-like 1 [Homo sapiens]
135644	1939	0	28	0.001	0.212388365	7.730560928	Up	7.47E-07	2.16E-06	TRIM40	3	GO:0044464//cell part	GO:0046914//transition metal ion binding	-	gi|20162564|ref|NP_619645.1|/1.72544e-112/tripartite motif-containing protein 40 [Homo sapiens]
342372	5199	0	75	0.001	0.212173894	7.729103344	Up	2.86E-17	1.49E-16	PKD1L3	1	GO:0031224//intrinsic to membrane	GO:0015075//ion transmembrane transporter activity;GO:0030246//carbohydrate binding	GO:0006810//transport;GO:0007186//G-protein coupled receptor signaling pathway	gi|31559825|ref|NP_853514.1|/0/polycystic kidney disease protein 1-like 3 precursor [Homo sapiens]
5225	1392	0	20	0.001	0.21132032	7.723287693	Up	4.43E-05	0.000109549	PGC	1	GO:0044421//extracellular region part	GO:0004175//endopeptidase activity	GO:0019538//protein metabolic process;GO:0032501//multicellular organismal process	gi|262206232|ref|NP_001159896.1|/0/gastricsin isoform 2 preproprotein [Homo sapiens] //gi|4505757|ref|NP_002621.1|/0/gastricsin isoform 1 preproprotein [Homo sapiens]
10595	3634	0	52	0.001	0.210459687	7.717400108	Up	3.58E-12	1.46E-11	ERN2	3	GO:0031090//organelle membrane;GO:0031224//intrinsic to membrane;GO:0043231//intracellular membrane-bounded organelle	GO:0004521//endoribonuclease activity;GO:0004672//protein kinase activity;GO:0032559;GO:0046872//metal ion binding	GO:0006396//RNA processing;GO:0006464//cellular protein modification process;GO:0012502//induction of programmed cell death;GO:0016072//rRNA metabolic process;GO:0022402//cell cycle process;GO:0050896//response to stimulus	gi|145312265|ref|NP_150296.3|/0/serine/threonine-protein kinase/endoribonuclease IRE2 [Homo sapiens]
419	1563	0	23	0.001	0.209721989	7.712334327	Up	9.59E-06	2.52E-05	ART3	5	GO:0016021//integral to membrane	GO:0016763//transferase activity, transferring pentosyl groups	GO:0006464//cellular protein modification process	gi|194097380|ref|NP_001123488.1|/0/ecto-ADP-ribosyltransferase 3 isoform a precursor [Homo sapiens]//gi|194097382|ref|NP_001123489.1|/0/ecto-ADP-ribosyltransferase 3 isoform c precursor [Homo sapiens]//gi|21361167|ref|NP_001170.2|/0/ecto-ADP-ribosyltransferase 3 isoform b precursor [Homo sapiens]
941	2757	0	39	0.001	0.208055088	7.700821761	Up	2.73E-09	9.40E-09	CD80	3	GO:0009986//cell surface;GO:0031224//intrinsic to membrane	GO:0004872//receptor activity;GO:0005488//binding	GO:0001934//positive regulation of protein phosphorylation;GO:0007154//cell communication;GO:0007165//signal transduction;GO:0031294;GO:0042102//positive regulation of T cell proliferation;GO:0042108//positive regulation of cytokine biosynthetic process;GO:0045624//positive regulation of T-helper cell differentiation;GO:0051704	gi|4885123|ref|NP_005182.1|/5.93371e-157/T-lymphocyte activation antigen CD80 precursor [Homo sapiens]
56344	1845	0	26	0.001	0.207265719	7.695337711	Up	2.07E-06	5.78E-06	CABP5	4	GO:0044424//intracellular part	GO:0046872//metal ion binding	GO:0023052//signaling	gi|11067753|ref|NP_062829.1|/4.14879e-92/calcium-binding protein 5 [Homo sapiens]
29113	1145	0	16	0.001	0.205525161	7.683171211	Up	0.000341308	0.000761915	C6orf15	2	GO:0005578//proteinaceous extracellular matrix	GO:0005518//collagen binding;GO:0005539//glycosaminoglycan binding	GO:0043062//extracellular structure organization	gi|116517332|ref|NP_054789.2|/1.88473e-160/uncharacterized protein C6orf15 precursor [Homo sapiens]
283600	1733	0	23	0.001	0.195199982	7.608809111	Up	9.59E-06	2.51E-05	SLC25A47	2	GO:0019866//organelle inner membrane;GO:0031224//intrinsic to membrane;GO:0043231//intracellular membrane-bounded organelle	-	GO:0006810//transport	gi|28207869|emb|CAD62588.1|/1.81247e-150/unnamed protein product [Homo sapiens]
404220	1664	0	22	0.001	0.194455333	7.603294994	Up	1.60E-05	4.10E-05	C6orf201	2	-	GO:0005488//binding	-	gi|332823218|ref|XP_003311134.1|/5.09142e-86/PREDICTED: uncharacterized protein C6orf201-like [Pan troglodytes]
124857	3765	0	49	0.001	0.191417482	7.580578788	Up	1.66E-11	6.53E-11	WFIKKN2	5	-	GO:0004866//endopeptidase inhibitor activity;GO:0005488//binding	GO:0007178//transmembrane receptor protein serine/threonine kinase signaling pathway;GO:0051346//negative regulation of hydrolase activity	gi|28212222|ref|NP_783165.1|/0/WAP, kazal, immunoglobulin, kunitz and NTR domain-containing protein 2 precursor [Homo sapiens]
3240	1461	0	19	0.001	0.191273095	7.579490144	Up	7.38E-05	0.000178261	HP	1	GO:0043234//protein complex;GO:0044421//extracellular region part	GO:0004175//endopeptidase activity;GO:0005515//protein binding	GO:0000302//response to reactive oxygen species;GO:0006875//cellular metal ion homeostasis;GO:0008219//cell death;GO:0010727//negative regulation of hydrogen peroxide metabolic process;GO:0019538//protein metabolic process;GO:0043086//negative regulation of catalytic activity	gi|119579598|gb|EAW59194.1|/0/haptoglobin, isoform CRA_a [Homo sapiens]//gi|119579601|gb|EAW59197.1|/0/haptoglobin, isoform CRA_d [Homo sapiens]
79853	2310	0	30	0.001	0.191011614	7.577516553	Up	2.69E-07	8.06E-07	TM4SF20	3	GO:0031224//intrinsic to membrane	-	-	gi|188528611|ref|NP_079071.2|/8.05854e-112/transmembrane 4 L6 family member 20 [Homo sapiens]
653361	1409	0	18	0.001	0.187893611	7.553772199	Up	0.000122989	0.00028944	NCF1	4	GO:0000267//cell fraction;GO:0005887//integral to plasma membrane;GO:0044444//cytoplasmic part	GO:0005543//phospholipid binding;GO:0017111//nucleoside-triphosphatase activity;GO:0019904//protein domain specific binding;GO:0032561//guanyl ribonucleotide binding;GO:0050664//oxidoreductase activity, acting on NAD(P)H, oxygen as acceptor	GO:0006605//protein targeting;GO:0006801//superoxide metabolic process;GO:0006952//defense response;GO:0009207	gi|115298672|ref|NP_000256.3|/0/neutrophil cytosol factor 1 [Homo sapiens]
100287596	1655	0	21	0.001	0.186625849	7.544005015	Up	2.66E-05	6.71E-05	DDX11L5	1	GO:0000785//chromatin;GO:0005819//spindle;GO:0043231//intracellular membrane-bounded organelle	GO:0004386//helicase activity;GO:0005488//binding;GO:0042623//ATPase activity, coupled	GO:0007059//chromosome segregation;GO:0051276//chromosome organization;GO:0051325//interphase	gi|220675805|emb|CAQ52932.1|/9.9335e-64/DEAD/H box polypeptide 11 like 2 [Homo sapiens]
58511	1279	0	16	0.001	0.183992423	7.523502545	Up	0.000341308	0.000760845	DNASE2B	1	GO:0000323//lytic vacuole	GO:0016889//endodeoxyribonuclease activity, producing 3'-phosphomonoesters	GO:0044260	gi|133778285|gb|AAI26137.2|/2.16478e-157/Deoxyribonuclease II beta [Homo sapiens]//gi|8571464|gb|AAF76893.1|AF274571_1/0/deoxyribonuclease II beta [Homo sapiens]
50964	2322	0	28	0.001	0.177356176	7.470505759	Up	7.47E-07	2.16E-06	SOST	2	GO:0044421//extracellular region part	GO:0005539//glycosaminoglycan binding	GO:0001503//ossification;GO:0006461//protein complex assembly;GO:0030178//negative regulation of Wnt receptor signaling pathway;GO:0030509//BMP signaling pathway	gi|13376846|ref|NP_079513.1|/3.65724e-96/sclerostin precursor [Homo sapiens]
26585	4150	0	50	0.001	0.177203546	7.469263662	Up	9.94E-12	3.97E-11	GREM1	1	GO:0044421//extracellular region part;GO:0044464//cell part	GO:0005102//receptor binding	GO:0001658//branching involved in ureteric bud morphogenesis;GO:0001837//epithelial to mesenchymal transition;GO:0001838//embryonic epithelial tube formation;GO:0002686//negative regulation of leukocyte migration;GO:0003002//regionalization;GO:0007154//cell communication;GO:0012501//programmed cell death;GO:0016049//cell growth;GO:0030509//BMP signaling pathway;GO:0035108//limb morphogenesis;GO:0…	gi|300797307|ref|NP_001178251.1|/4.33811e-63/gremlin-1 isoform 3 [Homo sapiens]//gi|74149177|dbj|BAE22388.1|/1.99114e-71/unnamed protein product [Mus musculus]//gi|74149177|dbj|BAE22388.1|/5.22996e-91/unnamed protein product [Mus musculus]
55363	2210	0	26	0.001	0.173034051	7.434912158	Up	2.07E-06	5.79E-06	HEMGN	1	GO:0031981//nuclear lumen	-	GO:0030278//regulation of ossification;GO:0048869//cellular developmental process	gi|37953336|gb|AAP75762.1|/0/hemogen [Homo sapiens]
132724	2645	0	31	0.001	0.172379858	7.429447397	Up	1.62E-07	4.93E-07	TMPRSS11B	3	GO:0016021//integral to membrane	GO:0004175//endopeptidase activity	GO:0019538//protein metabolic process	gi|187761337|ref|NP_872308.2|/0/transmembrane protease serine 11B [Homo sapiens]
390212	1429	0	16	0.001	0.164679013	7.363512893	Up	0.000341308	0.000761558	GPR152	1	GO:0016020//membrane	GO:0004872//receptor activity	-	gi|46243671|ref|NP_996880.1|/0/probable G-protein coupled receptor 152 [Homo sapiens]
493829	2152	0	24	0.001	0.164028561	7.357803232	Up	5.75E-06	1.54E-05	TRIM72	3	GO:0005886//plasma membrane;GO:0012506//vesicle membrane	GO:0005543//phospholipid binding;GO:0046914//transition metal ion binding	GO:0003008;GO:0007009//plasma membrane organization;GO:0016192//vesicle-mediated transport;GO:0048513//organ development;GO:0051259//protein oligomerization	gi|270265876|ref|NP_001008275.2|/0/tripartite motif-containing protein 72 [Homo sapiens]
60385	1812	0	20	0.001	0.162338789	7.342863949	Up	4.43E-05	0.000109492	TSKS	1	-	GO:0005488//binding	-	gi|11119430|ref|NP_068379.1|/0/testis-specific serine kinase substrate [Homo sapiens]
952	1494	0	16	0.001	0.157514263	7.299338661	Up	0.000341308	0.000762093	CD38	2	GO:0031224//intrinsic to membrane;GO:0042598;GO:0043231//intracellular membrane-bounded organelle	GO:0004871//signal transducer activity;GO:0016799//hydrolase activity, hydrolyzing N-glycosyl compounds;GO:0016829//lyase activity	GO:0006917//induction of apoptosis;GO:0006979//response to oxidative stress;GO:0016049//cell growth;GO:0019229//regulation of vasoconstriction;GO:0022414//reproductive process;GO:0030888//regulation of B cell proliferation;GO:0032845;GO:0033189//response to vitamin A;GO:0034097//response to cytokine stimulus;GO:0043627//response to estrogen stimulus;GO:0048167//regulation of synaptic plasticity;G…	gi|38454326|ref|NP_001766.2|/8.70943e-167/ADP-ribosyl cyclase 1 [Homo sapiens]
57084	3938	0	42	0.001	0.156864287	7.293373121	Up	5.90E-10	2.12E-09	SLC17A6	2	GO:0005624//membrane fraction;GO:0005768//endosome;GO:0008021//synaptic vesicle;GO:0031224//intrinsic to membrane;GO:0044459//plasma membrane part	GO:0015172//acidic amino acid transmembrane transporter activity;GO:0015291//secondary active transmembrane transporter activity	GO:0001505//regulation of neurotransmitter levels;GO:0006865//amino acid transport;GO:0015711//organic anion transport;GO:0030001//metal ion transport	gi|9966811|ref|NP_065079.1|/0/vesicular glutamate transporter 2 [Homo sapiens]
56169	2731	0	29	0.001	0.156180496	7.28707049	Up	4.49E-07	1.32E-06	GSDMC	2	GO:0043231//intracellular membrane-bounded organelle	-	-	gi|13899221|ref|NP_113603.1|/0/gasdermin-C [Homo sapiens]
3249	2389	0	25	0.001	0.153912665	7.265968145	Up	3.45E-06	9.47E-06	HPN	2	GO:0016021//integral to membrane;GO:0044424//intracellular part	GO:0004175//endopeptidase activity;GO:0004888//transmembrane signaling receptor activity	GO:0019538//protein metabolic process;GO:0023052//signaling;GO:0040007//growth	gi|4504481|ref|NP_002142.1|/0/serine protease hepsin [Homo sapiens]
92749	2515	0	26	0.001	0.152049802	7.248400127	Up	2.07E-06	5.78E-06	CCDC164	2	-	-	-	gi|217416374|ref|NP_659475.2|/0/coiled-coil domain-containing protein 164 [Homo sapiens]
285051	2139	0	22	0.001	0.15127334	7.241013945	Up	1.60E-05	4.10E-05	C2orf61	2	-	-	-	gi|254675143|ref|NP_001157033.1|/3.26559e-140/uncharacterized protein C2orf61 isoform 1 [Homo sapiens] //gi|27735115|ref|NP_775920.1|/6.05572e-98/uncharacterized protein C2orf61 isoform 2 [Homo sapiens]
344191	1617	0	16	0.001	0.145532659	7.18519913	Up	0.000341308	0.000760667	EVX2	1	-	GO:0003676//nucleic acid binding	GO:0035107//appendage morphogenesis	gi|122937319|ref|NP_001073927.1|/2.72319e-161/homeobox even-skipped homolog protein 2 [Homo sapiens]
79792	2326	0	23	0.001	0.145434896	7.184229668	Up	9.59E-06	2.51E-05	GSDMD	1	-	-	GO:0007154//cell communication	gi|119602652|gb|EAW82246.1|/0/gasdermin domain containing 1, isoform CRA_d [Homo sapiens]
1674	2268	0	22	0.001	0.142669169	7.156529787	Up	1.60E-05	4.10E-05	DES	3	GO:0000267//cell fraction;GO:0005882//intermediate filament;GO:0005886//plasma membrane;GO:0031674//I band	GO:0005198//structural molecule activity;GO:0005488//binding	GO:0006936//muscle contraction;GO:0006996//organelle organization;GO:0044057	gi|148728589|gb|ABR08708.1|/0/mutant desmin [Homo sapiens]
93010	3641	0	35	0.001	0.141383219	7.143467085	Up	2.10E-08	6.82E-08	B3GNT7	2	GO:0012505//endomembrane system;GO:0031224//intrinsic to membrane;GO:0043231//intracellular membrane-bounded organelle	GO:0016758//transferase activity, transferring hexosyl groups	GO:0006464//cellular protein modification process	gi|21687139|ref|NP_660279.1|/0/UDP-GlcNAc:betaGal beta-1,3-N-acetylglucosaminyltransferase 7 [Homo sapiens]
254272	1978	0	19	0.001	0.141279066	7.142403896	Up	7.38E-05	0.000178307	TBC1D28	2	GO:0044464//cell part	GO:0005099//Ras GTPase activator activity	GO:0032318//regulation of Ras GTPase activity	gi|151108489|ref|NP_001034486.2|/6.27932e-118/TBC1 domain family member 28 [Homo sapiens]
54681	2294	0	22	0.001	0.141052169	7.140085036	Up	1.60E-05	4.10E-05	P4HTM	2	GO:0031090//organelle membrane;GO:0031224//intrinsic to membrane;GO:0043231//intracellular membrane-bounded organelle	GO:0016701//oxidoreductase activity, acting on single donors with incorporation of molecular oxygen;GO:0019842//vitamin binding;GO:0046914//transition metal ion binding	GO:0008152//metabolic process	gi|29570771|ref|NP_808808.1|/0/transmembrane prolyl 4-hydroxylase isoform a [Homo sapiens]//gi|64085083|ref|NP_808807.2|/0/transmembrane prolyl 4-hydroxylase isoform c [Homo sapiens]
642636	1808	0	17	0.001	0.138293254	7.111586973	Up	0.000204884	0.000469924	RAD21L1	2	GO:0008278//cohesin complex;GO:0043231//intracellular membrane-bounded organelle	-	GO:0007127//meiosis I	gi|222136644|ref|NP_001130038.2|/0/double-strand-break repair protein rad21-like protein 1 [Homo sapiens]
1014	2986	0	28	0.001	0.137917294	7.107659566	Up	7.47E-07	2.16E-06	CDH16	1	GO:0016020//membrane;GO:0031224//intrinsic to membrane	GO:0046872//metal ion binding	GO:0007155//cell adhesion;GO:0016337//cell-cell adhesion	gi|325296969|ref|NP_001191673.1|/0/cadherin-16 isoform 2 precursor [Homo sapiens]//gi|325296973|ref|NP_001191674.1|/0/cadherin-16 isoform 3 precursor [Homo sapiens] //gi|325296975|ref|NP_001191675.1|/0/cadherin-16 isoform 4 precursor [Homo sapiens]//gi|4757956|ref|NP_004053.1|/0/cadherin-16 isoform 1 precursor [Homo sapiens]
11085	3006	0	28	0.001	0.136999681	7.098028722	Up	7.47E-07	2.16E-06	ADAM30	3	GO:0031224//intrinsic to membrane	GO:0004175//endopeptidase activity;GO:0046914//transition metal ion binding	GO:0019538//protein metabolic process	gi|20306262|gb|AAH28372.1|/0/ADAM metallopeptidase domain 30 [Homo sapiens]
3684	4745	0	44	0.001	0.136385111	7.09154234	Up	2.12E-10	7.83E-10	ITGAM	1	GO:0005887//integral to plasma membrane;GO:0009986//cell surface;GO:0043231//intracellular membrane-bounded organelle	GO:0004871//signal transducer activity;GO:0005539//glycosaminoglycan binding;GO:0043394//proteoglycan binding	GO:0007166//cell surface receptor signaling pathway;GO:0007599//hemostasis;GO:0016337//cell-cell adhesion;GO:0030595//leukocyte chemotaxis;GO:0042098//T cell proliferation	gi|224831239|ref|NP_001139280.1|/0/integrin alpha-M isoform 1 precursor [Homo sapiens]//gi|88501734|ref|NP_000623.2|/0/integrin alpha-M isoform 2 precursor [Homo sapiens]
353288	1748	0	16	0.001	0.134626035	7.072813624	Up	0.000341308	0.000761469	KRT26	4	GO:0043234//protein complex	-	-	gi|254675185|ref|NP_853517.2|/0/keratin, type I cytoskeletal 26 [Homo sapiens]
646658	2629	0	24	0.001	0.134267578	7.068967168	Up	5.75E-06	1.54E-05	SYNDIG1L	1	GO:0016020//membrane;GO:0043231//intracellular membrane-bounded organelle	-	-	gi|119601581|gb|EAW81175.1|/4.04242e-127/hCG1786373 [Homo sapiens]
400046	3181	0	29	0.001	0.13408643	7.067019432	Up	4.49E-07	1.32E-06	FLJ41278	1	-	-	-	gi|397508836|ref|XP_003824846.1|/6.14522e-60/PREDICTED: uncharacterized protein LOC100988397 [Pan paniscus]
5008	1869	0	17	0.001	0.13377967	7.063715081	Up	0.000204884	0.000469754	OSM	4	GO:0005887//integral to plasma membrane;GO:0044421//extracellular region part	GO:0005126//cytokine receptor binding	GO:0001934//positive regulation of protein phosphorylation;GO:0002376//immune system process;GO:0002526//acute inflammatory response;GO:0006357//regulation of transcription from RNA polymerase II promoter;GO:0007260//tyrosine phosphorylation of STAT protein;GO:0007399//nervous system development;GO:0007610//behavior;GO:0008283//cell proliferation;GO:0010740//positive regulation of intracellular p…	gi|10092621|ref|NP_065391.1|/1.09504e-132/oncostatin-M preproprotein [Homo sapiens]
121214	1765	0	16	0.001	0.133329353	7.058850626	Up	0.000341308	0.000761112	SDR9C7	2	GO:0044424//intracellular part	GO:0003824//catalytic activity	GO:0008152//metabolic process	gi|22507405|ref|NP_683695.1|/2.10595e-178/short-chain dehydrogenase/reductase family 9C member 7 [Homo sapiens]
90167	3227	0	29	0.001	0.132175065	7.046306226	Up	4.49E-07	1.32E-06	FRMD7	2	GO:0030427//site of polarized growth;GO:0042995//cell projection;GO:0043232;GO:0044297//cell body	-	GO:0031175//neuron projection development	gi|34916000|ref|NP_919253.1|/0/FERM domain-containing protein 7 [Homo sapiens]
285593	1781	1	197	0.012402218	1.626869836	7.03535684	Up	2.09E-42	2.30E-41	LOC285593	1	-	-	-	gi|119581801|gb|EAW61397.1|/2.30809e-15/hCG1979273 [Homo sapiens]
51617	2473	0	22	0.001	0.13084257	7.031688188	Up	1.60E-05	4.10E-05	HMP19	4	GO:0000139//Golgi membrane;GO:0005771//multivesicular body;GO:0012506//vesicle membrane;GO:0031224//intrinsic to membrane	GO:0001664//G-protein coupled receptor binding	GO:0007186//G-protein coupled receptor signaling pathway	gi|7706284|ref|NP_057064.1|/2.83212e-94/neuron-specific protein family member 2 [Homo sapiens]
84839	2190	0	19	0.001	0.127602736	6.995515453	Up	7.38E-05	0.000178171	RAX2	3	GO:0043231//intracellular membrane-bounded organelle	GO:0001071//nucleic acid binding transcription factor activity;GO:0003677//DNA binding	GO:0006351//transcription, DNA-dependent;GO:0032501//multicellular organismal process	gi|119589694|gb|EAW69288.1|/4.67818e-53/retina and anterior neural fold homeobox like 1 [Homo sapiens]
4114	2310	0	20	0.001	0.127341076	6.992554052	Up	4.43E-05	0.000109464	MAGEB3	4	-	-	-	gi|29171714|ref|NP_002356.2|/0/melanoma-associated antigen B3 [Homo sapiens]
126668	2544	0	22	0.001	0.12719091	6.990851757	Up	1.60E-05	4.10E-05	TDRD10	1	-	GO:0003676//nucleic acid binding	-	gi|148613864|ref|NP_872305.3|/0/tudor domain-containing protein 10 isoform b [Homo sapiens]//gi|148613866|ref|NP_001091945.1|/0/tudor domain-containing protein 10 isoform a [Homo sapiens]
4688	2429	0	21	0.001	0.127157588	6.990473742	Up	2.66E-05	6.71E-05	NCF2	1	GO:0005626//insoluble fraction;GO:0005887//integral to plasma membrane;GO:0030141//secretory granule;GO:0031981//nuclear lumen	GO:0017048//Rho GTPase binding;GO:0050664//oxidoreductase activity, acting on NAD(P)H, oxygen as acceptor	GO:0002237//response to molecule of bacterial origin;GO:0006801//superoxide metabolic process;GO:0006952//defense response;GO:0008217//regulation of blood pressure;GO:0009746;GO:0032502//developmental process;GO:0034405//response to fluid shear stress;GO:0043065//positive regulation of apoptotic process;GO:0048545//response to steroid hormone stimulus	gi|299829279|ref|NP_001177718.1|/0/neutrophil cytosol factor 2 isoform 3 [Homo sapiens]//gi|299829294|ref|NP_001177723.1|/0/neutrophil cytosol factor 2 isoform 2 [Homo sapiens]//gi|67189970|ref|NP_000424.2|/0/neutrophil cytosol factor 2 isoform 1 [Homo sapiens]
283847	2446	0	21	0.001	0.126273827	6.980411828	Up	2.66E-05	6.71E-05	CCDC79	1	-	GO:0003676//nucleic acid binding	-	gi|211059433|ref|NP_001129977.1|/0/coiled-coil domain-containing protein 79 [Homo sapiens]
4600	2961	0	25	0.001	0.124180128	6.956290508	Up	3.45E-06	9.47E-06	MX2	1	GO:0043231//intracellular membrane-bounded organelle	GO:0017111//nucleoside-triphosphatase activity;GO:0032561//guanyl ribonucleotide binding	GO:0006950//response to stress;GO:0009207;GO:0019221//cytokine-mediated signaling pathway;GO:0051707//response to other organism	gi|11342664|ref|NP_002454.1|/0/interferon-induced GTP-binding protein Mx2 [Homo sapiens]
146183	3624	0	30	0.001	0.121754092	6.927826449	Up	2.69E-07	8.06E-07	OTOA	1	GO:0031012//extracellular matrix;GO:0031224//intrinsic to membrane;GO:0044459//plasma membrane part	-	GO:0050954//sensory perception of mechanical stimulus	gi|239735575|ref|NP_001155155.1|/0/otoancorin isoform 3 [Homo sapiens] //gi|24638452|ref|NP_733764.1|/0/otoancorin isoform 2 [Homo sapiens] //gi|77404409|ref|NP_653273.3|/0/otoancorin isoform 1 precursor [Homo sapiens]
3783	2240	0	18	0.001	0.118188436	6.884945078	Up	0.000122989	0.000289226	KCNN4	2	GO:0005887//integral to plasma membrane	GO:0005227//calcium activated cation channel activity;GO:0005515//protein binding	GO:0006950//response to stress;GO:0007589//body fluid secretion;GO:0015914//phospholipid transport;GO:0019725//cellular homeostasis;GO:0030001//metal ion transport;GO:0034220//ion transmembrane transport;GO:0048522//positive regulation of cellular process	gi|4504859|ref|NP_002241.1|/0/intermediate conductance calcium-activated potassium channel protein 4 [Homo sapiens]
55124	3997	0	32	0.001	0.117751468	6.879601236	Up	9.70E-08	3.01E-07	PIWIL2	1	GO:0030529//ribonucleoprotein complex;GO:0043186//P granule	GO:0003723//RNA binding	GO:0006306//DNA methylation;GO:0006396//RNA processing;GO:0006412//translation;GO:0007127//meiosis I;GO:0007292//female gamete generation;GO:0016458//gene silencing;GO:0019827//stem cell maintenance;GO:0034660//ncRNA metabolic process;GO:0048232//male gamete generation	gi|24431985|ref|NP_060538.2|/0/piwi-like protein 2 [Homo sapiens]
401375	3010	0	24	0.001	0.117272247	6.873717823	Up	5.75E-06	1.54E-05	GTF2IRD2P1	1	GO:0043231//intracellular membrane-bounded organelle	GO:0003676//nucleic acid binding;GO:0046914//transition metal ion binding	-	gi|397478009|ref|XP_003810351.1|/0/PREDICTED: general transcription factor II-I repeat domain-containing protein 2B [Pan paniscus]
5535	3401	0	27	0.001	0.116763642	6.867447305	Up	1.24E-06	3.54E-06	PPP3R2	2	GO:0008287//protein serine/threonine phosphatase complex;GO:0044444//cytoplasmic part	GO:0004722//protein serine/threonine phosphatase activity;GO:0005515//protein binding;GO:0046872//metal ion binding	GO:0000904//cell morphogenesis involved in differentiation;GO:0001525//angiogenesis;GO:0006464//cellular protein modification process;GO:0006917//induction of apoptosis;GO:0030855//epithelial cell differentiation;GO:0042991//transcription factor import into nucleus;GO:0048513//organ development	gi|22212896|ref|NP_671709.1|/2.72521e-82/calcineurin subunit B type 2 [Homo sapiens]
131578	5940	0	47	0.001	0.116375595	6.86264473	Up	4.60E-11	1.77E-10	LRRC15	4	GO:0031224//intrinsic to membrane	-	-	gi|288541295|ref|NP_001128529.2|/0/leucine-rich repeat-containing protein 15 isoform a precursor [Homo sapiens]
441151	4637	0	36	0.001	0.114186801	6.835252084	Up	1.26E-08	4.16E-08	TMEM151B	1	GO:0031224//intrinsic to membrane	-	-	gi|387542870|gb|AFJ72062.1|/0/transmembrane protein 151B [Macaca mulatta]
55998	2062	0	16	0.001	0.114125271	6.834474476	Up	0.000341308	0.000760756	NXF5	2	GO:0005856//cytoskeleton;GO:0031981//nuclear lumen;GO:0043234//protein complex	GO:0003676//nucleic acid binding;GO:0005215//transporter activity	GO:0006405//RNA export from nucleus;GO:0032501//multicellular organismal process	gi|13430854|ref|NP_071336.1|/0/nuclear RNA export factor 2 [Homo sapiens]
149620	2844	0	22	0.001	0.113774147	6.830028963	Up	1.60E-05	4.10E-05	RP11-165H20.1	1	GO:0044421//extracellular region part;GO:0044424//intracellular part	GO:0004553//hydrolase activity, hydrolyzing O-glycosyl compounds;GO:0019899//enzyme binding;GO:0030247//polysaccharide binding;GO:0043167//ion binding	GO:0002376//immune system process;GO:0006026;GO:0006030//chitin metabolic process;GO:0012501//programmed cell death;GO:0032722//positive regulation of chemokine production;GO:0042221//response to chemical stimulus;GO:0051707//response to other organism	gi|390466373|ref|XP_002751292.2|/1.30075e-160/PREDICTED: probable chitinase 3-like [Callithrix jacchus]
85009	2127	0	16	0.001	0.110637663	6.789698776	Up	0.000341308	0.000761023	MGC16025	1	-	-	-	gi|119591574|gb|EAW71168.1|/1.01446e-20/hCG1818858 [Homo sapiens]
140	2161	0	17	0.001	0.110585671	6.789020658	Up	0.000204884	0.000469584	ADORA3	1	GO:0016021//integral to membrane	GO:0004930//G-protein coupled receptor activity	GO:0002441;GO:0009967//positive regulation of signal transduction;GO:0031349//positive regulation of defense response;GO:0033008;GO:0035588;GO:0044057;GO:0045762//positive regulation of adenylate cyclase activity;GO:0048243//norepinephrine secretion;GO:0051047//positive regulation of secretion	gi|130978672|ref|NP_001075445.1|/5.21715e-137/adenosine receptor A3 isoform 3 [Homo sapiens]//gi|4501953|ref|NP_000668.1|/1.01459e-167/adenosine receptor A3 isoform 2 [Homo sapiens]//gi|46559769|ref|NP_065734.5|/1.86179e-179/adenosine receptor A3 isoform 1 [Homo sapiens]
134466	2420	0	18	0.001	0.109397561	6.773436763	Up	0.000122989	0.000289333	ZNF300P1	1	GO:0005622//intracellular	GO:0046872//metal ion binding	-	gi|345799122|ref|XP_003434523.1|/0/PREDICTED: zinc finger protein 850-like [Canis lupus familiaris]
11148	2689	0	20	0.001	0.109393041	6.773377149	Up	4.43E-05	0.000109435	HHLA2	2	GO:0031224//intrinsic to membrane	-	-	gi|5901964|ref|NP_009003.1|/0/HERV-H LTR-associating protein 2 precursor [Homo sapiens]
643529	4309	0	32	0.001	0.109225486	6.771165711	Up	9.70E-08	3.01E-07	LOC643529	1	GO:0044464//cell part	GO:0016740//transferase activity	GO:0009987//cellular process	gi|57920|emb|CAA50040.1|/7.15617e-49/serine/threonine protein kinase [Mus musculus]
200008	2723	0	20	0.001	0.108027134	6.755249922	Up	4.43E-05	0.000109478	CDCP2	2	-	-	-	gi|72384339|ref|NP_963840.2|/0/CUB domain-containing protein 2 precursor [Homo sapiens]
284998	2454	0	18	0.001	0.107881865	6.753308562	Up	0.000122989	0.000289012	LOC284998	1	-	-	-	gi|119622181|gb|EAX01776.1|/3.2597e-34/hCG1986859 [Homo sapiens]
100271702	2352	0	17	0.001	0.106307059	6.73209359	Up	0.000204884	0.000469697	LOC100271702	1	-	-	-	gi|119609323|gb|EAW88917.1|/1.61396e-99/hCG2002101 [Homo sapiens]
286380	2218	0	16	0.001	0.106098426	6.729259444	Up	0.000341308	0.000760578	FOXD4L3	4	GO:0031981//nuclear lumen;GO:0043234//protein complex	GO:0000981//sequence-specific DNA binding RNA polymerase II transcription factor activity;GO:0005515//protein binding;GO:0043565//sequence-specific DNA binding;GO:0043566//structure-specific DNA binding	GO:0000122//negative regulation of transcription from RNA polymerase II promoter;GO:0001667//ameboidal cell migration;GO:0001822//kidney development;GO:0021782//glial cell development;GO:0030509//BMP signaling pathway;GO:0048675//axon extension;GO:0050931//pigment cell differentiation;GO:0060600	gi|34596581|gb|AAQ76878.1|/0/FOXD4 [Homo sapiens]
84985	2946	0	21	0.001	0.104842424	6.712078802	Up	2.66E-05	6.70E-05	FAM83A	1	-	-	-	gi|40254997|ref|NP_116288.2|/0/protein FAM83A isoform a [Homo sapiens]//gi|46255017|ref|NP_996889.1|/0/protein FAM83A isoform b [Homo sapiens]
56253	2422	0	17	0.001	0.103234601	6.689782785	Up	0.000204884	0.000469867	CRTAM	2	GO:0031224//intrinsic to membrane	GO:0005515//protein binding	GO:0001912//positive regulation of leukocyte mediated cytotoxicity;GO:0002420;GO:0042098//T cell proliferation;GO:0050707//regulation of cytokine secretion	gi|51593098|ref|NP_062550.2|/0/cytotoxic and regulatory T-cell molecule precursor [Homo sapiens]
213	2264	2	308	0.019512677	2.000897282	6.680091561	Up	5.07E-65	8.43E-64	ALB	5	GO:0005578//proteinaceous extracellular matrix;GO:0031091//platelet alpha granule;GO:0032991//macromolecular complex	GO:0003676//nucleic acid binding;GO:0005515//protein binding;GO:0008289//lipid binding;GO:0046914//transition metal ion binding;GO:0048037//cofactor binding	GO:0001775//cell activation;GO:0001897;GO:0006887//exocytosis;GO:0006915//apoptotic process;GO:0007599//hemostasis;GO:0008202//steroid metabolic process;GO:0010038//response to metal ion;GO:0015711//organic anion transport;GO:0015718//monocarboxylic acid transport;GO:0031669//cellular response to nutrient levels;GO:0044260;GO:0045188//regulation of circadian sleep/wake cycle, non-REM sleep;GO:005…	gi|4502027|ref|NP_000468.1|/0/serum albumin preproprotein [Homo sapiens]
79865	3758	0	26	0.001	0.101757651	6.66899346	Up	2.07E-06	5.78E-06	TREML2	2	GO:0031224//intrinsic to membrane	GO:0004871//signal transducer activity;GO:0005488//binding	GO:0046649//lymphocyte activation	gi|56204302|emb|CAI19909.1|/0/triggering receptor expressed on myeloid cells-like 2 [Homo sapiens]
647288	2664	0	18	0.001	0.099377664	6.634849728	Up	0.000122989	0.000289512	CTAGE11P	1	-	-	-	gi|395745430|ref|XP_002824382.2|/0/PREDICTED: LOW QUALITY PROTEIN: putative protein cTAGE-6 [Pongo abelii]
54440	2707	0	18	0.001	0.097799076	6.611748923	Up	0.000122989	0.000289369	SASH3	3	GO:0043231//intracellular membrane-bounded organelle	-	GO:0001819//positive regulation of cytokine production;GO:0001894//tissue homeostasis;GO:0002369//T cell cytokine production;GO:0002377//immunoglobulin production;GO:0002696//positive regulation of leukocyte activation;GO:0030888//regulation of B cell proliferation;GO:0042098//T cell proliferation;GO:0043370//regulation of CD4-positive, alpha-beta T cell differentiation;GO:0045927//positive regul…	gi|9506363|ref|NP_061863.1|/2.96012e-177/SAM and SH3 domain-containing protein 3 [Homo sapiens]
401136	3202	0	21	0.001	0.096460269	6.591862924	Up	2.66E-05	6.71E-05	TMPRSS11BNL	2	GO:0016021//integral to membrane	GO:0004175//endopeptidase activity	GO:0019538//protein metabolic process	gi|194018584|ref|NP_001123379.1|/2.9415e-54/transmembrane protease serine 11B-like protein [Homo sapiens]
6010	2768	0	18	0.001	0.095643821	6.579599868	Up	0.000122989	0.000289119	RHO	3	GO:0001750//photoreceptor outer segment;GO:0016021//integral to membrane;GO:0043231//intracellular membrane-bounded organelle	GO:0004888//transmembrane signaling receptor activity;GO:0032561//guanyl ribonucleotide binding;GO:0043169//cation binding	GO:0006464//cellular protein modification process;GO:0007186//G-protein coupled receptor signaling pathway;GO:0007603//phototransduction, visible light;GO:0048856//anatomical structure development;GO:0050953//sensory perception of light stimulus	gi|4506527|ref|NP_000530.1|/0/rhodopsin [Homo sapiens]
344454	3738	0	24	0.001	0.094432708	6.561214741	Up	5.75E-06	1.54E-05	AOX2P	4	-	GO:0000166//nucleotide binding;GO:0003824//catalytic activity;GO:0046914//transition metal ion binding;GO:0050662//coenzyme binding;GO:0051536//iron-sulfur cluster binding	GO:0008152//metabolic process	gi|297264657|ref|XP_001089912.2|/0/PREDICTED: aldehyde oxidase-like [Macaca mulatta]
149461	3602	0	23	0.001	0.093914928	6.553282584	Up	9.59E-06	2.52E-05	CLDN19	1	GO:0031224//intrinsic to membrane;GO:0043231//intracellular membrane-bounded organelle;GO:0043296//apical junction complex	GO:0005515//protein binding	GO:0007043//cell-cell junction assembly;GO:0016337//cell-cell adhesion;GO:0050953//sensory perception of light stimulus	gi|183979973|ref|NP_683763.2|/1.39583e-116/claudin-19 isoform a [Homo sapiens]//gi|183979975|ref|NP_001116867.1|/4.76277e-109/claudin-19 isoform b [Homo sapiens]//gi|297515502|ref|NP_001172046.1|/4.20904e-94/claudin-19 isoform c [Homo sapiens]
3361	4572	0	29	0.001	0.093291543	6.543674401	Up	4.49E-07	1.32E-06	HTR5A	3	GO:0005783//endoplasmic reticulum;GO:0016021//integral to membrane;GO:0043005//neuron projection;GO:0043025//neuronal cell body	GO:0008227//G-protein coupled amine receptor activity	GO:0007186//G-protein coupled receptor signaling pathway;GO:0019935//cyclic-nucleotide-mediated signaling;GO:0021543//pallium development;GO:0043627//response to estrogen stimulus	gi|109730487|gb|AAI13469.1|/0/5-hydroxytryptamine (serotonin) receptor 5A [Homo sapiens]
78997	2855	0	18	0.001	0.092729281	6.534953065	Up	0.000122989	0.000289083	GDAP1L1	1	-	-	-	gi|16551599|dbj|BAB71128.1|/5.43563e-176/unnamed protein product [Homo sapiens]//gi|30581160|ref|NP_076939.3|/0/ganglioside-induced differentiation-associated protein 1-like 1 isoform 2 [Homo sapiens]//gi|376319237|ref|NP_001243666.1|/0/ganglioside-induced differentiation-associated protein 1-like 1 isoform 1 [Homo sapiens] //gi|376319241|ref|NP_001243668.1|/6.59703e-166/ganglioside-induced diffe…
151888	3216	0	20	0.001	0.091467004	6.515179497	Up	4.43E-05	0.000109449	BTLA	1	GO:0009986//cell surface;GO:0016021//integral to membrane	GO:0004871//signal transducer activity	GO:0002764//immune response-regulating signaling pathway;GO:0030888//regulation of B cell proliferation;GO:0031294;GO:0042130//negative regulation of T cell proliferation	gi|145580619|ref|NP_001078826.1|/4.36485e-140/B- and T-lymphocyte attenuator isoform 2 [Homo sapiens]//gi|296439425|sp|Q7Z6A9.3|BTLA_HUMAN/1.99187e-151/RecName: Full=B- and T-lymphocyte attenuator; AltName: Full=B- and T-lymphocyte-associated protein; AltName: CD_antigen=CD272; Flags: Precursor
116379	2910	0	18	0.001	0.090976666	6.507424657	Up	0.000122989	0.000289655	IL22RA2	2	GO:0044421//extracellular region part	GO:0004896//cytokine receptor activity	GO:0042503//tyrosine phosphorylation of Stat3 protein	gi|31317241|ref|NP_851826.1|/2.7477e-133/interleukin-22 receptor subunit alpha-2 isoform 2 precursor [Homo sapiens]//gi|31317243|ref|NP_851827.1|/1.92538e-72/interleukin-22 receptor subunit alpha-2 isoform 3 precursor [Homo sapiens]//gi|37182593|gb|AAQ89097.1|/4.50915e-155/IL22RA2 [Homo sapiens]
340745	3096	0	19	0.001	0.090261625	6.496040851	Up	7.38E-05	0.000178239	LRIT2	2	GO:0031224//intrinsic to membrane	-	-	gi|62988340|ref|NP_001017924.1|/0/leucine-rich repeat, immunoglobulin-like domain and transmembrane domain-containing protein 2 precursor [Homo sapiens]
79742	4735	0	29	0.001	0.090080028	6.493135379	Up	4.49E-07	1.32E-06	CXorf36	2	-	-	-	gi|193804854|ref|NP_789789.2|/0/deleted in autism-related protein 1 isoform 1 precursor [Homo sapiens]//gi|193804856|ref|NP_078965.2|/1.60775e-84/deleted in autism-related protein 1 isoform 2 precursor [Homo sapiens]
63934	4479	0	27	0.001	0.088661118	6.470229645	Up	1.24E-06	3.54E-06	ZNF667	3	GO:0043231//intracellular membrane-bounded organelle	GO:0003676//nucleic acid binding;GO:0046914//transition metal ion binding	GO:0006351//transcription, DNA-dependent	gi|119592860|gb|EAW72454.1|/0/zinc finger protein 667, isoform CRA_b [Homo sapiens]
93589	5343	0	31	0.001	0.085334966	6.415065102	Up	1.62E-07	4.93E-07	CACNA2D4	4	GO:0031224//intrinsic to membrane	GO:0005261//cation channel activity;GO:0043169//cation binding	GO:0006810//transport;GO:0050953//sensory perception of light stimulus	gi|132566536|ref|NP_758952.4|/0/voltage-dependent calcium channel subunit alpha-2/delta-4 [Homo sapiens]
128209	3131	0	18	0.001	0.084555125	6.401820302	Up	0.000122989	0.000289619	KLF17	3	GO:0043231//intracellular membrane-bounded organelle	GO:0001071//nucleic acid binding transcription factor activity;GO:0043565//sequence-specific DNA binding;GO:0046914//transition metal ion binding	GO:0006355//regulation of transcription, DNA-dependent;GO:0019953//sexual reproduction	gi|104294874|ref|NP_775755.3|/0/Krueppel-like factor 17 [Homo sapiens]
4882	3447	2	252	0.012815985	1.075250759	6.390584944	Up	8.81E-53	1.19E-51	NPR2	3	GO:0005626//insoluble fraction;GO:0031224//intrinsic to membrane	GO:0001653//peptide receptor activity;GO:0005515//protein binding;GO:0009975//cyclase activity;GO:0016301//kinase activity;GO:0016829//lyase activity;GO:0032559;GO:0032561//guanyl ribonucleotide binding	GO:0006164//purine nucleotide biosynthetic process;GO:0006464//cellular protein modification process;GO:0007167//enzyme linked receptor protein signaling pathway;GO:0008015//blood circulation;GO:0009124//nucleoside monophosphate biosynthetic process;GO:0048856//anatomical structure development	gi|4580422|ref|NP_003986.2|/0/atrial natriuretic peptide receptor 2 precursor [Homo sapiens]
84675	2859	0	16	0.001	0.082310706	6.363008189	Up	0.000341308	0.00076129	TRIM55	1	GO:0015630//microtubule cytoskeleton;GO:0043231//intracellular membrane-bounded organelle	GO:0046914//transition metal ion binding;GO:0060089	GO:0023052//signaling	gi|34878821|ref|NP_149047.2|/0/tripartite motif-containing protein 55 isoform 2 [Homo sapiens]//gi|34878836|ref|NP_908973.1|/0/tripartite motif-containing protein 55 isoform 1 [Homo sapiens]//gi|34878844|ref|NP_908974.1|/0/tripartite motif-containing protein 55 isoform 3 [Homo sapiens]//gi|34878852|ref|NP_908975.1|/1.56525e-123/tripartite motif-containing protein 55 isoform 4 [Homo sapiens]
196996	3318	0	18	0.001	0.079789662	6.318129924	Up	0.000122989	0.000289048	GRAMD2	2	GO:0031224//intrinsic to membrane	-	-	gi|60593095|ref|NP_001012660.1|/0/GRAM domain-containing protein 2 [Homo sapiens]
58985	2988	0	16	0.001	0.078757131	6.299338661	Up	0.000341308	0.000760489	IL22RA1	3	GO:0031224//intrinsic to membrane	GO:0004896//cytokine receptor activity	-	gi|31317239|ref|NP_067081.2|/0/interleukin-22 receptor subunit alpha-1 precursor [Homo sapiens]
29850	3946	0	21	0.001	0.078273132	6.290445276	Up	2.66E-05	6.71E-05	TRPM5	3	GO:0031224//intrinsic to membrane	GO:0004871//signal transducer activity;GO:0005216//ion channel activity	GO:0006810//transport	gi|11225266|ref|NP_055370.1|/0/transient receptor potential cation channel subfamily M member 5 [Homo sapiens]
127435	3417	0	18	0.001	0.077477933	6.275713563	Up	0.000122989	0.000289583	PODN	1	GO:0031012//extracellular matrix;GO:0044421//extracellular region part;GO:0044424//intracellular part	GO:0005515//protein binding	GO:0008283//cell proliferation;GO:0016477//cell migration	gi|312283621|ref|NP_001186009.1|/0/podocan isoform 2 [Homo sapiens]//gi|312283627|ref|NP_001186011.1|/0/podocan isoform 3 [Homo sapiens]//gi|45505137|ref|NP_714914.2|/0/podocan isoform 1 [Homo sapiens]
93377	3629	0	19	0.001	0.077004682	6.266874266	Up	7.38E-05	0.000178284	OPALIN	3	GO:0031224//intrinsic to membrane;GO:0043231//intracellular membrane-bounded organelle	-	-	gi|15082236|ref|NP_149984.1|/1.1066e-65/opalin isoform a [Homo sapiens]//gi|15082236|ref|NP_149984.1|/6.79641e-63/opalin isoform a [Homo sapiens]//gi|91932795|ref|NP_001035191.1|/3.99324e-52/opalin isoform b [Homo sapiens]
100130899	4246	0	22	0.001	0.076206706	6.251846057	Up	1.60E-05	4.10E-05	LOC100130899	1	-	-	-	gi|119604242|gb|EAW83836.1|/2.1826e-24/hCG2014340 [Homo sapiens]
135656	5306	0	27	0.001	0.074842282	6.225781636	Up	1.24E-06	3.54E-06	DPCR1	3	-	-	-	gi|238624188|ref|NP_543146.2|/0/diffuse panbronchiolitis critical region protein 1 precursor [Homo sapiens]
375612	3191	0	16	0.001	0.073746885	6.2045102	Up	0.000341308	0.000760934	LHFPL3	2	GO:0031224//intrinsic to membrane	-	-	gi|120538345|gb|AAI29938.1|/2.97832e-115/Lipoma HMGIC fusion partner-like 3 [Homo sapiens]
149837	3591	0	18	0.001	0.073723781	6.204058158	Up	0.000122989	0.000289155	LOC149837	1	-	-	-	gi|158260963|dbj|BAF82659.1|/1.31451e-50/unnamed protein product [Homo sapiens]
6514	3439	0	17	0.001	0.072705497	6.183992534	Up	0.000204884	0.000469641	SLC2A2	1	GO:0005626//insoluble fraction;GO:0016021//integral to membrane;GO:0042995//cell projection;GO:0044424//intracellular part	GO:0005355//glucose transmembrane transporter activity;GO:0051183//vitamin transporter activity	GO:0006629//lipid metabolic process;GO:0008645//hexose transport;GO:0015980//energy derivation by oxidation of organic compounds;GO:0030073//insulin secretion;GO:0031016//pancreas development;GO:0051180//vitamin transport	gi|4557851|ref|NP_000331.1|/0/solute carrier family 2, facilitated glucose transporter member 2 [Homo sapiens]
155006	3398	0	16	0.001	0.069254358	6.113832957	Up	0.000341308	0.000762004	TMEM213	1	GO:0031224//intrinsic to membrane	-	-	gi|124297107|gb|AAI31698.1|/4.36669e-64/TMEM213 protein [Homo sapiens]
3952	3444	0	16	0.001	0.068329358	6.094433666	Up	0.000341308	0.000761647	LEP	2	GO:0044421//extracellular region part	GO:0051427	GO:0006094//gluconeogenesis;GO:0006631//fatty acid metabolic process;GO:0006694//steroid biosynthetic process;GO:0007631//feeding behavior;GO:0010740//positive regulation of intracellular protein kinase cascade;GO:0015980//energy derivation by oxidation of organic compounds;GO:0016125//sterol metabolic process;GO:0019221//cytokine-mediated signaling pathway;GO:0021953//central nervous system neur…	gi|4557715|ref|NP_000221.1|/5.56141e-91/leptin precursor [Homo sapiens]
127254	7170	0	33	0.001	0.067693237	6.08093981	Up	5.82E-08	1.83E-07	C1orf173	4	-	-	-	gi|282721063|ref|NP_001002912.4|/0/uncharacterized protein C1orf173 [Homo sapiens]
25966	6349	0	29	0.001	0.067180491	6.069970426	Up	4.49E-07	1.32E-06	C2CD2	2	GO:0043231//intracellular membrane-bounded organelle;GO:0044444//cytoplasmic part	-	-	gi|119226222|ref|NP_056315.1|/0/C2 domain-containing protein 2 isoform 1 precursor [Homo sapiens]
284525	4427	0	19	0.001	0.06312401	5.980116949	Up	7.38E-05	0.000178216	SLC9C2	3	GO:0031224//intrinsic to membrane	GO:0015078//hydrogen ion transmembrane transporter activity;GO:0015291//secondary active transmembrane transporter activity	GO:0030001//metal ion transport	gi|224465231|ref|NP_848622.2|/0/sodium/hydrogen exchanger 11 [Homo sapiens]
8842	4257	0	18	0.001	0.062189828	5.95860672	Up	0.000122989	0.00028919	PROM1	1	GO:0005902//microvillus;GO:0016021//integral to membrane;GO:0031513//nonmotile primary cilium;GO:0044421//extracellular region part;GO:0044459//plasma membrane part	-	GO:0001754//eye photoreceptor cell differentiation;GO:0003407//neural retina development;GO:0050953//sensory perception of light stimulus	gi|224994189|ref|NP_001139319.1|/0/prominin-1 isoform 2 precursor [Homo sapiens]//gi|224994193|ref|NP_001139321.1|/0/prominin-1 isoform 7 precursor [Homo sapiens]//gi|224994195|ref|NP_001139322.1|/0/prominin-1 isoform 6 precursor [Homo sapiens]//gi|224994197|ref|NP_001139323.1|/0/prominin-1 isoform 5 precursor [Homo sapiens]//gi|224994199|ref|NP_001139324.1|/0/prominin-1 isoform 4 precursor [Homo…
6476	6023	0	25	0.001	0.061048872	5.93189274	Up	3.45E-06	9.47E-06	SI	3	GO:0031224//intrinsic to membrane;GO:0042995//cell projection;GO:0043231//intracellular membrane-bounded organelle;GO:0044459//plasma membrane part	GO:0004558//alpha-glucosidase activity;GO:0005488//binding	GO:0006950//response to stress;GO:0007586//digestion;GO:0009746;GO:0031960//response to corticosteroid stimulus;GO:0032502//developmental process;GO:0033273//response to vitamin;GO:0034285;GO:0043434//response to peptide hormone stimulus;GO:0044238//primary metabolic process	gi|157364974|ref|NP_001032.2|/0/sucrase-isomaltase, intestinal [Homo sapiens]
5992	3965	0	16	0.001	0.059350898	5.891197943	Up	0.000341308	0.000761736	RFX4	1	GO:0043231//intracellular membrane-bounded organelle	GO:0003676//nucleic acid binding	GO:0006357//regulation of transcription from RNA polymerase II promoter;GO:0007420//brain development;GO:0009653//anatomical structure morphogenesis;GO:0021510//spinal cord development	gi|148689463|gb|EDL21410.1|/0/regulatory factor X, 4 (influences HLA class II expression), isoform CRA_c [Mus musculus]//gi|19743886|ref|NP_115880.2|/0/transcription factor RFX4 isoform a [Homo sapiens]//gi|331999966|ref|NP_001193620.1|/0/transcription factor RFX4 isoform d [Homo sapiens]
6531	3952	2	175	0.011178315	0.651285806	5.864516132	Up	5.02E-36	4.74E-35	SLC6A3	4	GO:0005624//membrane fraction;GO:0016021//integral to membrane;GO:0043005//neuron projection;GO:0044297//cell body;GO:0044424//intracellular part	GO:0005328//neurotransmitter:sodium symporter activity;GO:0005515//protein binding;GO:0008504//monoamine transmembrane transporter activity;GO:0043176//amine binding	GO:0007589//body fluid secretion;GO:0007606//sensory perception of chemical stimulus;GO:0007610//behavior;GO:0010038//response to metal ion;GO:0014073;GO:0021983//pituitary gland development;GO:0032102;GO:0035264//multicellular organism growth;GO:0035725//sodium ion transmembrane transport;GO:0042069//regulation of catecholamine metabolic process;GO:0042133//neurotransmitter metabolic process;GO:…	gi|4507041|ref|NP_001035.1|/0/sodium-dependent dopamine transporter [Homo sapiens]
6523	5061	0	19	0.001	0.055216359	5.787023848	Up	7.38E-05	0.000178194	SLC5A1	1	GO:0005903//brush border;GO:0016021//integral to membrane;GO:0030054//cell junction	GO:0005355//glucose transmembrane transporter activity;GO:0005488//binding;GO:0015291//secondary active transmembrane transporter activity	GO:0001822//kidney development;GO:0015758//glucose transport;GO:0022600//digestive system process;GO:0030001//metal ion transport;GO:0044238//primary metabolic process	gi|145337974|gb|AAI39840.2|/0/SLC5A1 protein [Homo sapiens]
359	4288	0	16	0.001	0.054880203	5.778213903	Up	0.000341308	0.000761825	AQP2	5	GO:0000323//lytic vacuole;GO:0005626//insoluble fraction;GO:0005768//endosome;GO:0005783//endoplasmic reticulum;GO:0012506//vesicle membrane;GO:0030133//transport vesicle;GO:0030135//coated vesicle;GO:0031224//intrinsic to membrane;GO:0032991//macromolecular complex;GO:0044431//Golgi apparatus part;GO:0044459//plasma membrane part	GO:0005372//water transmembrane transporter activity;GO:0008092//cytoskeletal protein binding;GO:0015166//polyol transmembrane transporter activity;GO:0019904//protein domain specific binding	GO:0001656//metanephros development;GO:0001977;GO:0002237//response to molecule of bacterial origin;GO:0006970//response to osmotic stress;GO:0008154//actin polymerization or depolymerization;GO:0008643//carbohydrate transport;GO:0009414//response to water deprivation;GO:0012501//programmed cell death;GO:0019725//cellular homeostasis;GO:0022414//reproductive process;GO:0042044//fluid transport;GO…	gi|4502179|ref|NP_000477.1|/9.10393e-131/aquaporin-2 [Homo sapiens]
6404	2638	4	319	0.033492571	1.778551283	5.730717634	Up	2.79E-64	4.58E-63	SELPLG	1	GO:0005626//insoluble fraction;GO:0016021//integral to membrane	GO:0005515//protein binding;GO:0043498//cell surface binding	GO:0002376//immune system process;GO:0007159//leukocyte cell-cell adhesion;GO:0007599//hemostasis;GO:0070741//response to interleukin-6	gi|34534636|dbj|BAC87066.1|/1.79986e-92/unnamed protein product [Homo sapiens]//gi|34534636|dbj|BAC87066.1|/1.85242e-92/unnamed protein product [Homo sapiens]
124149	6140	6	467	0.021584707	1.118662319	5.695621259	Up	2.38E-93	5.83E-92	ANKRD26P1	1	-	-	-	gi|119603082|gb|EAW82676.1|/0/hCG1781582 [Homo sapiens]
163479	3064	9	700	0.064880925	3.360158621	5.694591131	Up	2.72E-139	1.01E-137	FNDC7	1	-	-	-	gi|222144290|ref|NP_001138409.1|/0/fibronectin type III domain-containing protein 7 precursor [Homo sapiens]
222611	5135	0	18	0.001	0.051556397	5.688079534	Up	0.000122989	0.000289297	GPR111	6	GO:0031224//intrinsic to membrane	GO:0004888//transmembrane signaling receptor activity	GO:0007186//G-protein coupled receptor signaling pathway	gi|134288847|ref|NP_722581.4|/0/probable G-protein coupled receptor 111 precursor [Homo sapiens]
93035	14017	0	48	0.001	0.050365908	5.654375607	Up	2.76E-11	1.08E-10	PKHD1L1	4	GO:0031224//intrinsic to membrane;GO:0044421//extracellular region part;GO:0044444//cytoplasmic part	GO:0004871//signal transducer activity	GO:0002376//immune system process	gi|126116589|ref|NP_803875.2|/0/fibrocystin-L precursor [Homo sapiens]
79841	3613	1	75	0.006113576	0.305311949	5.642123711	Up	8.97E-16	4.39E-15	AGBL2	3	GO:0044444//cytoplasmic part	GO:0008235//metalloexopeptidase activity;GO:0046914//transition metal ion binding	GO:0019538//protein metabolic process	gi|31657119|ref|NP_079059.2|/0/cytosolic carboxypeptidase 2 [Homo sapiens]
7058	5826	0	18	0.001	0.045441486	5.505938109	Up	0.000122989	0.000289405	THBS2	2	-	GO:0005539//glycosaminoglycan binding;GO:0046872//metal ion binding	GO:0009987//cellular process	gi|152012473|gb|AAI50176.1|/0/Thrombospondin 2 [Homo sapiens]
6540	2226	2	136	0.019845778	0.898595519	5.500767862	Up	1.35E-27	1.02E-26	SLC6A13	2	GO:0016021//integral to membrane	GO:0005283//sodium:amino acid symporter activity;GO:0005326//neurotransmitter transporter activity;GO:0005488//binding	GO:0001505//regulation of neurotransmitter levels;GO:0006810//transport;GO:0006865//amino acid transport;GO:0035725//sodium ion transmembrane transport	gi|21361581|ref|NP_057699.2|/0/sodium- and chloride-dependent GABA transporter 2 isoform 1 [Homo sapiens]//gi|300360519|ref|NP_001177926.1|/0/sodium- and chloride-dependent GABA transporter 2 isoform 2 [Homo sapiens] //gi|343432607|ref|NP_001230321.1|/3.58077e-53/sodium- and chloride-dependent GABA transporter 2 isoform 3 [Homo sapiens]
3596	1282	2	136	0.034459205	1.560275839	5.500767862	Up	1.35E-27	1.02E-26	IL13	2	GO:0000267//cell fraction;GO:0044421//extracellular region part	GO:0005126//cytokine receptor binding	GO:0001818//negative regulation of cytokine production;GO:0002237//response to molecule of bacterial origin;GO:0002377//immunoglobulin production;GO:0006952//defense response;GO:0007154//cell communication;GO:0009605//response to external stimulus;GO:0014070//response to organic cyclic compound;GO:0015992//proton transport;GO:0023052//signaling;GO:0030888//regulation of B cell proliferation;GO:00…	gi|116138167|gb|AAH96141.2|/2.67936e-73/Interleukin 13 [Homo sapiens]
4585	16819	0	51	0.001	0.044598526	5.478924126	Up	5.97E-12	2.40E-11	MUC4	4	GO:0016021//integral to membrane;GO:0031012//extracellular matrix	GO:0005102//receptor binding;GO:0005201//extracellular matrix structural constituent	GO:0031589//cell-substrate adhesion	gi|112382231|ref|NP_612154.2|/0/mucin-4 isoform e precursor [Homo sapiens]//gi|112382233|ref|NP_004523.3|/0/mucin-4 isoform d precursor [Homo sapiens]//gi|257471027|ref|NP_060876.5|/0/mucin-4 isoform a precursor [Homo sapiens]
128346	946	5	319	0.116746039	4.959638778	5.408789539	Up	7.28E-63	1.17E-61	C1orf162	2	GO:0031224//intrinsic to membrane	-	-	gi|28827822|ref|NP_777556.1|/5.68175e-69/transmembrane protein C1orf162 [Homo sapiens]
3818	2252	2	126	0.019616652	0.822910605	5.390584944	Up	1.92E-25	1.35E-24	KLKB1	3	GO:0016020//membrane;GO:0044421//extracellular region part;GO:0044424//intracellular part	GO:0004175//endopeptidase activity	GO:0002353//plasma kallikrein-kinin cascade;GO:0030195//negative regulation of blood coagulation;GO:0031638//zymogen activation	gi|78191798|ref|NP_000883.2|/0/plasma kallikrein preproprotein [Homo sapiens]
5175	6831	1	60	0.003233546	0.129186599	5.320195616	Up	1.53E-12	6.38E-12	PECAM1	4	GO:0030667//secretory granule membrane;GO:0031224//intrinsic to membrane;GO:0044421//extracellular region part;GO:0044459//plasma membrane part	GO:0005488//binding	GO:0001775//cell activation;GO:0006887//exocytosis;GO:0006897//endocytosis;GO:0007599//hemostasis;GO:0023052//signaling;GO:0050900//leukocyte migration	gi|313760624|ref|NP_000433.4|/0/platelet endothelial cell adhesion molecule precursor [Homo sapiens]
58538	2475	1	59	0.008924586	0.35061243	5.29594807	Up	2.51E-12	1.03E-11	MPP4	2	GO:0044424//intracellular part	GO:0005488//binding	-	gi|14780902|ref|NP_149055.1|/0/MAGUK p55 subfamily member 4 [Homo sapiens]
4049	1474	2	118	0.029970625	1.177429802	5.29594807	Up	1.00E-23	6.65E-23	LTA	3	GO:0044421//extracellular region part;GO:0044464//cell part	GO:0032813//tumor necrosis factor receptor superfamily binding	GO:0001819//positive regulation of cytokine production;GO:0002237//response to molecule of bacterial origin;GO:0002439//chronic inflammatory response to antigenic stimulus;GO:0002455//humoral immune response mediated by circulating immunoglobulin;GO:0007154//cell communication;GO:0008285//negative regulation of cell proliferation;GO:0012502//induction of programmed cell death;GO:0023052//signalin…	gi|6806893|ref|NP_000586.2|/2.60554e-96/lymphotoxin-alpha precursor [Homo sapiens]//gi|6806893|ref|NP_000586.2|/2.71857e-96/lymphotoxin-alpha precursor [Homo sapiens]
126017	4188	2	116	0.0105484	0.407381982	5.271286016	Up	2.69E-23	1.75E-22	ZNF813	3	-	GO:0005488//binding	-	gi|108796666|ref|NP_001004301.2|/0/zinc finger protein 813 [Homo sapiens]
140691	1911	2	112	0.02311706	0.862001132	5.220659942	Up	1.94E-22	1.23E-21	TRIM69	3	GO:0016604//nuclear body	GO:0046914//transition metal ion binding	GO:0012501//programmed cell death	gi|37595541|ref|NP_542783.2|/0/tripartite motif-containing protein 69 isoform b [Homo sapiens]//gi|88999601|ref|NP_892030.3|/0/tripartite motif-containing protein 69 isoform a [Homo sapiens]
401127	1651	2	110	0.026757542	0.979932389	5.194664734	Up	5.19E-22	3.24E-21	LOC401127	1	GO:0000123//histone acetyltransferase complex;GO:0016585//chromatin remodeling complex;GO:0035097//histone methyltransferase complex	GO:0005488//binding;GO:0018024//histone-lysine N-methyltransferase activity	GO:0016573//histone acetylation;GO:0034968//histone lysine methylation	gi|112491198|pdb|2H9L|A/5.74263e-82/Chain A, Wdr5delta23
1141	5731	5	274	0.019270939	0.703186711	5.189409008	Up	3.25E-53	4.43E-52	CHRNB2	2	GO:0005626//insoluble fraction;GO:0005887//integral to plasma membrane;GO:0009986//cell surface	GO:0004888//transmembrane signaling receptor activity;GO:0005231//excitatory extracellular ligand-gated ion channel activity;GO:0042165//neurotransmitter binding	GO:0001508//regulation of action potential;GO:0001963//synaptic transmission, dopaminergic;GO:0006936//muscle contraction;GO:0006950//response to stress;GO:0007274//neuromuscular synaptic transmission;GO:0007612//learning;GO:0007631//feeding behavior;GO:0007632//visual behavior;GO:0010646//regulation of cell communication;GO:0010769//regulation of cell morphogenesis involved in differentiation;GO…	gi|4502833|ref|NP_000739.1|/0/neuronal acetylcholine receptor subunit beta-2 precursor [Homo sapiens]
768206	2081	1	53	0.010614296	0.37458837	5.141225475	Up	4.86E-11	1.87E-10	PRCD	2	GO:0031224//intrinsic to membrane;GO:0044424//intracellular part	-	GO:0050953//sensory perception of light stimulus	gi|119609818|gb|EAW89412.1|/6.14486e-28/hCG1821181, isoform CRA_d [Homo sapiens]//gi|119609818|gb|EAW89412.1|/6.38738e-28/hCG1821181, isoform CRA_d [Homo sapiens]
7038	8453	2	104	0.005226157	0.180955993	5.113744739	Up	9.96E-21	5.95E-20	TG	4	GO:0043231//intracellular membrane-bounded organelle;GO:0044421//extracellular region part;GO:0044444//cytoplasmic part	GO:0005102//receptor binding	GO:0002237//response to molecule of bacterial origin;GO:0006575//cellular modified amino acid metabolic process;GO:0009058//biosynthetic process;GO:0009628//response to abiotic stimulus;GO:0015698//inorganic anion transport;GO:0016192//vesicle-mediated transport;GO:0042552//myelination	gi|55770862|ref|NP_003226.4|/0/thyroglobulin precursor [Homo sapiens]
270	2426	2	103	0.018209687	0.624448934	5.099805548	Up	1.63E-20	9.64E-20	AMPD1	2	GO:0044444//cytoplasmic part	GO:0016814//hydrolase activity, acting on carbon-nitrogen (but not peptide) bonds, in cyclic amidines;GO:0043169//cation binding	GO:0009112;GO:0009127//purine nucleoside monophosphate biosynthetic process;GO:0042221//response to chemical stimulus	gi|289547498|ref|NP_001166097.1|/0/AMP deaminase 1 isoform 2 [Homo sapiens]//gi|289547500|ref|NP_000027.2|/0/AMP deaminase 1 isoform 1 [Homo sapiens]
220115	2627	2	100	0.016816407	0.559874165	5.05716121	Up	7.11E-20	4.09E-19	TPTE2P3	1	GO:0031090//organelle membrane;GO:0031224//intrinsic to membrane;GO:0043231//intracellular membrane-bounded organelle	GO:0004721//phosphoprotein phosphatase activity;GO:0015075//ion transmembrane transporter activity;GO:0034594//phosphatidylinositol trisphosphate phosphatase activity	GO:0006464//cellular protein modification process;GO:0006810//transport;GO:0023052//signaling	gi|119628627|gb|EAX08222.1|/0/transmembrane phosphoinositide 3-phosphatase and tensin homolog 2, isoform CRA_d [Homo sapiens]
100329135	2835	2	99	0.015582611	0.513609008	5.04266164	Up	1.16E-19	6.64E-19	TRPC5OS	1	-	-	-	gi|307133679|ref|NP_001182505.1|/1.12686e-38/uncharacterized protein LOC100288395 [Homo sapiens]//gi|307133679|ref|NP_001182505.1|/1.14848e-38/uncharacterized protein LOC100288395 [Homo sapiens]//gi|307133679|ref|NP_001182505.1|/1.15856e-38/uncharacterized protein LOC100288395 [Homo sapiens]
147741	2802	2	98	0.015766132	0.514408866	5.028014864	Up	1.90E-19	1.08E-18	ZNF560	2	GO:0005622//intracellular	GO:0003676//nucleic acid binding;GO:0046872//metal ion binding	-	gi|124517687|ref|NP_689689.2|/0/zinc finger protein 560 [Homo sapiens]
3196	2170	2	93	0.020357927	0.630338327	4.952463831	Up	2.20E-18	1.20E-17	TLX2	4	GO:0044424//intracellular part	GO:0005488//binding	GO:0009653//anatomical structure morphogenesis;GO:0048731;GO:0050794//regulation of cellular process	gi|326205295|dbj|BAJ84026.1|/8.07956e-90/T-cell leukemia homeobox protein 2 [Homo sapiens]
79679	2742	2	90	0.016111124	0.482753642	4.905158117	Up	9.56E-18	5.08E-17	VTCN1	1	GO:0031224//intrinsic to membrane	-	-	gi|55959603|emb|CAI12737.1|/3.46436e-44/V-set domain containing T cell activation inhibitor 1 [Homo sapiens]//gi|55959603|emb|CAI12737.1|/3.58401e-138/V-set domain containing T cell activation inhibitor 1 [Homo sapiens]//gi|55959603|emb|CAI12737.1|/8.42313e-69/V-set domain containing T cell activation inhibitor 1 [Homo sapiens]//gi|55959603|emb|CAI12737.1|/8.56377e-140/V-set domain containing T c…
374897	1998	4	176	0.044220922	1.295590289	4.872736639	Up	1.34E-33	1.19E-32	SBSN	1	GO:0044424//intracellular part	-	-	gi|260436922|ref|NP_001159506.1|/0/suprabasin isoform 1 precursor [Homo sapiens]//gi|260447062|ref|NP_001159507.1|/5.19482e-63/suprabasin isoform 3 precursor [Homo sapiens]//gi|38348366|ref|NP_940940.1|/5.18747e-105/suprabasin isoform 2 precursor [Homo sapiens]
79098	5502	10	438	0.040146039	1.170857453	4.866163985	Up	8.96E-82	1.91E-80	C1orf116	1	GO:0016020//membrane;GO:0044424//intracellular part	GO:0004871//signal transducer activity	-	gi|145275189|ref|NP_076427.2|/0/specifically androgen-regulated gene protein isoform 1 [Homo sapiens]
9514	1791	3	130	0.036998912	1.067574684	4.850710333	Up	4.78E-25	3.32E-24	GAL3ST1	1	GO:0005626//insoluble fraction;GO:0012505//endomembrane system;GO:0016021//integral to membrane;GO:0043231//intracellular membrane-bounded organelle	GO:0050694//galactose 3-O-sulfotransferase activity	GO:0006486//protein glycosylation;GO:0006681//galactosylceramide metabolic process;GO:0008366//axon ensheathment;GO:0048232//male gamete generation	gi|4758088|ref|NP_004852.1|/0/galactosylceramide sulfotransferase [Homo sapiens]
9256	7698	2	84	0.005738725	0.160491442	4.805622443	Up	1.79E-16	9.01E-16	BZRAP1	1	GO:0043231//intracellular membrane-bounded organelle	GO:0005102//receptor binding	-	gi|171906559|ref|NP_004749.2|/0/peripheral-type benzodiazepine receptor-associated protein 1 isoform a [Homo sapiens]//gi|34327964|dbj|BAA31587.2|/0/KIAA0612 protein [Homo sapiens]//gi|387912548|ref|NP_001248764.1|/0/peripheral-type benzodiazepine receptor-associated protein 1 isoform c [Homo sapiens]
285800	2704	2	83	0.016337537	0.451462732	4.788344452	Up	2.92E-16	1.46E-15	PRR18	3	-	-	-	gi|58331144|ref|NP_787118.2|/1.78436e-81/proline-rich protein 18 [Homo sapiens]
3938	6274	4	164	0.014082468	0.384458825	4.770857025	Up	4.67E-31	3.86E-30	LCT	2	GO:0005626//insoluble fraction;GO:0016021//integral to membrane;GO:0042995//cell projection;GO:0044459//plasma membrane part	GO:0004553//hydrolase activity, hydrolyzing O-glycosyl compounds;GO:0043167//ion binding	GO:0006950//response to stress;GO:0007586//digestion;GO:0010038//response to metal ion;GO:0031667//response to nutrient levels;GO:0034285;GO:0044238//primary metabolic process;GO:0048545//response to steroid hormone stimulus	gi|32481206|ref|NP_002290.2|/0/lactase-phlorizin hydrolase preproprotein [Homo sapiens]
5649	11571	0	20	0.001	0.025421993	4.668005257	Up	4.43E-05	0.00010952	RELN	3	GO:0031012//extracellular matrix;GO:0043005//neuron projection;GO:0044424//intracellular part	GO:0004672//protein kinase activity;GO:0043169//cation binding;GO:0070011//peptidase activity, acting on L-amino acid peptides	GO:0000902//cell morphogenesis;GO:0003002//regionalization;GO:0006468//protein phosphorylation;GO:0006935//chemotaxis;GO:0007610//behavior;GO:0009967//positive regulation of signal transduction;GO:0021795//cerebral cortex cell migration;GO:0030154//cell differentiation;GO:0033555//multicellular organismal response to stress;GO:0033674//positive regulation of kinase activity	gi|27436938|ref|NP_005036.2|/0/reelin isoform a precursor [Homo sapiens]//gi|27436940|ref|NP_774959.1|/0/reelin isoform b precursor [Homo sapiens]
80736	2646	2	75	0.016695654	0.416890428	4.642123711	Up	1.43E-14	6.57E-14	SLC44A4	1	GO:0031224//intrinsic to membrane	GO:0005275//amine transmembrane transporter activity	GO:0015697//quaternary ammonium group transport	gi|148612887|ref|NP_079533.2|/0/choline transporter-like protein 4 isoform 1 [Homo sapiens]//gi|295849282|ref|NP_001171515.1|/0/choline transporter-like protein 4 isoform 2 [Homo sapiens]
1436	4006	2	73	0.011027634	0.268017046	4.603129579	Up	3.76E-14	1.70E-13	CSF1R	3	GO:0016021//integral to membrane;GO:0043234//protein complex	GO:0004714//transmembrane receptor protein tyrosine kinase activity;GO:0032559;GO:0042802//identical protein binding	GO:0006464//cellular protein modification process;GO:0007167//enzyme linked receptor protein signaling pathway;GO:0032501//multicellular organismal process	gi|27262659|ref|NP_005202.2|/0/macrophage colony-stimulating factor 1 receptor precursor [Homo sapiens]
10350	6310	3	108	0.010501593	0.25173575	4.583230022	Up	2.10E-20	1.24E-19	ABCA9	3	GO:0031224//intrinsic to membrane;GO:0043231//intracellular membrane-bounded organelle	GO:0017111//nucleoside-triphosphatase activity;GO:0032559	GO:0009207;GO:0051234//establishment of localization	gi|27477115|ref|NP_525022.2|/0/ATP-binding cassette sub-family A member 9 [Homo sapiens]
116285	2051	2	71	0.021539103	0.509146999	4.56305214	Up	9.90E-14	4.39E-13	ACSM1	2	GO:0044429//mitochondrial part	GO:0016405//CoA-ligase activity;GO:0016878//acid-thiol ligase activity;GO:0032559;GO:0032561//guanyl ribonucleotide binding;GO:0043169//cation binding	GO:0006091//generation of precursor metabolites and energy;GO:0046459//short-chain fatty acid metabolic process	gi|115511026|ref|NP_443188.2|/0/acyl-coenzyme A synthetase ACSM1, mitochondrial [Homo sapiens]
649395	1828	2	69	0.024166686	0.555166689	4.521829477	Up	2.60E-13	1.13E-12	LOC649395	1	GO:0005875//microtubule associated complex;GO:0030424//axon;GO:0048770	GO:0016491//oxidoreductase activity;GO:0016597//amino acid binding;GO:0019899//enzyme binding;GO:0030291//protein serine/threonine kinase inhibitor activity	GO:0006470//protein dephosphorylation;GO:0006886//intracellular protein transport;GO:0006917//induction of apoptosis;GO:0007169//transmembrane receptor protein tyrosine kinase signaling pathway;GO:0016477//cell migration;GO:0021543//pallium development;GO:0022402//cell cycle process;GO:0051704	gi|5803225|ref|NP_006752.1|/2.04055e-105/14-3-3 protein epsilon [Homo sapiens]
200232	689	1	34	0.032058564	0.725788689	4.500767862	Up	5.24E-07	1.53E-06	FAM209A	3	GO:0031224//intrinsic to membrane	-	-	gi|119595942|gb|EAW75536.1|/1.33302e-91/hCG2018184, isoform CRA_a [Homo sapiens]
5345	2296	2	68	0.019240724	0.435599657	4.500767862	Up	4.22E-13	1.81E-12	SERPINF2	1	GO:0031091//platelet alpha granule;GO:0044421//extracellular region part	GO:0004866//endopeptidase inhibitor activity;GO:0019899//enzyme binding	GO:0001775//cell activation;GO:0002526//acute inflammatory response;GO:0006508//proteolysis;GO:0006887//exocytosis;GO:0010466//negative regulation of peptidase activity;GO:0030194//positive regulation of blood coagulation;GO:0030195//negative regulation of blood coagulation;GO:0042221//response to chemical stimulus	gi|119610986|gb|EAW90580.1|/0/serpin peptidase inhibitor, clade F (alpha-2 antiplasmin, pigment epithelium derived factor), member 2, isoform CRA_c [Homo sapiens]//gi|260064050|ref|NP_001159393.1|/0/alpha-2-antiplasmin isoform b precursor [Homo sapiens]
1558	2024	2	67	0.021826433	0.486871995	4.479394211	Up	6.84E-13	2.90E-12	CYP2C8	3	GO:0031090//organelle membrane;GO:0042598;GO:0043231//intracellular membrane-bounded organelle	GO:0005506//iron ion binding;GO:0016712//oxidoreductase activity, acting on paired donors, with incorporation or reduction of molecular oxygen, reduced flavin or flavoprotein as one donor, and incorporation of one atom of oxygen;GO:0033695	GO:0042493//response to drug;GO:0044237//cellular metabolic process;GO:0055114//oxidation-reduction process	gi|311893311|ref|NP_001185783.1|/0/cytochrome P450 2C8 isoform c [Homo sapiens] //gi|42543301|pdb|1PQ2|A/0/Chain A, Crystal Structure Of Human Drug Metabolizing Cytochrome P450 2c8//gi|98991773|ref|NP_000761.3|/0/cytochrome P450 2C8 isoform a precursor [Homo sapiens]
5837	3633	54	1797	0.328315699	7.275003047	4.469792212	Up	0	0	PYGM	2	GO:0000267//cell fraction;GO:0005783//endoplasmic reticulum	GO:0004645//phosphorylase activity;GO:0030246//carbohydrate binding;GO:0032559;GO:0048037//cofactor binding	GO:0005977//glycogen metabolic process;GO:0006875//cellular metal ion homeostasis;GO:0006950//response to stress;GO:0010033//response to organic substance;GO:0019318//hexose metabolic process	gi|257900462|ref|NP_001158188.1|/0/glycogen phosphorylase, muscle form isoform 2 [Homo sapiens]//gi|5032009|ref|NP_005600.1|/0/glycogen phosphorylase, muscle form isoform 1 [Homo sapiens]
29114	1503	2	65	0.029392349	0.636069947	4.435672833	Up	1.79E-12	7.43E-12	TAGLN3	1	-	-	GO:0007399//nervous system development;GO:0048513//organ development	gi|6563190|gb|AAF17189.1|AF112201_1/4.57831e-158/neuronal protein NP25 [Homo sapiens]//gi|6563190|gb|AAF17189.1|AF112201_1/5.202e-158/neuronal protein NP25 [Homo sapiens]//gi|6563190|gb|AAF17189.1|AF112201_1/6.13963e-158/neuronal protein NP25 [Homo sapiens]
148741	3363	2	65	0.013136099	0.284273901	4.435672833	Up	1.79E-12	7.43E-12	ANKRD35	3	-	-	-	gi|121582655|ref|NP_653299.3|/0/ankyrin repeat domain-containing protein 35 [Homo sapiens]
4336	3077	2	65	0.014357069	0.3106965	4.435672833	Up	1.79E-12	7.42E-12	MOBP	2	GO:0000267//cell fraction;GO:0031981//nuclear lumen;GO:0044444//cytoplasmic part	GO:0005198//structural molecule activity	GO:0048731	gi|119584996|gb|EAW64592.1|/4.73016e-34/myelin-associated oligodendrocyte basic protein, isoform CRA_c [Homo sapiens]//gi|119584996|gb|EAW64592.1|/5.51147e-34/myelin-associated oligodendrocyte basic protein, isoform CRA_c [Homo sapiens]
6401	3875	2	65	0.011400439	0.246713066	4.435672833	Up	1.79E-12	7.42E-12	SELE	2	GO:0005856//cytoskeleton;GO:0012505//endomembrane system;GO:0031224//intrinsic to membrane;GO:0044421//extracellular region part;GO:0044444//cytoplasmic part;GO:0044459//plasma membrane part	GO:0004872//receptor activity;GO:0019899//enzyme binding;GO:0048029//monosaccharide binding	GO:0002090//regulation of receptor internalization;GO:0002237//response to molecule of bacterial origin;GO:0002684//positive regulation of immune system process;GO:0006954//inflammatory response;GO:0007159//leukocyte cell-cell adhesion;GO:0010863//positive regulation of phospholipase C activity;GO:0019932//second-messenger-mediated signaling;GO:0031347//regulation of defense response;GO:0034097//…	gi|187960042|ref|NP_000441.2|/0/E-selectin precursor [Homo sapiens]
253039	3806	4	127	0.023214241	0.490778396	4.401989707	Up	2.76E-23	1.79E-22	LOC253039	1	-	-	-	gi|119607880|gb|EAW87474.1|/1.81973e-58/hCG2042142 [Homo sapiens]
1999	3263	6	190	0.040616029	0.856420447	4.398198128	Up	2.99E-34	2.69E-33	ELF3	1	GO:0031981//nuclear lumen	GO:0001071//nucleic acid binding transcription factor activity;GO:0003677//DNA binding;GO:0003712//transcription cofactor activity	GO:0001701//in utero embryonic development;GO:0006952//defense response;GO:0009888//tissue development;GO:0030154//cell differentiation;GO:0043062//extracellular structure organization;GO:0048771//tissue remodeling	gi|48146329|emb|CAG33387.1|/0/ELF3 [Homo sapiens]
54854	2011	7	220	0.076886352	1.60901877	4.387309812	Up	2.06E-39	2.13E-38	FAM83E	3	-	-	-	gi|153251792|ref|NP_060178.2|/0/protein FAM83E [Homo sapiens]
2998	3132	6	188	0.042314848	0.882849339	4.382931371	Up	7.79E-34	6.98E-33	GYS2	3	GO:0000267//cell fraction;GO:0015629//actin cytoskeleton;GO:0044444//cytoplasmic part	GO:0035251//UDP-glucosyltransferase activity;GO:0042802//identical protein binding;GO:0048029//monosaccharide binding	GO:0005977//glycogen metabolic process;GO:0009746;GO:0019318//hexose metabolic process	gi|119372286|ref|NP_068776.2|/0/glycogen [starch] synthase, liver [Homo sapiens]
51285	2603	2	60	0.016971456	0.339021767	4.320195616	Up	1.98E-11	7.78E-11	RASL12	2	GO:0044464//cell part	GO:0017111//nucleoside-triphosphatase activity;GO:0032561//guanyl ribonucleotide binding	GO:0009207;GO:0035556//intracellular signal transduction	gi|7706095|ref|NP_057647.1|/1.16142e-138/ras-like protein family member 12 [Homo sapiens]
57402	1075	2	58	0.041094606	0.793542204	4.271286016	Up	5.15E-11	1.98E-10	S100A14	2	GO:0005856//cytoskeleton;GO:0044444//cytoplasmic part;GO:0044459//plasma membrane part	GO:0001664//G-protein coupled receptor binding;GO:0046872//metal ion binding	GO:0002224//toll-like receptor signaling pathway;GO:0002237//response to molecule of bacterial origin;GO:0002548//monocyte chemotaxis;GO:0002690//positive regulation of leukocyte chemotaxis;GO:0055065//metal ion homeostasis	gi|10190712|ref|NP_065723.1|/1.83027e-53/protein S100-A14 [Homo sapiens]
6286	510	1	29	0.043310491	0.836331245	4.271286016	Up	5.83E-06	1.56E-05	S100P	2	GO:0043231//intracellular membrane-bounded organelle	GO:0005515//protein binding;GO:0046872//metal ion binding	GO:0016477//cell migration	gi|5174663|ref|NP_005971.1|/6.5748e-33/protein S100-P [Homo sapiens]
1995	4682	2	58	0.009435434	0.18219946	4.271286016	Up	5.15E-11	1.98E-10	ELAVL3	3	-	GO:0003723//RNA binding	GO:0048731;GO:0048869//cellular developmental process	gi|49355761|ref|NP_001411.2|/2.35496e-180/ELAV-like protein 3 isoform 1 [Homo sapiens]//gi|49355765|ref|NP_115657.2|/9.2148e-177/ELAV-like protein 3 isoform 2 [Homo sapiens]
146225	1073	2	57	0.041171203	0.78131405	4.246195035	Up	8.31E-11	3.14E-10	CMTM2	1	GO:0031224//intrinsic to membrane;GO:0044421//extracellular region part	GO:0005102//receptor binding	GO:0042221//response to chemical stimulus	gi|21389567|ref|NP_653274.1|/1.93742e-87/CKLF-like MARVEL transmembrane domain-containing protein 2 isoform 1 [Homo sapiens]//gi|313569848|ref|NP_001186246.1|/1.60846e-65/CKLF-like MARVEL transmembrane domain-containing protein 2 isoform 2 [Homo sapiens]
26191	3672	2	57	0.012030692	0.228308817	4.246195035	Up	8.31E-11	3.14E-10	PTPN22	1	GO:0043231//intracellular membrane-bounded organelle;GO:0044444//cytoplasmic part;GO:0044459//plasma membrane part	GO:0004721//phosphoprotein phosphatase activity;GO:0019899//enzyme binding;GO:0019904//protein domain specific binding	GO:0001787//natural killer cell proliferation;GO:0006464//cellular protein modification process;GO:0016311//dephosphorylation;GO:0030098//lymphocyte differentiation;GO:0031347//regulation of defense response;GO:0050856//regulation of T cell receptor signaling pathway;GO:0050863//regulation of T cell activation	gi|224586929|ref|NP_057051.3|/0/tyrosine-protein phosphatase non-receptor type 22 isoform 1 [Homo sapiens]//gi|301171662|ref|NP_036543.4|/0/tyrosine-protein phosphatase non-receptor type 22 isoform 2 [Homo sapiens]//gi|301171669|ref|NP_001180360.1|/0/tyrosine-protein phosphatase non-receptor type 22 isoform 3 [Homo sapiens]
285643	4426	2	56	0.00998118	0.186091749	4.220659942	Up	1.34E-10	5.00E-10	KIF4B	1	GO:0005819//spindle;GO:0034399//nuclear periphery;GO:0044444//cytoplasmic part	GO:0003676//nucleic acid binding;GO:0003774//motor activity;GO:0032559	GO:0006935//chemotaxis;GO:0007599//hemostasis;GO:0008088//axon cargo transport;GO:0071842	gi|150010604|ref|NP_001092763.1|/0/chromosome-associated kinesin KIF4B [Homo sapiens]
1520	4107	2	56	0.010756441	0.200545917	4.220659942	Up	1.34E-10	4.99E-10	CTSS	1	GO:0000323//lytic vacuole	GO:0004175//endopeptidase activity	GO:0002376//immune system process;GO:0019538//protein metabolic process	gi|23110962|ref|NP_004070.3|/0/cathepsin S isoform 1 preproprotein [Homo sapiens]//gi|315075311|ref|NP_001186668.1|/3.84872e-160/cathepsin S isoform 2 preproprotein [Homo sapiens]
54777	8293	1	28	0.002663493	0.049658874	4.220659942	Up	9.41E-06	2.47E-05	TTC40	2	-	-	-	gi|359385708|ref|NP_001186978.2|/0/tetratricopeptide repeat protein 40 [Homo sapiens]
100288801	2069	6	166	0.064055149	1.180043719	4.203381951	Up	2.85E-29	2.25E-28	FRG2C	1	GO:0043231//intracellular membrane-bounded organelle	-	-	gi|185136049|ref|NP_001118231.1|/1.14968e-162/protein FRG2-like-2 [Homo sapiens]
8399	1020	2	55	0.043310491	0.793072732	4.194664734	Up	2.16E-10	7.93E-10	PLA2G10	1	-	GO:0004091//carboxylesterase activity;GO:0046872//metal ion binding	GO:0000038//very long-chain fatty acid metabolic process;GO:0002694;GO:0006935//chemotaxis;GO:0010742//macrophage derived foam cell differentiation;GO:0010883//regulation of lipid storage;GO:0015914//phospholipid transport;GO:0019637//organophosphate metabolic process;GO:0031325//positive regulation of cellular metabolic process;GO:0032305//positive regulation of icosanoid secretion	gi|4505845|ref|NP_003552.1|/7.74954e-83/group 10 secretory phospholipase A2 precursor [Homo sapiens]
5711	3504	5	137	0.031518765	0.575051804	4.189409008	Up	2.59E-24	1.76E-23	PSMD5	1	GO:0005838//proteasome regulatory particle	GO:0005488//binding	GO:0006520//cellular amino acid metabolic process;GO:0006915//apoptotic process;GO:0007050//cell cycle arrest;GO:0016070//RNA metabolic process;GO:0030330//DNA damage response, signal transduction by p53 class mediator;GO:0043161//proteasomal ubiquitin-dependent protein catabolic process;GO:0043248//proteasome assembly;GO:0051320//S phase;GO:0051439//regulation of ubiquitin-protein ligase activit…	gi|394025672|ref|NP_001257356.1|/0/26S proteasome non-ATPase regulatory subunit 5 isoform 2 [Homo sapiens] //gi|505106|dbj|BAA06687.1|/0/KIAA0072 [Homo sapiens]
284186	3335	1	27	0.006623194	0.119074407	4.168192523	Up	1.52E-05	3.91E-05	TMEM105	3	GO:0031224//intrinsic to membrane	-	-	gi|119610053|gb|EAW89647.1|/1.55855e-90/transmembrane protein 105 [Homo sapiens]
6866	958	3	80	0.0691702	1.228216644	4.150270615	Up	1.43E-14	6.60E-14	TAC3	1	GO:0000267//cell fraction;GO:0044421//extracellular region part	GO:0005515//protein binding	GO:0007186//G-protein coupled receptor signaling pathway;GO:0008217//regulation of blood pressure;GO:0014072;GO:0022414//reproductive process	gi|295849290|ref|NP_001171525.1|/1.01588e-51/tachykinin-3 isoform 2 preproprotein [Homo sapiens]//gi|33331094|gb|AAQ10783.1|/6.16941e-71/alpha tachykinin 3 precursor variant 1 [Homo sapiens]//gi|7019577|ref|NP_037383.1|/1.1016e-62/tachykinin-3 isoform 1 preproprotein [Homo sapiens]
57010	4036	2	52	0.010945664	0.189497152	4.113744739	Up	8.98E-10	3.19E-09	CABP4	3	GO:0033267//axon part;GO:0044424//intracellular part	GO:0046872//metal ion binding	GO:0007165//signal transduction;GO:0042462//eye photoreceptor cell development;GO:0050953//sensory perception of light stimulus	gi|355566246|gb|EHH22625.1|/3.69604e-142/Calcium-binding protein 4 [Macaca mulatta]
339302	1980	2	52	0.022311465	0.386267931	4.113744739	Up	8.98E-10	3.19E-09	CPLX4	3	GO:0044459//plasma membrane part	GO:0000149//SNARE binding	GO:0016192//vesicle-mediated transport;GO:0050804//regulation of synaptic transmission	gi|31795561|ref|NP_857637.1|/6.16725e-65/complexin-4 [Homo sapiens]
2487	2775	4	100	0.031839064	0.530014209	4.05716121	Up	1.07E-17	5.65E-17	FRZB	3	GO:0044421//extracellular region part;GO:0044424//intracellular part	GO:0004888//transmembrane signaling receptor activity;GO:0019904//protein domain specific binding	GO:0006357//regulation of transcription from RNA polymerase II promoter;GO:0006915//apoptotic process;GO:0007417//central nervous system development;GO:0008283//cell proliferation;GO:0016049//cell growth;GO:0030178//negative regulation of Wnt receptor signaling pathway;GO:0042472//inner ear morphogenesis;GO:0045137//development of primary sexual characteristics;GO:0045596//negative regulation of …	gi|38455388|ref|NP_001454.2|/5.57077e-171/secreted frizzled-related protein 3 precursor [Homo sapiens]
57111	1101	2	50	0.040124161	0.667933438	4.05716121	Up	2.32E-09	8.04E-09	RAB25	2	GO:0016020//membrane;GO:0031143//pseudopodium;GO:0031410//cytoplasmic vesicle	GO:0005515//protein binding;GO:0032561//guanyl ribonucleotide binding	GO:0006810//transport;GO:0008283//cell proliferation;GO:0030030//cell projection organization;GO:0035556//intracellular signal transduction	gi|9789019|gb|AAF98238.1|/6.1569e-121/unknown [Homo sapiens]
342096	3176	2	50	0.013909541	0.231547454	4.05716121	Up	2.32E-09	8.03E-09	GOLGA6A	2	-	-	-	gi|146133848|ref|NP_001033729.2|/0/Golgin subfamily A member 6A [Homo sapiens]
91977	3841	4	98	0.023002708	0.375259995	4.028014864	Up	2.74E-17	1.43E-16	MYOZ3	4	GO:0031674//I band	GO:0005488//binding	-	gi|171184445|ref|NP_588612.2|/1.62493e-130/myozenin-3 [Homo sapiens]//gi|171184445|ref|NP_588612.2|/1.80116e-130/myozenin-3 [Homo sapiens]
128025	4371	1	23	0.005053386	0.07739226	3.936866976	Up	0.000101552	0.000241045	WDR64	4	-	-	-	gi|268370094|ref|NP_653226.4|/0/WD repeat-containing protein 64 [Homo sapiens]
7123	886	1	23	0.024930418	0.38180764	3.936866976	Up	0.000101552	0.000241105	CLEC3B	2	GO:0044421//extracellular region part	GO:0030246//carbohydrate binding;GO:0046872//metal ion binding	GO:0048731	gi|156627579|ref|NP_003269.2|/4.71983e-115/tetranectin precursor [Homo sapiens]
643832	549	1	23	0.04023379	0.616177721	3.936866976	Up	0.000101552	0.000241075	GAGE10	2	-	GO:0005488//binding	GO:0006952//defense response	gi|150010546|ref|NP_001091883.2|/9.98435e-55/G antigen 10 [Homo sapiens]
10888	4300	11	250	0.056505083	0.855110134	3.919657686	Up	1.68E-41	1.80E-40	GPR83	3	GO:0031224//intrinsic to membrane	GO:0008188//neuropeptide receptor activity	GO:0007166//cell surface receptor signaling pathway;GO:0031960//response to corticosteroid stimulus	gi|223633971|ref|NP_057624.3|/0/probable G-protein coupled receptor 83 precursor [Homo sapiens]
570	3478	14	317	0.08891228	1.340541258	3.914289128	Up	3.22E-52	4.31E-51	BAAT	1	GO:0044439	-	GO:0006694//steroid biosynthetic process;GO:0006732//coenzyme metabolic process;GO:0009069//serine family amino acid metabolic process;GO:0009887//organ morphogenesis;GO:0015718//monocarboxylic acid transport;GO:0032787//monocarboxylic acid metabolic process	gi|4502351|ref|NP_001692.1|/0/bile acid-CoA:amino acid N-acyltransferase [Homo sapiens]
5148	1064	8	180	0.166077824	2.488177608	3.905158117	Up	3.70E-30	3.00E-29	PDE6G	3	GO:0044444//cytoplasmic part	GO:0004112//cyclic-nucleotide phosphodiesterase activity;GO:0004114//3',5'-cyclic-nucleotide phosphodiesterase activity;GO:0019002//GMP binding;GO:0030234//enzyme regulator activity	GO:0000165//MAPK cascade;GO:0001775//cell activation;GO:0007599//hemostasis;GO:0008277//regulation of G-protein coupled receptor protein signaling pathway;GO:0009967//positive regulation of signal transduction;GO:0050953//sensory perception of light stimulus	gi|119610072|gb|EAW89666.1|/2.86312e-75/phosphodiesterase 6G, cGMP-specific, rod, gamma [Homo sapiens] //gi|332849303|ref|XP_001154701.2|/8.04722e-16/PREDICTED: hypothetical protein LOC746726 [Pan troglodytes]
554	1788	4	90	0.049414655	0.74033025	3.905158117	Up	1.18E-15	5.72E-15	AVPR2	1	GO:0016021//integral to membrane;GO:0043231//intracellular membrane-bounded organelle	GO:0008528//G-protein coupled peptide receptor activity	GO:0001816//cytokine production;GO:0003073//regulation of systemic arterial blood pressure;GO:0007187//G-protein coupled receptor signaling pathway, coupled to cyclic nucleotide second messenger;GO:0007243//intracellular protein kinase cascade;GO:0008283//cell proliferation;GO:0010033//response to organic substance;GO:0010467//gene expression;GO:0030900//forebrain development;GO:0042044//fluid tr…	gi|447224|prf||1913493A/9.23424e-88/vasopressin receptor:ISOTYPE=V2//gi|4557345|ref|NP_000045.1|/2.5115e-167/vasopressin V2 receptor isoform 1 [Homo sapiens]//gi|4557345|ref|NP_000045.1|/5.56638e-173/vasopressin V2 receptor isoform 1 [Homo sapiens]
27071	2953	3	67	0.022439909	0.333704341	3.89443171	Up	6.61E-12	2.66E-11	DAPP1	2	GO:0016020//membrane;GO:0043234//protein complex;GO:0044424//intracellular part	GO:0004721//phosphoprotein phosphatase activity;GO:0019207//kinase regulator activity;GO:0035091//phosphatidylinositol binding	GO:0006464//cellular protein modification process;GO:0016310//phosphorylation;GO:0019222//regulation of metabolic process;GO:0023052//signaling	gi|158631203|ref|NP_055210.2|/4.5803e-163/dual adapter for phosphotyrosine and 3-phosphotyrosine and 3-phosphoinositide [Homo sapiens]
260341	2223	1	22	0.00993628	0.145557209	3.872736639	Up	0.000162788	0.000377968	TFAMP1	1	GO:0005759//mitochondrial matrix	-	GO:0006260//DNA replication;GO:0006352//DNA-dependent transcription, initiation;GO:0006355//regulation of transcription, DNA-dependent;GO:0007005//mitochondrion organization	gi|198282001|ref|NP_001123683.1|/7.44273e-62/transcription factor A, mitochondrial precursor [Sus scrofa]
3433	3505	9	198	0.056717591	0.83085965	3.872736639	Up	7.36E-33	6.39E-32	IFIT2	4	-	GO:0005488//binding	GO:0019221//cytokine-mediated signaling pathway;GO:0035455//response to interferon-alpha;GO:0043393//regulation of protein binding;GO:0051707//response to other organism	gi|34192824|gb|AAH32839.2|/0/Interferon-induced protein with tetratricopeptide repeats 2 [Homo sapiens]
79132	2631	16	350	0.134326724	1.95658039	3.864516132	Up	5.42E-57	7.90E-56	DHX58	2	GO:0044424//intracellular part	GO:0003676//nucleic acid binding;GO:0017111//nucleoside-triphosphatase activity;GO:0032559;GO:0046914//transition metal ion binding	GO:0006952//defense response	gi|149408122|ref|NP_077024.2|/0/probable ATP-dependent RNA helicase DHX58 [Homo sapiens]
401546	2698	10	218	0.08186935	1.188406582	3.85956125	Up	5.78E-36	5.45E-35	C9orf152	2	-	-	-	gi|163644318|ref|NP_001013011.2|/4.16218e-139/uncharacterized protein C9orf152 [Homo sapiens]
5733	7759	6	129	0.017080823	0.244531301	3.839569775	Up	1.06E-21	6.53E-21	PTGER3	2	GO:0012505//endomembrane system;GO:0016021//integral to membrane	GO:0004955//prostaglandin receptor activity	GO:0001660//fever generation;GO:0003014//renal system process;GO:0007187//G-protein coupled receptor signaling pathway, coupled to cyclic nucleotide second messenger;GO:0010467//gene expression;GO:0015698//inorganic anion transport;GO:0051480//cytosolic calcium ion homeostasis	gi|2102645|dbj|BAA19958.1|/0/prostaglandin EP3 receptor subtype isoform [Homo sapiens]//gi|2102647|dbj|BAA19959.1|/0/prostaglandin EP3 receptor subtype isoform [Homo sapiens]//gi|2114196|dbj|BAA19957.1|/0/EP3-IV [Homo sapiens]//gi|38505178|ref|NP_942007.1|/1.80428e-175/prostaglandin E2 receptor EP3 subtype isoform 4 [Homo sapiens]//gi|38505178|ref|NP_942007.1|/2.06636e-174/prostaglandin E2 recept…
439927	2884	2	42	0.015317858	0.214192636	3.805622443	Up	9.98E-08	3.09E-07	C1orf180	1	-	-	-	gi|119593635|gb|EAW73229.1|/1.29579e-61/chromosome 1 open reading frame 180 [Homo sapiens]
729475	3589	2	42	0.012308916	0.172118016	3.805622443	Up	9.98E-08	3.09E-07	RAD51AP2	2	-	-	-	gi|149773468|ref|NP_001092688.1|/0/RAD51-associated protein 2 [Homo sapiens]
202500	1686	2	42	0.026202077	0.366388826	3.805622443	Up	9.98E-08	3.09E-07	TCTE1	3	-	-	-	gi|229577123|ref|NP_872345.2|/0/T-complex-associated testis-expressed protein 1 [Homo sapiens]
2819	3083	18	378	0.128962151	1.803303292	3.805622443	Up	9.22E-61	1.44E-59	GPD1	1	GO:0000267//cell fraction;GO:0043231//intracellular membrane-bounded organelle;GO:0043234//protein complex;GO:0044444//cytoplasmic part	GO:0000166//nucleotide binding;GO:0016616//oxidoreductase activity, acting on the CH-OH group of donors, NAD or NADP as acceptor;GO:0016901//oxidoreductase activity, acting on the CH-OH group of donors, quinone or similar compound as acceptor;GO:0042802//identical protein binding;GO:0048037//cofactor binding	GO:0006006//glucose metabolic process;GO:0006072//glycerol-3-phosphate metabolic process;GO:0006641//triglyceride metabolic process;GO:0019674//NAD metabolic process;GO:0055114//oxidation-reduction process	gi|380714668|ref|NP_001244128.1|/0/glycerol-3-phosphate dehydrogenase [NAD(+)], cytoplasmic isoform 2 [Homo sapiens]//gi|99031626|pdb|1X0X|A/0/Chain A, Co-Structure Of Homo Sapiens Glycerol-3-Phosphate Dehydrogenase 1 Complex With Nad
162963	2272	1	21	0.009721985	0.135944446	3.805622443	Up	0.00026055	0.00058902	ZNF610	1	GO:0005622//intracellular;GO:0043231//intracellular membrane-bounded organelle	GO:0003676//nucleic acid binding;GO:0046872//metal ion binding;GO:0046914//transition metal ion binding	GO:0006351//transcription, DNA-dependent	gi|239787098|ref|NP_001154897.1|/0/zinc finger protein 610 isoform a [Homo sapiens]//gi|239787106|ref|NP_001154899.1|/0/zinc finger protein 610 isoform b [Homo sapiens]
146852	1149	2	41	0.038447956	0.524824775	3.770857025	Up	1.59E-07	4.86E-07	ODF4	4	GO:0019861//flagellum;GO:0031224//intrinsic to membrane;GO:0044447//axoneme part	-	GO:0048232//male gamete generation;GO:0048869//cellular developmental process	gi|171184433|ref|NP_694552.2|/7.2747e-120/outer dense fiber protein 4 [Homo sapiens]
100507674	946	2	40	0.046698416	0.621898279	3.735233115	Up	2.53E-07	7.61E-07	MARK2P9	2	-	-	-	gi|351706291|gb|EHB09210.1|/4.03973e-36/Serine/threonine-protein kinase MARK2 [Heterocephalus glaber]
6445	1661	1	20	0.013298224	0.177096861	3.735233115	Up	0.000416326	0.000919576	SGCG	2	GO:0016011//dystroglycan complex;GO:0031224//intrinsic to membrane;GO:0043232	-	GO:0006996//organelle organization;GO:0048513//organ development	gi|4557847|ref|NP_000222.1|/1.65592e-153/gamma-sarcoglycan [Homo sapiens]
64005	3313	4	79	0.0266687	0.350716466	3.717085769	Up	1.97E-13	8.60E-13	MYO1G	2	GO:0015629//actin cytoskeleton;GO:0016020//membrane	GO:0008092//cytoskeletal protein binding;GO:0017111//nucleoside-triphosphatase activity;GO:0032559	-	gi|239582755|ref|NP_149043.2|/0/unconventional myosin-Ig [Homo sapiens]
290	3740	10	196	0.059059761	0.770788044	3.70608677	Up	1.56E-31	1.31E-30	ANPEP	2	GO:0000267//cell fraction;GO:0012505//endomembrane system;GO:0016021//integral to membrane;GO:0031988//membrane-bounded vesicle;GO:0044444//cytoplasmic part	GO:0004871//signal transducer activity;GO:0008238//exopeptidase activity;GO:0046914//transition metal ion binding	GO:0019538//protein metabolic process;GO:0032501//multicellular organismal process;GO:0044237//cellular metabolic process;GO:0048646//anatomical structure formation involved in morphogenesis;GO:0048869//cellular developmental process;GO:0051704	gi|62089422|dbj|BAD93155.1|/0/membrane alanine aminopeptidase precursor variant [Homo sapiens]
3238	813	2	39	0.054337886	0.705544745	3.698707239	Up	4.03E-07	1.19E-06	HOXD12	3	GO:0005694//chromosome;GO:0043231//intracellular membrane-bounded organelle	GO:0001071//nucleic acid binding transcription factor activity;GO:0003677//DNA binding	GO:0006351//transcription, DNA-dependent;GO:0032501//multicellular organismal process	gi|194353946|ref|NP_067016.3|/6.04923e-135/homeobox protein Hox-D12 [Homo sapiens]
5470	3430	7	136	0.045078267	0.583170153	3.69341294	Up	3.34E-22	2.10E-21	PPEF2	2	GO:0031513//nonmotile primary cilium;GO:0044424//intracellular part	GO:0004721//phosphoprotein phosphatase activity;GO:0046914//transition metal ion binding	GO:0006464//cellular protein modification process;GO:0006796//phosphate-containing compound metabolic process;GO:0050953//sensory perception of light stimulus;GO:0051606//detection of stimulus	gi|23312386|ref|NP_006230.2|/0/serine/threonine-protein phosphatase with EF-hands 2 [Homo sapiens]
254778	3471	13	251	0.082727905	1.063578643	3.684408856	Up	7.64E-40	7.94E-39	C8orf46	3	-	-	-	gi|294862516|sp|Q5R5R7.3|CH046_PONAB/1.42362e-102/RecName: Full=Uncharacterized protein C8orf46 homolog
388533	500	2	38	0.088353402	1.117799967	3.661232534	Up	6.41E-07	1.86E-06	KRTDAP	1	-	-	GO:0048869//cellular developmental process	gi|349501070|ref|NP_001231776.1|/1.22695e-31/keratinocyte differentiation-associated protein isoform 2 precursor [Homo sapiens] //gi|46409408|ref|NP_997275.1|/6.96802e-40/keratinocyte differentiation-associated protein isoform 1 precursor [Homo sapiens]
84073	3207	3	56	0.020662629	0.256826343	3.635697442	Up	1.10E-09	3.89E-09	MYCBPAP	4	-	-	-	gi|203098334|ref|NP_115509.4|/0/MYCBP-associated protein [Homo sapiens]
58	1509	31	578	0.45376996	5.633640099	3.634034392	Up	5.69E-89	1.32E-87	ACTA1	3	GO:0000267//cell fraction;GO:0005884//actin filament;GO:0030017//sarcomere;GO:0032432//actin filament bundle	GO:0005198//structural molecule activity;GO:0008092//cytoskeletal protein binding;GO:0017111//nucleoside-triphosphatase activity;GO:0032559	GO:0003015//heart process;GO:0006941//striated muscle contraction;GO:0007015//actin filament organization;GO:0009207;GO:0009605//response to external stimulus;GO:0009725//response to hormone stimulus;GO:0009790//embryo development;GO:0010038//response to metal ion;GO:0012501//programmed cell death;GO:0030048//actin filament-based movement;GO:0030239//myofibril assembly;GO:0040007//growth;GO:00435…	gi|4501881|ref|NP_001091.1|/0/actin, alpha skeletal muscle [Homo sapiens]
1524	3264	14	261	0.0947417	1.176090813	3.633856095	Up	6.00E-41	6.38E-40	CX3CR1	1	GO:0016021//integral to membrane	GO:0001637//G-protein coupled chemoattractant receptor activity	GO:0001525//angiogenesis;GO:0001774//microglial cell activation;GO:0006915//apoptotic process;GO:0006952//defense response;GO:0007166//cell surface receptor signaling pathway;GO:0021987//cerebral cortex development;GO:0030595//leukocyte chemotaxis;GO:0051704	gi|283837934|ref|NP_001164645.1|/0/CX3C chemokine receptor 1 isoform a [Homo sapiens]//gi|283837934|ref|NP_001164645.1|/2.40528e-170/CX3C chemokine receptor 1 isoform a [Homo sapiens]//gi|283837934|ref|NP_001164645.1|/2.54803e-170/CX3C chemokine receptor 1 isoform a [Homo sapiens]//gi|283837934|ref|NP_001164645.1|/5.05813e-171/CX3C chemokine receptor 1 isoform a [Homo sapiens]
3753	3575	4	74	0.024714238	0.304443127	3.622758386	Up	1.98E-12	8.19E-12	KCNE1	1	GO:0000323//lytic vacuole;GO:0005887//integral to plasma membrane	GO:0005249//voltage-gated potassium channel activity;GO:0016247//channel regulator activity	GO:0002064//epithelial cell development;GO:0003012//muscle system process;GO:0003013;GO:0030001//metal ion transport;GO:0034220//ion transmembrane transport;GO:0042391//regulation of membrane potential;GO:0044057;GO:0050954//sensory perception of mechanical stimulus	gi|119630188|gb|EAX09783.1|/4.90775e-70/potassium voltage-gated channel, Isk-related family, member 1 [Homo sapiens]//gi|119630188|gb|EAX09783.1|/4.91856e-70/potassium voltage-gated channel, Isk-related family, member 1 [Homo sapiens]//gi|119630188|gb|EAX09783.1|/4.97261e-70/potassium voltage-gated channel, Isk-related family, member 1 [Homo sapiens]//gi|119630188|gb|EAX09783.1|/5.06449e-70/potas…
10004	2703	4	73	0.032687163	0.397216531	3.603129579	Up	3.14E-12	1.28E-11	NAALADL1	2	GO:0031224//intrinsic to membrane;GO:0044459//plasma membrane part	GO:0008238//exopeptidase activity;GO:0043169//cation binding	GO:0019538//protein metabolic process	gi|57232740|ref|NP_005459.2|/0/N-acetylated-alpha-linked acidic dipeptidase-like protein [Homo sapiens]
402135	951	2	36	0.046452893	0.556765715	3.583230022	Up	1.61E-06	4.55E-06	OR5K2	1	GO:0031224//intrinsic to membrane	GO:0004930//G-protein coupled receptor activity	GO:0007606//sensory perception of chemical stimulus	gi|52317126|ref|NP_001004737.1|/0/olfactory receptor 5K2 [Homo sapiens]
51309	2141	2	36	0.020633676	0.247306957	3.583230022	Up	1.61E-06	4.54E-06	ARMCX1	1	GO:0031224//intrinsic to membrane	-	-	gi|7706143|ref|NP_057692.1|/0/armadillo repeat-containing X-linked protein 1 [Homo sapiens]
6236	1476	6	107	0.089790043	1.06622269	3.569809506	Up	2.74E-17	1.43E-16	RRAD	1	GO:0016020//membrane	GO:0005515//protein binding;GO:0017111//nucleoside-triphosphatase activity;GO:0032561//guanyl ribonucleotide binding	GO:0009207;GO:0016049//cell growth;GO:0035556//intracellular signal transduction	gi|4759054|ref|NP_004156.1|/1.78726e-132/GTP-binding protein RAD [Homo sapiens]//gi|4759054|ref|NP_004156.1|/1.80249e-132/GTP-binding protein RAD [Homo sapiens]
57091	3179	17	303	0.118119522	1.401853405	3.569016163	Up	1.15E-46	1.38E-45	CASS4	1	GO:0005924//cell-substrate adherens junction;GO:0043232	GO:0004673//protein histidine kinase activity	GO:0009987//cellular process	gi|255759930|ref|NP_001157586.1|/0/cas scaffolding protein family member 4 isoform b [Homo sapiens] //gi|255759932|ref|NP_001157587.1|/0/cas scaffolding protein family member 4 isoform c [Homo sapiens]//gi|55769585|ref|NP_065089.2|/0/cas scaffolding protein family member 4 isoform a [Homo sapiens]
968	1872	83	1471	0.979344605	11.55732507	3.56084712	Up	2.40E-220	1.50E-218	CD68	1	GO:0005626//insoluble fraction;GO:0016020//membrane;GO:0031090//organelle membrane;GO:0043231//intracellular membrane-bounded organelle;GO:0044444//cytoplasmic part	-	-	gi|91199548|ref|NP_001242.2|/7.3945e-113/macrosialin isoform A precursor [Homo sapiens]//gi|91199550|ref|NP_001035148.1|/5.378e-113/macrosialin isoform B precursor [Homo sapiens]
5172	4930	17	301	0.076166726	0.897987056	3.559461856	Up	2.87E-46	3.40E-45	SLC26A4	1	GO:0031224//intrinsic to membrane;GO:0044459//plasma membrane part	GO:0015103//inorganic anion transmembrane transporter activity;GO:0015301//anion:anion antiporter activity	GO:0008104//protein localization;GO:0009653//anatomical structure morphogenesis;GO:0015698//inorganic anion transport;GO:0050954//sensory perception of mechanical stimulus;GO:0055067	gi|4505697|ref|NP_000432.1|/0/pendrin [Homo sapiens]
70	3693	4	70	0.023924561	0.278784891	3.542588037	Up	1.24E-11	4.92E-11	ACTC1	4	GO:0000267//cell fraction;GO:0005884//actin filament;GO:0030017//sarcomere	GO:0008092//cytoskeletal protein binding;GO:0017111//nucleoside-triphosphatase activity;GO:0032559	GO:0003015//heart process;GO:0006941//striated muscle contraction;GO:0007015//actin filament organization;GO:0009207;GO:0009790//embryo development;GO:0010033//response to organic substance;GO:0012501//programmed cell death;GO:0030048//actin filament-based movement;GO:0030239//myofibril assembly;GO:0060415//muscle tissue morphogenesis	gi|4885049|ref|NP_005150.1|/0/actin, alpha cardiac muscle 1 proprotein [Homo sapiens]
146310	796	2	35	0.055498368	0.646703895	3.542588037	Up	2.56E-06	7.08E-06	RNF151	4	GO:0043231//intracellular membrane-bounded organelle;GO:0043234//protein complex	GO:0019787//small conjugating protein ligase activity;GO:0046914//transition metal ion binding	GO:0048232//male gamete generation;GO:0048869//cellular developmental process	gi|87241872|ref|NP_777563.2|/4.14062e-117/RING finger protein 151 [Homo sapiens]
51311	4216	2	35	0.010478345	0.122100641	3.542588037	Up	2.56E-06	7.08E-06	TLR8	4	GO:0031090//organelle membrane;GO:0031224//intrinsic to membrane	GO:0003723//RNA binding;GO:0004872//receptor activity	GO:0007243//intracellular protein kinase cascade;GO:0009612//response to mechanical stimulus;GO:0019724//B cell mediated immunity;GO:0031349//positive regulation of defense response;GO:0042108//positive regulation of cytokine biosynthetic process;GO:0051707//response to other organism	gi|74054086|gb|AAZ95433.1|/0/TLR8 [Homo sapiens]
221091	2600	15	259	0.127432792	1.465132548	3.523222712	Up	1.11E-39	1.15E-38	LRRN4CL	2	GO:0031224//intrinsic to membrane	-	-	gi|158256104|dbj|BAF84023.1|/2.51425e-117/unnamed protein product [Homo sapiens]
7047	3027	4	69	0.029188438	0.335264191	3.521829477	Up	1.96E-11	7.70E-11	TGM4	3	-	GO:0016747//transferase activity, transferring acyl groups other than amino-acyl groups;GO:0016755;GO:0043169//cation binding	GO:0006464//cellular protein modification process	gi|156627577|ref|NP_003232.2|/0/protein-glutamine gamma-glutamyltransferase 4 [Homo sapiens]
165545	2650	27	463	0.22505112	2.569718892	3.513285901	Up	1.13E-69	2.02E-68	DQX1	2	GO:0043231//intracellular membrane-bounded organelle	GO:0017111//nucleoside-triphosphatase activity;GO:0032559	-	gi|163914394|ref|NP_598376.2|/0/ATP-dependent RNA helicase DQX1 [Homo sapiens]
723809	1911	2	34	0.02311706	0.261678915	3.500767862	Up	4.04E-06	1.10E-05	LHFPL3-AS2	1	-	-	-	gi|119603757|gb|EAW83351.1|/2.13098e-06/hCG2041174 [Homo sapiens]
1308	5610	2	34	0.007874635	0.089138753	3.500767862	Up	4.04E-06	1.10E-05	COL17A1	3	GO:0016021//integral to membrane;GO:0030054//cell junction	-	GO:0007044//cell-substrate junction assembly;GO:0009888//tissue development;GO:0031589//cell-substrate adhesion	gi|179517|gb|AAA35605.1|/0/autoantigen, partial [Homo sapiens]
6861	1853	2	34	0.023840637	0.26986962	3.500767862	Up	4.04E-06	1.10E-05	SYT5	2	GO:0008021//synaptic vesicle;GO:0010008//endosome membrane;GO:0031224//intrinsic to membrane;GO:0042995//cell projection;GO:0044297//cell body;GO:0044459//plasma membrane part	GO:0043169//cation binding	GO:0015980//energy derivation by oxidation of organic compounds;GO:0030073//insulin secretion	gi|92859638|ref|NP_003171.2|/0/synaptotagmin-5 [Homo sapiens]
1576	2792	2	34	0.015822601	0.179107595	3.500767862	Up	4.04E-06	1.10E-05	CYP3A4	5	GO:0031090//organelle membrane;GO:0031224//intrinsic to membrane;GO:0042598;GO:0043231//intracellular membrane-bounded organelle	GO:0005506//iron ion binding;GO:0005515//protein binding;GO:0008289//lipid binding;GO:0008395//steroid hydroxylase activity;GO:0016709//oxidoreductase activity, acting on paired donors, with incorporation or reduction of molecular oxygen, NAD(P)H as one donor, and incorporation of one atom of oxygen;GO:0016712//oxidoreductase activity, acting on paired donors, with incorporation or reduction of m…	GO:0006721//terpenoid metabolic process;GO:0006775;GO:0008202//steroid metabolic process;GO:0009820//alkaloid metabolic process;GO:0017144//drug metabolic process;GO:0042493//response to drug;GO:0055114//oxidation-reduction process	gi|13435386|ref|NP_059488.2|/0/cytochrome P450 3A4 isoform 1 [Homo sapiens]//gi|322302351|ref|NP_001189784.1|/0/cytochrome P450 3A4 isoform 2 [Homo sapiens]
9610	2698	10	169	0.08186935	0.921287672	3.492256362	Up	3.64E-26	2.63E-25	RIN1	2	GO:0016020//membrane;GO:0043232	GO:0005488//binding;GO:0008047//enzyme activator activity	GO:0016192//vesicle-mediated transport;GO:0023052//signaling	gi|68989256|ref|NP_004283.2|/0/ras and Rab interactor 1 [Homo sapiens]
6539	3500	13	219	0.082042445	0.920293958	3.487652362	Up	1.72E-33	1.52E-32	SLC6A12	2	GO:0016021//integral to membrane	GO:0005283//sodium:amino acid symporter activity;GO:0005326//neurotransmitter transporter activity	GO:0001505//regulation of neurotransmitter levels;GO:0006807//nitrogen compound metabolic process;GO:0006865//amino acid transport;GO:0006884//cell volume homeostasis;GO:0006972//hyperosmotic response;GO:0042221//response to chemical stimulus	gi|171184404|ref|NP_003035.3|/0/sodium- and chloride-dependent betaine transporter [Homo sapiens]
353149	1883	3	50	0.035191212	0.390544193	3.472198709	Up	1.72E-08	5.63E-08	TBC1D26	4	GO:0000323//lytic vacuole;GO:0005768//endosome;GO:0016020//membrane	GO:0004175//endopeptidase activity;GO:0005099//Ras GTPase activator activity;GO:0005515//protein binding;GO:0019783//small conjugating protein-specific protease activity	GO:0032318//regulation of Ras GTPase activity;GO:0070646//protein modification by small protein removal	gi|148235002|ref|NP_848666.2|/1.54021e-142/TBC1 domain family member 26 [Homo sapiens]
162998	3224	3	50	0.020553676	0.228100098	3.472198709	Up	1.72E-08	5.63E-08	OR7D2	2	GO:0031224//intrinsic to membrane	GO:0004930//G-protein coupled receptor activity	GO:0007606//sensory perception of chemical stimulus	gi|53828729|ref|NP_787079.1|/1.05224e-176/olfactory receptor 7D2 [Homo sapiens]
440896	3182	13	216	0.090241533	0.998398859	3.467752804	Up	6.70E-33	5.83E-32	LOC440896	1	-	-	-	gi|397521894|ref|XP_003831019.1|/3.47623e-31/PREDICTED: LOW QUALITY PROTEIN: putative uncharacterized protein FLJ45355-like [Pan paniscus]
29986	1418	4	66	0.062308464	0.684570539	3.45769914	Up	7.67E-11	2.91E-10	SLC39A2	3	GO:0016021//integral to membrane;GO:0031410//cytoplasmic vesicle	GO:0046915//transition metal ion transmembrane transporter activity	GO:0006829//zinc ion transport	gi|156415986|ref|NP_055394.2|/1.02556e-125/zinc transporter ZIP2 isoform a [Homo sapiens]//gi|156415986|ref|NP_055394.2|/6.52595e-132/zinc transporter ZIP2 isoform a [Homo sapiens]
1268	5901	2	33	0.007486308	0.082250553	3.45769914	Up	6.39E-06	1.70E-05	CNR1	3	GO:0016021//integral to membrane;GO:0042598	GO:0004930//G-protein coupled receptor activity;GO:0005488//binding	GO:0001508//regulation of action potential;GO:0001660//fever generation;GO:0002237//response to molecule of bacterial origin;GO:0002438//acute inflammatory response to antigenic stimulus;GO:0002695;GO:0006635//fatty acid beta-oxidation;GO:0006811//ion transport;GO:0006915//apoptotic process;GO:0007187//G-protein coupled receptor signaling pathway, coupled to cyclic nucleotide second messenger;GO:…	gi|237681065|ref|NP_149421.2|/0/cannabinoid receptor 1 isoform b [Homo sapiens]//gi|38683844|ref|NP_057167.2|/0/cannabinoid receptor 1 isoform a [Homo sapiens]
391104	1014	3	49	0.06535015	0.71073651	3.443052364	Up	2.71E-08	8.74E-08	VHLL	2	GO:0043231//intracellular membrane-bounded organelle;GO:0044444//cytoplasmic part	GO:0005515//protein binding	GO:0008283//cell proliferation;GO:0009653//anatomical structure morphogenesis;GO:0010468//regulation of gene expression;GO:0016043//cellular component organization;GO:0030154//cell differentiation;GO:0031323//regulation of cellular metabolic process;GO:0032446//protein modification by small protein conjugation;GO:0034641//cellular nitrogen compound metabolic process;GO:0048523//negative regulatio…	gi|51972218|ref|NP_001004319.1|/1.26797e-77/von Hippel-Lindau-like protein [Homo sapiens]
780851	217	6	98	0.610737805	6.642274848	3.443052364	Up	1.64E-15	7.93E-15	SNORD3A	1	-	-	-	gi|296489304|gb|DAA31417.1|/1.23247e-15/polypyrimidine tract binding protein 2-like [Bos taurus]
5742	5093	4	65	0.017348008	0.187711198	3.435672833	Up	1.21E-10	4.51E-10	PTGS1	1	GO:0012505//endomembrane system;GO:0031090//organelle membrane;GO:0031224//intrinsic to membrane;GO:0042598;GO:0043231//intracellular membrane-bounded organelle	GO:0005506//iron ion binding;GO:0016209//antioxidant activity;GO:0016701//oxidoreductase activity, acting on single donors with incorporation of molecular oxygen;GO:0016705//oxidoreductase activity, acting on paired donors, with incorporation or reduction of molecular oxygen	GO:0001516//prostaglandin biosynthetic process;GO:0006939//smooth muscle contraction;GO:0006950//response to stress;GO:0008283//cell proliferation;GO:0014060;GO:0014061//regulation of norepinephrine secretion;GO:0019229//regulation of vasoconstriction;GO:0032502//developmental process;GO:0051384//response to glucocorticoid stimulus	gi|249624|gb|AAB22216.1|/0/prostaglandin G/H synthase [Homo sapiens]//gi|76885914|gb|ABA60098.1|/0/cyclooxygenase 1b2 [Homo sapiens]
645158	1429	4	64	0.061828833	0.65871605	3.41330502	Up	1.90E-10	7.01E-10	CBX3P2	2	GO:0044427//chromosomal part;GO:0045120//pronucleus	GO:0005515//protein binding	GO:0009987//cellular process	gi|395540368|ref|XP_003772127.1|/1.45175e-42/PREDICTED: chromobox protein homolog 3 isoform 1 [Sarcophilus harrisii]
200420	1608	5	79	0.068682682	0.722589335	3.395157674	Up	1.37E-12	5.71E-12	ALMS1P	2	-	-	-	gi|119620132|gb|EAW99726.1|/8.82855e-120/LOC200420, isoform CRA_b [Homo sapiens]
90594	2566	3	47	0.02582426	0.269396349	3.382931371	Up	6.71E-08	2.10E-07	ZNF439	2	-	-	-	gi|22748625|ref|NP_689475.1|/0/zinc finger protein 439 [Homo sapiens]
83706	2570	31	481	0.266435358	2.752722631	3.369001794	Up	7.33E-70	1.32E-68	FERMT3	5	GO:0015629//actin cytoskeleton;GO:0044459//plasma membrane part	GO:0005102//receptor binding	GO:0006461//protein complex assembly;GO:0022407//regulation of cell-cell adhesion;GO:0034109//homotypic cell-cell adhesion	gi|28626504|ref|NP_113659.3|/0/fermitin family homolog 3 short form [Homo sapiens]//gi|41281905|ref|NP_848537.1|/0/fermitin family homolog 3 long form [Homo sapiens]
9127	2754	2	31	0.016040923	0.165557271	3.367501331	Up	1.59E-05	4.08E-05	P2RX6	3	GO:0005626//insoluble fraction;GO:0016021//integral to membrane;GO:0030425//dendrite;GO:0044297//cell body;GO:0044430//cytoskeletal part;GO:0044459//plasma membrane part	GO:0005231//excitatory extracellular ligand-gated ion channel activity;GO:0005515//protein binding;GO:0016502;GO:0032559	GO:0003012//muscle system process;GO:0006811//ion transport;GO:0035587;GO:0051259//protein oligomerization	gi|157419148|ref|NP_005437.2|/0/P2X purinoceptor 6 isoform 1 [Homo sapiens]//gi|227116341|ref|NP_001153026.1|/0/P2X purinoceptor 6 isoform 2 [Homo sapiens]
389320	459	2	31	0.096245536	0.993343624	3.367501331	Up	1.59E-05	4.08E-05	C5orf48	1	-	-	-	gi|119569233|gb|EAW48848.1|/3.6432e-76/FLJ27505 protein [Homo sapiens]
162966	2548	2	31	0.017337795	0.178942199	3.367501331	Up	1.59E-05	4.08E-05	ZNF600	2	GO:0043231//intracellular membrane-bounded organelle	GO:0003676//nucleic acid binding;GO:0046914//transition metal ion binding	-	gi|119592502|gb|EAW72096.1|/0/zinc finger protein 600, isoform CRA_b [Homo sapiens]
8972	6513	8	123	0.0271314	0.277763089	3.355819526	Up	8.71E-19	4.84E-18	MGAM	2	GO:0031224//intrinsic to membrane;GO:0044459//plasma membrane part	GO:0004558//alpha-glucosidase activity;GO:0005488//binding	GO:0005982//starch metabolic process;GO:0007586//digestion	gi|221316699|ref|NP_004659.2|/0/maltase-glucoamylase, intestinal [Homo sapiens]
6066	188	8	122	0.939929814	9.544484603	3.344042358	Up	1.36E-18	7.51E-18	RNU2-1	3	-	-	-	gi|24940209|emb|CAA24954.2|/1.26016e-12/unnamed protein product [Xenopus laevis]
254050	2045	2	30	0.021602299	0.215763731	3.320195616	Up	2.49E-05	6.31E-05	LRRC43	4	-	-	-	gi|148664213|ref|NP_001091989.1|/0/leucine-rich repeat-containing protein 43 isoform 1 [Homo sapiens]
266812	1965	6	90	0.067445345	0.673644014	3.320195616	Up	6.04E-14	2.70E-13	NAP1L5	2	GO:0043231//intracellular membrane-bounded organelle	GO:0005488//binding	GO:0034728//nucleosome organization	gi|388454312|ref|NP_001253863.1|/3.26139e-42/nucleosome assembly protein 1-like 5 [Macaca mulatta]
63970	3158	4	60	0.027977645	0.279440677	3.320195616	Up	1.15E-09	4.07E-09	TP53AIP1	1	GO:0043231//intracellular membrane-bounded organelle	-	GO:0012501//programmed cell death	gi|304434534|ref|NP_071395.2|/6.38503e-59/p53-regulated apoptosis-inducing protein 1 isoform a [Homo sapiens]//gi|304434536|ref|NP_001182123.1|/3.4963e-57/p53-regulated apoptosis-inducing protein 1 isoform c [Homo sapiens]//gi|304434539|ref|NP_001182124.1|/1.95062e-36/p53-regulated apoptosis-inducing protein 1 isoform b [Homo sapiens]//gi|354459396|ref|NP_001238893.1|/2.79941e-57/p53-regulated ap…
118856	1919	2	30	0.023020689	0.229930604	3.320195616	Up	2.49E-05	6.31E-05	MMP21	1	GO:0044421//extracellular region part	GO:0004175//endopeptidase activity;GO:0046914//transition metal ion binding	GO:0019538//protein metabolic process	gi|22218341|ref|NP_671724.1|/0/matrix metalloproteinase-21 preproprotein [Homo sapiens]
23563	3250	2	30	0.013592831	0.135765178	3.320195616	Up	2.49E-05	6.30E-05	CHST5	4	GO:0000139//Golgi membrane;GO:0031224//intrinsic to membrane	GO:0008146//sulfotransferase activity	GO:0006024//glycosaminoglycan biosynthetic process;GO:0006041//glucosamine metabolic process;GO:0006464//cellular protein modification process	gi|21362052|ref|NP_078809.2|/0/carbohydrate sulfotransferase 5 [Homo sapiens]
340547	3236	12	179	0.081909829	0.813570173	3.312158297	Up	1.73E-26	1.26E-25	VSIG1	1	GO:0031224//intrinsic to membrane	-	-	gi|281599326|ref|NP_001164024.1|/0/V-set and immunoglobulin domain-containing protein 1 isoform 1 precursor [Homo sapiens] //gi|32699028|ref|NP_872413.1|/0/V-set and immunoglobulin domain-containing protein 1 isoform 2 precursor [Homo sapiens]
90634	3051	18	264	0.130314753	1.272659488	3.287774138	Up	3.39E-38	3.38E-37	N4BP2L1	1	-	GO:0032559	-	gi|119226224|ref|NP_438169.2|/2.73431e-118/NEDD4-binding protein 2-like 1 isoform 1 [Homo sapiens]//gi|119226224|ref|NP_438169.2|/3.68419e-98/NEDD4-binding protein 2-like 1 isoform 1 [Homo sapiens]
118442	2206	3	44	0.030038555	0.293357819	3.287774138	Up	2.59E-07	7.77E-07	GPR62	3	-	-	-	gi|145309315|ref|NP_543141.3|/2.32371e-84/probable G-protein coupled receptor 62 [Homo sapiens]
80737	2914	27	395	0.204662137	1.993691919	3.284126361	Up	2.14E-56	3.11E-55	VWA7	2	-	-	-	gi|153945852|ref|NP_079534.2|/0/von Willebrand factor A domain-containing protein 7 precursor [Homo sapiens]
401027	2259	10	146	0.09777933	0.950576613	3.281201484	Up	1.14E-21	7.01E-21	C2orf66	2	-	-	-	gi|74738241|sp|Q6UXQ4.1|CB066_HUMAN/1.56722e-43/RecName: Full=Uncharacterized protein C2orf66; Flags: Precursor
654463	6051	4	58	0.014601455	0.140977999	3.271286016	Up	2.82E-09	9.73E-09	FER1L6	2	GO:0031224//intrinsic to membrane	-	-	gi|119120884|ref|NP_001034201.2|/0/fer-1-like protein 6 [Homo sapiens]
7125	698	2	29	0.063290403	0.611072973	3.271286016	Up	3.92E-05	9.73E-05	TNNC2	2	GO:0005865//striated muscle thin filament	GO:0008092//cytoskeletal protein binding;GO:0046872//metal ion binding	GO:0006941//striated muscle contraction	gi|4507617|ref|NP_003270.1|/2.59993e-74/troponin C, skeletal muscle [Homo sapiens]
3960	1291	3	43	0.051328468	0.489883389	3.254607274	Up	4.06E-07	1.20E-06	LGALS4	3	GO:0016020//membrane;GO:0044444//cytoplasmic part	GO:0030246//carbohydrate binding	GO:0009987//cellular process	gi|5453712|ref|NP_006140.1|/4.06583e-178/galectin-4 [Homo sapiens]
132946	836	3	43	0.079264416	0.756506525	3.254607274	Up	4.06E-07	1.20E-06	ARL9	1	-	GO:0032561//guanyl ribonucleotide binding	-	gi|74749334|sp|Q6T311.1|ARL9_HUMAN/9.15621e-102/RecName: Full=ADP-ribosylation factor-like protein 9
54106	3922	10	143	0.056319099	0.536264377	3.251248262	Up	4.32E-21	2.61E-20	TLR9	3	GO:0000323//lytic vacuole;GO:0031090//organelle membrane;GO:0031224//intrinsic to membrane;GO:0044459//plasma membrane part;GO:0045335//phagocytic vesicle	GO:0003723//RNA binding;GO:0004872//receptor activity;GO:0005126//cytokine receptor binding	GO:0001818//negative regulation of cytokine production;GO:0002224//toll-like receptor signaling pathway;GO:0007169//transmembrane receptor protein tyrosine kinase signaling pathway;GO:0007249//I-kappaB kinase/NF-kappaB cascade;GO:0009607//response to biotic stimulus;GO:0010669//epithelial structure maintenance;GO:0032481//positive regulation of type I interferon production;GO:0042108//positive re…	gi|8394456|ref|NP_059138.1|/0/toll-like receptor 9 precursor [Homo sapiens]
90586	2073	2	28	0.021310517	0.19865945	3.220659942	Up	6.13E-05	0.000149668	AOC4	1	GO:0031224//intrinsic to membrane	GO:0016641//oxidoreductase activity, acting on the CH-NH2 group of donors, oxygen as acceptor;GO:0042802//identical protein binding;GO:0046914//transition metal ion binding;GO:0048037//cofactor binding	GO:0006807//nitrogen compound metabolic process;GO:0006952//defense response;GO:0009987//cellular process	gi|114667103|ref|XP_001159482.1|/0/PREDICTED: membrane primary amine oxidase isoform 1 [Pan troglodytes]
440073	6976	2	28	0.006332669	0.059033979	3.220659942	Up	6.13E-05	0.00014963	IQSEC3	1	GO:0044424//intracellular part	GO:0005083//small GTPase regulator activity	GO:0032011//ARF protein signal transduction	gi|282721018|ref|NP_001164209.1|/0/IQ motif and SEC7 domain-containing protein 3 isoform 1 [Homo sapiens]//gi|71143127|ref|NP_056047.1|/0/IQ motif and SEC7 domain-containing protein 3 isoform 2 [Homo sapiens]
84771	2158	3	42	0.030706697	0.286251882	3.220659942	Up	6.34E-07	1.85E-06	DDX11L2	2	GO:0000785//chromatin;GO:0005819//spindle;GO:0031981//nuclear lumen	GO:0000166//nucleotide binding;GO:0003676//nucleic acid binding;GO:0003678//DNA helicase activity;GO:0032559;GO:0042623//ATPase activity, coupled	GO:0000819//sister chromatid segregation;GO:0008283//cell proliferation;GO:0034641//cellular nitrogen compound metabolic process;GO:0051320//S phase;GO:0051704	gi|119571249|gb|EAW50864.1|/9.23206e-56/hCG2043397, isoform CRA_a [Homo sapiens]//gi|220675805|emb|CAQ52932.1|/2.2294e-73/DEAD/H box polypeptide 11 like 2 [Homo sapiens]
7732	3252	7	98	0.04754565	0.443226827	3.220659942	Up	1.01E-14	4.70E-14	RNF112	4	GO:0043231//intracellular membrane-bounded organelle	GO:0017111//nucleoside-triphosphatase activity;GO:0032561//guanyl ribonucleotide binding;GO:0046914//transition metal ion binding	-	gi|264681488|ref|NP_009079.2|/0/RING finger protein 112 [Homo sapiens]
399888	1437	2	28	0.030742311	0.286583883	3.220659942	Up	6.13E-05	0.000149649	FAM180B	1	-	-	-	gi|205716727|sp|Q6P0A1.2|F180B_HUMAN/2.00454e-120/RecName: Full=Protein FAM180B
116729	805	2	28	0.05487789	0.511578932	3.220659942	Up	6.13E-05	0.00014961	PPP1R27	3	-	-	-	gi|56090539|ref|NP_001007534.1|/3.41742e-74/protein phosphatase 1 regulatory subunit 27 [Homo sapiens]
390595	1399	3	42	0.047366013	0.441552224	3.220659942	Up	6.34E-07	1.85E-06	UBAP1L	1	-	-	-	gi|254939613|ref|NP_001157164.1|/3.15176e-163/ubiquitin-associated protein 1-like [Homo sapiens]
23439	4773	4	56	0.018511084	0.172562766	3.220659942	Up	6.89E-09	2.32E-08	ATP1B4	2	GO:0012505//endomembrane system;GO:0016021//integral to membrane;GO:0019866//organelle inner membrane;GO:0043231//intracellular membrane-bounded organelle;GO:0044427//chromosomal part	GO:0005488//binding;GO:0008556//potassium-transporting ATPase activity	GO:0006351//transcription, DNA-dependent;GO:0009206;GO:0009207;GO:0035725//sodium ion transmembrane transport	gi|215490093|ref|NP_001135919.1|/0/protein ATP1B4 isoform A [Homo sapiens]//gi|6912256|ref|NP_036201.1|/0/protein ATP1B4 isoform B [Homo sapiens]
245711	1830	17	238	0.205192328	1.91282997	3.220659942	Up	5.76E-34	5.17E-33	SPDYA	1	GO:0043231//intracellular membrane-bounded organelle	GO:0019900//kinase binding	GO:0008283//cell proliferation;GO:0022402//cell cycle process;GO:0032501//multicellular organismal process;GO:0033554//cellular response to stress	gi|56961678|ref|NP_001008779.1|/2.40614e-161/speedy protein A isoform 2 [Homo sapiens]//gi|60498969|ref|NP_877433.2|/3.56831e-178/speedy protein A isoform 1 [Homo sapiens]//gi|60498969|ref|NP_877433.2|/3.73772e-178/speedy protein A isoform 1 [Homo sapiens]
140458	3042	2	28	0.014522256	0.135378383	3.220659942	Up	6.13E-05	0.000149687	ASB5	3	-	-	GO:0007165//signal transduction	gi|18254476|ref|NP_543150.1|/0/ankyrin repeat and SOCS box protein 5 [Homo sapiens]
85495	341	16	222	1.036403548	9.575227378	3.207720887	Up	1.16E-31	9.71E-31	RPPH1	1	-	-	-	gi|297694574|ref|XP_002824585.1|/6.22082e-44/PREDICTED: uncharacterized protein LOC100433574 [Pongo abelii]
929	1661	12	166	0.159578692	1.469903946	3.203381951	Up	5.59E-24	3.75E-23	CD14	1	GO:0031224//intrinsic to membrane;GO:0043235//receptor complex;GO:0044421//extracellular region part	GO:0001846//opsonin binding;GO:0008329//pattern recognition receptor activity	GO:0001819//positive regulation of cytokine production;GO:0006897//endocytosis;GO:0006952//defense response;GO:0007166//cell surface receptor signaling pathway;GO:0012501//programmed cell death;GO:0032496//response to lipopolysaccharide;GO:0070391	gi|4557417|ref|NP_000582.1|/0/monocyte differentiation antigen CD14 precursor [Homo sapiens]
2912	3389	20	275	0.130353205	1.193470326	3.194664734	Up	9.28E-39	9.40E-38	GRM2	1	GO:0016021//integral to membrane;GO:0043005//neuron projection	GO:0001640//adenylate cyclase inhibiting G-protein coupled glutamate receptor activity;GO:0016247//channel regulator activity	GO:0001505//regulation of neurotransmitter levels;GO:0007166//cell surface receptor signaling pathway;GO:0007270//neuron-neuron synaptic transmission;GO:0007626//locomotory behavior;GO:0023061;GO:0030534//adult behavior;GO:0031280;GO:0050804//regulation of synaptic transmission	gi|27552861|gb|AAH41447.1|/0/Similar to glutamate receptor, metabotropic 2, partial [Homo sapiens]//gi|62087908|dbj|BAD92401.1|/0/glutamate receptor homolog [Homo sapiens]
60677	3418	13	178	0.084010696	0.765946514	3.188598733	Up	1.61E-25	1.14E-24	CELF6	1	GO:0043231//intracellular membrane-bounded organelle	GO:0003676//nucleic acid binding	GO:0000380//alternative mRNA splicing, via spliceosome	gi|289547741|ref|NP_001166155.1|/0/CUGBP Elav-like family member 6 isoform 2 [Homo sapiens] //gi|289547743|ref|NP_001166156.1|/2.88005e-146/CUGBP Elav-like family member 6 isoform 3 [Homo sapiens] //gi|70780381|ref|NP_443072.3|/0/CUGBP Elav-like family member 6 isoform 1 [Homo sapiens]
91807	7998	9	123	0.024855608	0.226190423	3.185894524	Up	5.21E-18	2.80E-17	MYLK3	2	GO:0044444//cytoplasmic part	GO:0004674//protein serine/threonine kinase activity;GO:0032559	GO:0002526//acute inflammatory response;GO:0006464//cellular protein modification process;GO:0030239//myofibril assembly;GO:0051495//positive regulation of cytoskeleton organization;GO:0070555//response to interleukin-1	gi|146219832|ref|NP_872299.2|/0/putative myosin light chain kinase 3 [Homo sapiens]
167410	3979	10	136	0.055512316	0.502707621	3.178839767	Up	9.56E-20	5.47E-19	LIX1	4	-	-	-	gi|167466286|ref|NP_694966.3|/8.37351e-147/protein limb expression 1 homolog [Homo sapiens]
1180	3093	11	149	0.078555401	0.708527724	3.173041922	Up	1.76E-21	1.08E-20	CLCN1	2	GO:0005886//plasma membrane;GO:0034702//ion channel complex	GO:0005254//chloride channel activity	GO:0003012//muscle system process;GO:0015698//inorganic anion transport;GO:0034220//ion transmembrane transport;GO:0043269//regulation of ion transport;GO:0050877//neurological system process	gi|119433677|ref|NP_000074.2|/0/chloride channel protein 1 [Homo sapiens]
349136	2056	2	27	0.021486722	0.193148417	3.168192523	Up	9.59E-05	0.00022831	WDR86	2	-	-	-	gi|157266266|ref|NP_938026.2|/0/WD repeat-containing protein 86 [Homo sapiens]
54825	4313	2	27	0.010242685	0.092073533	3.168192523	Up	9.59E-05	0.000228339	CDHR2	4	GO:0031224//intrinsic to membrane;GO:0044459//plasma membrane part	GO:0046872//metal ion binding	GO:0016049//cell growth;GO:0016337//cell-cell adhesion	gi|285002214|ref|NP_001165447.1|/0/cadherin-related family member 2 precursor [Homo sapiens]
6795	1261	4	54	0.07006614	0.629838456	3.168192523	Up	1.67E-08	5.49E-08	AURKC	2	GO:0005815//microtubule organizing center;GO:0043231//intracellular membrane-bounded organelle;GO:0044427//chromosomal part	GO:0004672//protein kinase activity;GO:0032559	GO:0006464//cellular protein modification process	gi|51471708|gb|AAU04399.1|/2.16352e-161/aurora-C [Homo sapiens]//gi|62865639|ref|NP_001015878.1|/3.11271e-175/aurora kinase C isoform 1 [Homo sapiens]//gi|62865641|ref|NP_001015879.1|/5.85378e-167/aurora kinase C isoform 2 [Homo sapiens]
130749	1209	2	27	0.036539869	0.328464141	3.168192523	Up	9.59E-05	0.000228282	CPO	2	-	GO:0008235//metalloexopeptidase activity;GO:0046914//transition metal ion binding	GO:0019538//protein metabolic process	gi|27436871|ref|NP_775100.1|/0/carboxypeptidase O precursor [Homo sapiens]
2302	2666	4	54	0.033140811	0.297909337	3.168192523	Up	1.67E-08	5.48E-08	FOXJ1	3	GO:0043231//intracellular membrane-bounded organelle;GO:0043234//protein complex	GO:0000981//sequence-specific DNA binding RNA polymerase II transcription factor activity;GO:0005515//protein binding;GO:0043565//sequence-specific DNA binding;GO:0043566//structure-specific DNA binding	GO:0000122//negative regulation of transcription from RNA polymerase II promoter;GO:0002455//humoral immune response mediated by circulating immunoglobulin;GO:0002467//germinal center formation;GO:0002510;GO:0003002//regionalization;GO:0003143//embryonic heart tube morphogenesis;GO:0007010//cytoskeleton organization;GO:0010927;GO:0030323//respiratory tube development;GO:0032321//positive regulati…	gi|50301236|ref|NP_001445.2|/0/forkhead box protein J1 [Homo sapiens]
54831	1924	2	27	0.022960863	0.206399764	3.168192523	Up	9.59E-05	0.000228253	BEST2	2	GO:0034702//ion channel complex;GO:0042995//cell projection	GO:0005253//anion channel activity	GO:0007606//sensory perception of chemical stimulus;GO:0015698//inorganic anion transport;GO:0042391//regulation of membrane potential	gi|119703742|ref|NP_060152.2|/0/bestrophin-2 [Homo sapiens]
79949	3459	5	67	0.03192881	0.284888383	3.157466116	Up	2.91E-10	1.06E-09	PLEKHS1	1	-	-	-	gi|172045921|sp|Q5SXH7.2|CJ081_HUMAN/0/RecName: Full=PH domain-containing protein C10orf81; AltName: Full=Epididymis luminal protein 185; Short=hEL185//gi|301172762|ref|NP_872407.1|/0/PH domain-containing protein C10orf81 isoform 1 [Homo sapiens]//gi|46391075|ref|NP_079165.3|/0/PH domain-containing protein C10orf81 isoform 3 [Homo sapiens]
10677	3163	65	870	0.453918049	4.045484681	3.155808798	Up	4.43E-118	1.40E-116	AVIL	3	GO:0005856//cytoskeleton;GO:0043005//neuron projection	GO:0008092//cytoskeletal protein binding	GO:0010975//regulation of neuron projection development;GO:0030835//negative regulation of actin filament depolymerization;GO:0048858//cell projection morphogenesis;GO:0050896//response to stimulus	gi|295821173|ref|NP_006567.3|/0/advillin [Homo sapiens]
84688	1184	4	53	0.074622806	0.658377026	3.141225475	Up	2.60E-08	8.41E-08	C9orf24	1	GO:0044444//cytoplasmic part	GO:0015631//tubulin binding	GO:0006461//protein complex assembly	gi|119578863|gb|EAW58459.1|/5.70291e-59/chromosome 9 open reading frame 24, isoform CRA_d [Homo sapiens]//gi|21362074|ref|NP_115985.2|/5.18098e-161/spermatid-specific manchette-related protein 1 isoform 1 [Homo sapiens]//gi|356582253|ref|NP_001239124.1|/1.64705e-93/spermatid-specific manchette-related protein 1 isoform 4 [Homo sapiens]//gi|356582253|ref|NP_001239124.1|/4.0116e-87/spermatid-specif…
157777	5114	17	224	0.073426273	0.644225327	3.133197101	Up	2.74E-31	2.28E-30	MCMDC2	1	-	GO:0003676//nucleic acid binding;GO:0032559	GO:0006259//DNA metabolic process	gi|209954821|ref|NP_775789.3|/0/MCM domain-containing protein 2 isoform a [Homo sapiens]//gi|209954823|ref|NP_001129632.1|/0/MCM domain-containing protein 2 isoform b [Homo sapiens]
2529	2428	2	26	0.018194687	0.157498044	3.113744739	Up	0.00014969	0.000348489	FUT7	3	GO:0000139//Golgi membrane;GO:0031224//intrinsic to membrane	GO:0008417//fucosyltransferase activity	GO:0002252;GO:0006464//cellular protein modification process;GO:0019317;GO:0043367//CD4-positive, alpha-beta T cell differentiation	gi|4758406|ref|NP_004470.1|/0/alpha-(1,3)-fucosyltransferase [Homo sapiens]
6898	2757	3	39	0.024035202	0.208055088	3.113744739	Up	2.40E-06	6.67E-06	TAT	2	GO:0043231//intracellular membrane-bounded organelle;GO:0044444//cytoplasmic part	GO:0016846//carbon-sulfur lyase activity;GO:0031406//carboxylic acid binding;GO:0048037//cofactor binding;GO:0070547	GO:0006006//glucose metabolic process;GO:0006558//L-phenylalanine metabolic process;GO:0006570//tyrosine metabolic process;GO:0006950//response to stress;GO:0008652//cellular amino acid biosynthetic process;GO:0009063//cellular amino acid catabolic process;GO:0009064//glutamine family amino acid metabolic process;GO:0010038//response to metal ion;GO:0031960//response to corticosteroid stimulus;GO…	gi|4507369|ref|NP_000344.1|/0/tyrosine aminotransferase [Homo sapiens]
2125	6587	2	26	0.00670665	0.05805454	3.113744739	Up	0.00014969	0.000348532	EVPL	2	GO:0005856//cytoskeleton;GO:0005911//cell-cell junction	GO:0005515//protein binding	GO:0006464//cellular protein modification process;GO:0030216//keratinocyte differentiation	gi|156104874|ref|NP_001979.2|/0/envoplakin [Homo sapiens]
611	1114	2	26	0.039655926	0.343272219	3.113744739	Up	0.00014969	0.000348574	OPN1SW	2	GO:0016021//integral to membrane;GO:0031513//nonmotile primary cilium	GO:0004888//transmembrane signaling receptor activity	GO:0006464//cellular protein modification process;GO:0007166//cell surface receptor signaling pathway;GO:0050953//sensory perception of light stimulus	gi|4502387|ref|NP_001699.1|/0/short-wave-sensitive opsin 1 [Homo sapiens]
1296	4447	4	52	0.019868091	0.171983473	3.113744739	Up	4.05E-08	1.29E-07	COL8A2	2	GO:0005576//extracellular region	-	-	gi|397482860|ref|XP_003812634.1|/8.61391e-116/PREDICTED: collagen alpha-2(VIII) chain [Pan paniscus]
81607	3520	7	90	0.043925697	0.376054116	3.097803195	Up	3.44E-13	1.48E-12	PVRL4	2	GO:0031224//intrinsic to membrane;GO:0070161	-	GO:0007155//cell adhesion;GO:0045216//cell-cell junction organization	gi|222136611|ref|NP_112178.2|/0/poliovirus receptor-related protein 4 precursor [Homo sapiens]
80739	2560	6	77	0.051769572	0.442385883	3.09512906	Up	1.92E-11	7.57E-11	C6orf25	2	GO:0031224//intrinsic to membrane;GO:0043231//intracellular membrane-bounded organelle	GO:0004871//signal transducer activity;GO:0005539//glycosaminoglycan binding	-	gi|168984771|emb|CAQ07019.1|/4.88106e-106/chromosome 6 open reading frame 25 [Homo sapiens]//gi|168984773|emb|CAQ07021.1|/2.40098e-106/chromosome 6 open reading frame 25 [Homo sapiens]//gi|19913377|ref|NP_612117.1|/1.39756e-119/protein G6b isoform G6b-C precursor [Homo sapiens]//gi|19913377|ref|NP_612117.1|/5.08129e-115/protein G6b isoform G6b-C precursor [Homo sapiens]//gi|19913381|ref|NP_612119…
1733	1876	3	38	0.035322522	0.2979211	3.076270033	Up	3.73E-06	1.02E-05	DIO1	1	GO:0031090//organelle membrane;GO:0031224//intrinsic to membrane;GO:0042598;GO:0043231//intracellular membrane-bounded organelle	GO:0005488//binding;GO:0016491//oxidoreductase activity	GO:0009058//biosynthetic process;GO:0042403//thyroid hormone metabolic process	gi|4557522|ref|NP_000783.2|/6.0335e-131/type I iodothyronine deiodinase isoform a [Homo sapiens]//gi|47132603|ref|NP_998758.1|/3.23495e-88/type I iodothyronine deiodinase isoform b [Homo sapiens]//gi|89357935|ref|NP_001034804.1|/3.69476e-103/type I iodothyronine deiodinase isoform c [Homo sapiens]//gi|89357938|ref|NP_001034805.1|/5.69641e-77/type I iodothyronine deiodinase isoform d [Homo sapiens]
286190	3727	2	25	0.011853153	0.098657729	3.05716121	Up	0.00023308	0.000530444	LOC286190	1	GO:0043231//intracellular membrane-bounded organelle	GO:0003824//catalytic activity;GO:0043169//cation binding	-	gi|67970573|dbj|BAE01629.1|/7.02538e-24/unnamed protein product [Macaca fascicularis]
49	1384	4	50	0.063839164	0.531354563	3.05716121	Up	9.74E-08	3.02E-07	ACR	2	GO:0001669//acrosomal vesicle;GO:0032991//macromolecular complex	GO:0003676//nucleic acid binding;GO:0004175//endopeptidase activity;GO:0016811//hydrolase activity, acting on carbon-nitrogen (but not peptide) bonds, in linear amides;GO:0046914//transition metal ion binding;GO:0048029//monosaccharide binding	GO:0009725//response to hormone stimulus;GO:0035036//sperm-egg recognition;GO:0045762//positive regulation of adenylate cyclase activity;GO:0051603//proteolysis involved in cellular protein catabolic process	gi|148613878|ref|NP_001088.2|/0/acrosin precursor [Homo sapiens]
4993	1036	2	25	0.042641604	0.354920229	3.05716121	Up	0.00023308	0.000530507	OR2C1	2	GO:0031224//intrinsic to membrane;GO:0044444//cytoplasmic part	GO:0004930//G-protein coupled receptor activity	GO:0007166//cell surface receptor signaling pathway;GO:0007606//sensory perception of chemical stimulus	gi|118442843|ref|NP_036500.2|/1.61708e-176/olfactory receptor 2C1 [Homo sapiens]
128854	1215	8	100	0.1454377	1.21052628	3.05716121	Up	2.30E-14	1.05E-13	TSPY26P	1	-	-	-	gi|119596794|gb|EAW76388.1|/0/hCG1641475 [Homo sapiens]
4323	3558	88	1099	0.546311089	4.542994897	3.055849073	Up	2.43E-144	9.49E-143	MMP14	2	GO:0016021//integral to membrane;GO:0044421//extracellular region part;GO:0048770	GO:0001071//nucleic acid binding transcription factor activity;GO:0004175//endopeptidase activity;GO:0005102//receptor binding;GO:0008047//enzyme activator activity;GO:0046914//transition metal ion binding	GO:0001763//morphogenesis of a branching structure;GO:0001953//negative regulation of cell-matrix adhesion;GO:0006950//response to stress;GO:0008347//glial cell migration;GO:0009605//response to external stimulus;GO:0022602//ovulation cycle process;GO:0030323//respiratory tube development;GO:0048545//response to steroid hormone stimulus;GO:0048646//anatomical structure formation involved in morph…	gi|804994|emb|CAA58519.1|/0/MT-MMP [Homo sapiens]
206338	4630	6	74	0.028624212	0.235072177	3.037795885	Up	7.13E-11	2.71E-10	AQPEP	4	GO:0031224//intrinsic to membrane	GO:0046914//transition metal ion binding;GO:0070011//peptidase activity, acting on L-amino acid peptides	GO:0019538//protein metabolic process	gi|194239713|ref|NP_776161.3|/0/aminopeptidase Q [Homo sapiens]
9363	1128	9	111	0.17623684	1.447319387	3.037795885	Up	1.00E-15	4.89E-15	RAB33A	2	GO:0016020//membrane	GO:0017111//nucleoside-triphosphatase activity;GO:0032561//guanyl ribonucleotide binding	GO:0006810//transport;GO:0009207;GO:0035556//intracellular signal transduction	gi|4758996|ref|NP_004785.1|/6.61409e-134/ras-related protein Rab-33A [Homo sapiens]
51151	2769	10	123	0.079770136	0.653330083	3.033891431	Up	2.83E-17	1.48E-16	SLC45A2	2	GO:0030659//cytoplasmic vesicle membrane;GO:0031224//intrinsic to membrane	-	GO:0006582//melanin metabolic process;GO:0006810//transport;GO:0032502//developmental process;GO:0050953//sensory perception of light stimulus	gi|61635915|ref|NP_057264.3|/0/membrane-associated transporter protein isoform a [Homo sapiens]//gi|61636000|ref|NP_001012527.1|/0/membrane-associated transporter protein isoform b [Homo sapiens]
462	1599	4	49	0.055255411	0.450710957	3.028014864	Up	1.51E-07	4.61E-07	SERPINC1	3	GO:0016020//membrane;GO:0043234//protein complex;GO:0044421//extracellular region part	GO:0004866//endopeptidase inhibitor activity;GO:0005539//glycosaminoglycan binding;GO:0016728;GO:0019899//enzyme binding	GO:0006259//DNA metabolic process;GO:0006508//proteolysis;GO:0007599//hemostasis;GO:0010466//negative regulation of peptidase activity;GO:0031348//negative regulation of defense response;GO:0031667//response to nutrient levels	gi|4502261|ref|NP_000479.1|/0/antithrombin-III precursor [Homo sapiens]
3059	2050	20	245	0.215496104	1.757772734	3.028014864	Up	4.59E-33	4.01E-32	HCLS1	4	GO:0016020//membrane;GO:0043231//intracellular membrane-bounded organelle	GO:0001071//nucleic acid binding transcription factor activity;GO:0003676//nucleic acid binding;GO:0005515//protein binding	GO:0006351//transcription, DNA-dependent;GO:0007260//tyrosine phosphorylation of STAT protein;GO:0008283//cell proliferation;GO:0009719;GO:0030099//myeloid cell differentiation	gi|317373440|sp|P14317.3|HCLS1_HUMAN/0/RecName: Full=Hematopoietic lineage cell-specific protein; AltName: Full=Hematopoietic cell-specific LYN substrate 1; AltName: Full=LckBP1; AltName: Full=p75
63940	1472	7	85	0.105039711	0.849300962	3.015341034	Up	3.04E-12	1.24E-11	GPSM3	1	-	GO:0005488//binding	-	gi|5578775|emb|CAB51287.1|/1.50488e-54/G18.1a protein [Homo sapiens]
151306	2023	8	97	0.08734889	0.705222812	3.013217863	Up	8.49E-14	3.78E-13	GPBAR1	1	GO:0016020//membrane	GO:0004871//signal transducer activity	-	gi|24850109|ref|NP_733800.1|/2.21479e-124/G-protein coupled bile acid receptor 1 [Homo sapiens]//gi|24850109|ref|NP_733800.1|/2.45264e-124/G-protein coupled bile acid receptor 1 [Homo sapiens]//gi|24850109|ref|NP_733800.1|/3.51696e-124/G-protein coupled bile acid receptor 1 [Homo sapiens]
100132677	2603	11	133	0.093343011	0.751498249	3.009155837	Up	1.91E-18	1.04E-17	BSN-AS2	1	-	-	-	gi|21755868|dbj|BAC04774.1|/8.25091e-52/unnamed protein product [Homo sapiens]
683	1497	13	157	0.191816004	1.542511293	3.007486051	Up	1.56E-21	9.56E-21	BST1	2	GO:0031224//intrinsic to membrane	GO:0016799//hydrolase activity, hydrolyzing N-glycosyl compounds	GO:0006955//immune response;GO:0032501//multicellular organismal process	gi|168229159|ref|NP_004325.2|/1.95101e-166/ADP-ribosyl cyclase 2 precursor [Homo sapiens]
283726	3146	65	783	0.456370881	3.660610694	3.003805705	Up	1.19E-101	3.25E-100	FAM154B	1	-	-	-	gi|60223083|ref|NP_001008227.1|/0/protein FAM154B [Homo sapiens]
56203	4099	2	24	0.010777434	0.086115995	2.998267521	Up	0.000362076	0.000804881	LMOD3	3	GO:0043232	GO:0008092//cytoskeletal protein binding	-	gi|54607116|ref|NP_938012.2|/0/leiomodin-3 [Homo sapiens]
146227	2931	2	24	0.015072228	0.120433116	2.998267521	Up	0.000362076	0.000804599	BEAN1	2	GO:0016020//membrane	-	-	gi|295842186|ref|NP_001171491.1|/1.02723e-106/protein BEAN1 isoform 1 [Homo sapiens]//gi|295842186|ref|NP_001171491.1|/9.56767e-102/protein BEAN1 isoform 1 [Homo sapiens]//gi|308387388|ref|NP_001184154.1|/1.58334e-98/protein BEAN1 isoform 3 [Homo sapiens]//gi|308387388|ref|NP_001184154.1|/3.58036e-74/protein BEAN1 isoform 3 [Homo sapiens]
206426	4243	2	24	0.010411667	0.083193369	2.998267521	Up	0.000362076	0.000804412	PIP5K1P1	1	GO:0005849//mRNA cleavage factor complex;GO:0016020//membrane;GO:0016604//nuclear body;GO:0031252//cell leading edge;GO:0044431//Golgi apparatus part	GO:0016307//phosphatidylinositol phosphate kinase activity;GO:0019899//enzyme binding;GO:0032559	GO:0006644//phospholipid metabolic process;GO:0006796//phosphate-containing compound metabolic process;GO:0023052//signaling;GO:0048870//cell motility	gi|189053510|dbj|BAG35676.1|/0/unnamed protein product [Homo sapiens]
2147	2018	3	36	0.032836993	0.262380671	2.998267521	Up	8.97E-06	2.36E-05	F2	3	GO:0000267//cell fraction;GO:0016020//membrane;GO:0044421//extracellular region part;GO:0044431//Golgi apparatus part;GO:0044432//endoplasmic reticulum part	GO:0004175//endopeptidase activity;GO:0004872//receptor activity;GO:0005102//receptor binding;GO:0046872//metal ion binding	GO:0001932//regulation of protein phosphorylation;GO:0002376//immune system process;GO:0002526//acute inflammatory response;GO:0006606//protein import into nucleus;GO:0006915//apoptotic process;GO:0008283//cell proliferation;GO:0009967//positive regulation of signal transduction;GO:0010524//positive regulation of calcium ion transport into cytosol;GO:0010543//regulation of platelet activation;GO:…	gi|4503635|ref|NP_000497.1|/0/prothrombin preproprotein [Homo sapiens]
11136	1798	2	24	0.024569912	0.196323395	2.998267521	Up	0.000362076	0.000804787	SLC7A9	1	GO:0016021//integral to membrane	GO:0000099;GO:0003823//antigen binding	GO:0000101//sulfur amino acid transport;GO:0002376//immune system process;GO:0006807//nitrogen compound metabolic process;GO:0007599//hemostasis;GO:0019752//carboxylic acid metabolic process;GO:0065003	gi|7657591|ref|NP_055085.1|/0/B(0,+)-type amino acid transporter 1 [Homo sapiens]
22854	3434	2	24	0.012864502	0.102792505	2.998267521	Up	0.000362076	0.000804693	NTNG1	2	GO:0031225//anchored to membrane	GO:0005488//binding	GO:0048667//cell morphogenesis involved in neuron differentiation	gi|164414431|ref|NP_001106697.1|/0/netrin-G1 isoform 1 precursor [Homo sapiens]//gi|164414437|ref|NP_001106699.1|/0/netrin-G1 isoform 2 precursor [Homo sapiens]//gi|54312078|ref|NP_055732.2|/0/netrin-G1 isoform 3 precursor [Homo sapiens]
286186	2520	2	24	0.017530437	0.140075184	2.998267521	Up	0.000362076	0.000804505	LOC286186	1	-	-	-	gi|119577496|gb|EAW57092.1|/3.85628e-30/hCG1995581 [Homo sapiens]
5341	2866	9	107	0.069363278	0.549108406	2.984847005	Up	5.66E-15	2.66E-14	PLEK	2	GO:0001726//ruffle;GO:0005626//insoluble fraction;GO:0044444//cytoplasmic part	GO:0019901//protein kinase binding;GO:0035091//phosphatidylinositol binding;GO:0042802//identical protein binding	GO:0006650//glycerophospholipid metabolic process;GO:0006887//exocytosis;GO:0007200//phospholipase C-activating G-protein coupled receptor signaling pathway;GO:0007243//intracellular protein kinase cascade;GO:0008361//regulation of cell size;GO:0009306//protein secretion;GO:0009968//negative regulation of signal transduction;GO:0010543//regulation of platelet activation;GO:0010677;GO:0010922//pos…	gi|156616273|ref|NP_002655.2|/0/pleckstrin [Homo sapiens]
6689	3537	23	271	0.143633606	1.12689832	2.971892106	Up	8.40E-36	7.90E-35	SPIB	1	GO:0005856//cytoskeleton;GO:0043231//intracellular membrane-bounded organelle	GO:0001071//nucleic acid binding transcription factor activity;GO:0003677//DNA binding	GO:0002573//myeloid leukocyte differentiation;GO:0006355//regulation of transcription, DNA-dependent	gi|345842493|ref|NP_001230927.1|/3.7076e-76/transcription factor Spi-B isoform 2 [Homo sapiens]//gi|345842499|ref|NP_001230929.1|/1.4263e-126/transcription factor Spi-B isoform 4 [Homo sapiens]//gi|61888836|ref|NP_003112.2|/2.9076e-127/transcription factor Spi-B isoform 1 [Homo sapiens]//gi|61888836|ref|NP_003112.2|/9.86286e-121/transcription factor Spi-B isoform 1 [Homo sapiens]
29999	1911	4	46	0.04623412	0.354036179	2.936866976	Up	5.55E-07	1.62E-06	FSCN3	2	GO:0005856//cytoskeleton	GO:0003779//actin binding	GO:0007281//germ cell development	gi|9966791|ref|NP_065102.1|/0/fascin-3 [Homo sapiens]
11063	3280	8	92	0.053874026	0.412538499	2.936866976	Up	7.35E-13	3.11E-12	SOX30	2	GO:0043231//intracellular membrane-bounded organelle	GO:0003677//DNA binding;GO:0003700//sequence-specific DNA binding transcription factor activity	GO:0006355//regulation of transcription, DNA-dependent;GO:0048545//response to steroid hormone stimulus	gi|30581117|ref|NP_848511.1|/0/transcription factor SOX-30 isoform a [Homo sapiens]//gi|5902112|ref|NP_008948.1|/0/transcription factor SOX-30 isoform b [Homo sapiens]
10517	3494	17	194	0.10747051	0.81663752	2.925755021	Up	1.21E-25	8.58E-25	FBXW10	1	-	-	-	gi|389885061|ref|NP_001254514.1|/0/F-box/WD repeat-containing protein 10 isoform 1 [Homo sapiens]//gi|389885064|ref|NP_001254515.1|/0/F-box/WD repeat-containing protein 10 isoform 2 [Homo sapiens]
64577	2567	52	593	0.447446136	3.397655366	2.924753597	Up	2.03E-75	3.95E-74	ALDH8A1	2	GO:0044424//intracellular part	GO:0016620//oxidoreductase activity, acting on the aldehyde or oxo group of donors, NAD or NADP as acceptor	GO:0001523//retinoid metabolic process;GO:0035238//vitamin A biosynthetic process	gi|12007648|ref|NP_072090.1|/0/aldehyde dehydrogenase family 8 member A1 isoform 1 [Homo sapiens]//gi|25952152|ref|NP_739577.1|/0/aldehyde dehydrogenase family 8 member A1 isoform 2 [Homo sapiens]//gi|301500698|ref|NP_001180409.1|/0/aldehyde dehydrogenase family 8 member A1 isoform 3 [Homo sapiens]
57758	4550	24	273	0.116509981	0.882473658	2.921099661	Up	1.78E-35	1.66E-34	SCUBE2	1	-	GO:0046872//metal ion binding	-	gi|283046663|ref|NP_066025.2|/0/signal peptide, CUB and EGF-like domain-containing protein 2 isoform 1 precursor [Homo sapiens]//gi|283046665|ref|NP_001164161.1|/0/signal peptide, CUB and EGF-like domain-containing protein 2 isoform 2 precursor [Homo sapiens]
29931	2903	34	384	0.258699249	1.945515471	2.91080468	Up	3.78E-49	4.75E-48	LINC00312	2	-	-	-	gi|5566604|gb|AAD45398.1|/3.32233e-49/NAG-7 protein [Homo sapiens]
3663	2900	7	79	0.053316708	0.400663328	2.909730847	Up	4.05E-11	1.57E-10	IRF5	1	GO:0043231//intracellular membrane-bounded organelle	GO:0001071//nucleic acid binding transcription factor activity;GO:0003676//nucleic acid binding	GO:0006351//transcription, DNA-dependent;GO:0019221//cytokine-mediated signaling pathway	gi|14249182|ref|NP_116032.1|/0/interferon regulatory factor 5 isoform b [Homo sapiens]//gi|148833494|ref|NP_001092099.1|/0/interferon regulatory factor 5 isoform d [Homo sapiens]//gi|334883190|ref|NP_001229381.1|/0/interferon regulatory factor 5 isoform e [Homo sapiens]
440730	8522	11	124	0.028511131	0.214008319	2.908069712	Up	9.18E-17	4.68E-16	TRIM67	3	GO:0043232	GO:0046914//transition metal ion binding	-	gi|134288906|ref|NP_001004342.3|/0/tripartite motif-containing protein 67 [Homo sapiens]
339894	2016	4	45	0.043826092	0.328301212	2.905158117	Up	8.55E-07	2.46E-06	LOC339894	1	-	-	-	gi|119599123|gb|EAW78717.1|/2.27445e-22/hCG2045402 [Homo sapiens]
5672	2059	6	67	0.064366248	0.478595881	2.89443171	Up	1.47E-09	5.15E-09	PSG4	1	-	-	GO:0006950//response to stress;GO:0022414//reproductive process;GO:0048870//cell motility	gi|42560235|ref|NP_002771.2|/0/pregnancy-specific beta-1-glycoprotein 4 isoform 1 precursor [Homo sapiens]//gi|47419900|ref|NP_998798.1|/1.33371e-180/pregnancy-specific beta-1-glycoprotein 4 isoform 2 precursor [Homo sapiens]
100130705	3803	48	535	0.278790647	2.069083212	2.891737601	Up	1.90E-67	3.30E-66	LOC100130705	1	-	-	-	gi|119604101|gb|EAW83695.1|/5.76782e-105/hCG2014363, isoform CRA_b [Homo sapiens]
10716	3186	3	33	0.020798824	0.152341655	2.872736639	Up	3.29E-05	8.24E-05	TBR1	2	GO:0043231//intracellular membrane-bounded organelle	GO:0001071//nucleic acid binding transcription factor activity;GO:0003676//nucleic acid binding	GO:0006357//regulation of transcription from RNA polymerase II promoter;GO:0006935//chemotaxis;GO:0007420//brain development	gi|189069124|dbj|BAG35462.1|/0/unnamed protein product [Homo sapiens]
653641	5379	28	306	0.11497933	0.836701182	2.863337941	Up	7.64E-39	7.75E-38	GOLGA6C	1	-	-	-	gi|256542288|ref|NP_001157876.1|/0/putative golgin subfamily A member 6C [Homo sapiens]
80726	4421	12	131	0.059954808	0.435814104	2.861765521	Up	2.20E-17	1.16E-16	KIAA1683	1	GO:0043231//intracellular membrane-bounded organelle	-	-	gi|224451032|ref|NP_001138776.1|/0/uncharacterized protein KIAA1683 isoform a [Homo sapiens]//gi|54606862|ref|NP_079525.1|/0/uncharacterized protein KIAA1683 isoform b [Homo sapiens]
4640	3658	24	262	0.144920835	1.053435842	2.861765521	Up	1.91E-33	1.69E-32	MYO1A	3	GO:0005884//actin filament;GO:0016323//basolateral plasma membrane;GO:0030427//site of polarized growth;GO:0042995//cell projection;GO:0044297//cell body	GO:0008092//cytoskeletal protein binding;GO:0017111//nucleoside-triphosphatase activity;GO:0032559	GO:0008104//protein localization;GO:0030031//cell projection assembly;GO:0050954//sensory perception of mechanical stimulus;GO:0051640//organelle localization	gi|4885503|ref|NP_005370.1|/0/unconventional myosin-Ia [Homo sapiens]
201181	2596	16	174	0.136137754	0.985814179	2.856248516	Up	1.26E-22	8.02E-22	ZNF385C	1	-	-	-	gi|337299688|ref|NP_001229633.1|/1.31904e-150/zinc finger protein 385C [Homo sapiens]
10737	1357	25	267	0.406933504	2.8938893	2.830144762	Up	1.08E-33	9.63E-33	RFPL3-AS1	1	-	GO:0046914//transition metal ion binding	-	gi|211829910|gb|AAH69753.2|/2.74066e-108/Ret finger protein-like 3 [Homo sapiens]//gi|211829910|gb|AAH69753.2|/3.61251e-108/Ret finger protein-like 3 [Homo sapiens]
6123	1547	3	32	0.042834552	0.304235693	2.82834252	Up	5.06E-05	0.00012439	RPL3L	2	GO:0030529//ribonucleoprotein complex;GO:0044444//cytoplasmic part	GO:0003676//nucleic acid binding;GO:0005198//structural molecule activity	GO:0006412//translation;GO:0019080;GO:0031016//pancreas development	gi|189053728|dbj|BAG35980.1|/0/unnamed protein product [Homo sapiens]
23460	5296	4	42	0.016683044	0.116641156	2.805622443	Up	3.09E-06	8.50E-06	ABCA6	2	GO:0031224//intrinsic to membrane	GO:0017111//nucleoside-triphosphatase activity;GO:0032559	GO:0051234//establishment of localization	gi|27436953|ref|NP_525023.2|/0/ATP-binding cassette sub-family A member 6 [Homo sapiens]
7851	3071	4	42	0.028770239	0.201149971	2.805622443	Up	3.09E-06	8.50E-06	MALL	4	GO:0012505//endomembrane system;GO:0030135//coated vesicle;GO:0031224//intrinsic to membrane	GO:0005488//binding	GO:0055092//sterol homeostasis	gi|13162283|ref|NP_005425.1|/1.17016e-76/MAL-like protein [Homo sapiens]
440585	530	4	42	0.166704533	1.165531247	2.805622443	Up	3.09E-06	8.50E-06	FAM183A	2	-	-	-	gi|157837999|ref|NP_001094846.2|/2.92948e-77/protein FAM183A [Homo sapiens]
7499	2944	4	42	0.030011346	0.209827296	2.805622443	Up	3.09E-06	8.50E-06	XG	1	GO:0044464//cell part	-	-	gi|213688346|ref|NP_001135391.1|/7.7352e-70/glycoprotein Xg isoform 2 precursor [Homo sapiens]//gi|213688348|ref|NP_001135392.1|/7.64149e-54/glycoprotein Xg isoform 3 precursor [Homo sapiens]//gi|28212220|ref|NP_780778.1|/5.48402e-60/glycoprotein Xg isoform 1 precursor [Homo sapiens]
100128288	2129	64	665	0.663999267	4.594058109	2.790515551	Up	1.52E-80	3.18E-79	LOC100128288	1	-	-	-	gi|119610464|gb|EAW90058.1|/1.59634e-74/hCG1985372 [Homo sapiens]
3662	5463	8	83	0.032346111	0.223458764	2.788344452	Up	3.39E-11	1.32E-10	IRF4	1	GO:0000786//nucleosome;GO:0031981//nuclear lumen	GO:0001071//nucleic acid binding transcription factor activity;GO:0003676//nucleic acid binding;GO:0005515//protein binding	GO:0001773//myeloid dendritic cell activation;GO:0002697;GO:0016573//histone acetylation;GO:0019221//cytokine-mediated signaling pathway;GO:0042108//positive regulation of cytokine biosynthetic process;GO:0046649//lymphocyte activation;GO:0051099//positive regulation of binding	gi|157816963|ref|NP_001099578.1|/0/interferon regulatory factor 4 [Rattus norvegicus] //gi|167555104|ref|NP_002451.2|/0/interferon regulatory factor 4 isoform 1 [Homo sapiens]//gi|305632828|ref|NP_001182215.1|/0/interferon regulatory factor 4 isoform 2 [Homo sapiens]
254956	724	3	31	0.091526315	0.629757905	2.78253883	Up	7.76E-05	0.000187047	MORN5	2	-	-	-	gi|223278407|ref|NP_940871.2|/2.56856e-96/MORN repeat-containing protein 5 [Homo sapiens]
51129	1967	3	31	0.033688384	0.231797012	2.78253883	Up	7.76E-05	0.000187023	ANGPTL4	1	GO:0031012//extracellular matrix	GO:0005515//protein binding;GO:0030234//enzyme regulator activity	GO:0006629//lipid metabolic process;GO:0006915//apoptotic process;GO:0006950//response to stress;GO:0023052//signaling;GO:0045765//regulation of angiogenesis;GO:0048869//cellular developmental process;GO:0051004;GO:0051259//protein oligomerization;GO:0055088//lipid homeostasis	gi|37181670|gb|AAQ88642.1|/0/NL2 [Homo sapiens]
3902	1995	24	247	0.265724519	1.82097739	2.776709751	Up	1.06E-30	8.74E-30	LAG3	5	GO:0009986//cell surface;GO:0031224//intrinsic to membrane	GO:0004872//receptor activity;GO:0042287//MHC protein binding	GO:0001912//positive regulation of leukocyte mediated cytotoxicity;GO:0007165//signal transduction;GO:0042036//negative regulation of cytokine biosynthetic process;GO:0050863//regulation of T cell activation	gi|167614500|ref|NP_002277.4|/0/lymphocyte activation gene 3 protein precursor [Homo sapiens]
23418	5266	4	40	0.016778086	0.111719668	2.735233115	Up	7.21E-06	1.92E-05	CRB1	1	GO:0031224//intrinsic to membrane;GO:0044459//plasma membrane part	GO:0005488//binding;GO:0046872//metal ion binding	GO:0001754//eye photoreceptor cell differentiation;GO:0007154//cell communication;GO:0009987//cellular process;GO:0050953//sensory perception of light stimulus	gi|221044266|dbj|BAH13810.1|/0/unnamed protein product [Homo sapiens]//gi|302370926|ref|NP_001180569.1|/0/crumbs homolog 1 isoform 2 precursor [Homo sapiens]//gi|384081579|ref|NP_001244894.1|/0/crumbs homolog 1 isoform 3 [Homo sapiens]//gi|384081581|ref|NP_001244895.1|/0/crumbs homolog 1 isoform 4 precursor [Homo sapiens] //gi|41327708|ref|NP_957705.1|/0/crumbs homolog 1 isoform 1 precursor [Homo…
64091	1667	6	60	0.079502162	0.529378319	2.735233115	Up	2.86E-08	9.22E-08	POPDC2	2	GO:0031224//intrinsic to membrane	-	-	gi|22209004|ref|NP_071418.2|/0/popeye domain-containing protein 2 [Homo sapiens]
645811	2191	4	40	0.040325606	0.268514729	2.735233115	Up	7.21E-06	1.91E-05	CCDC154	1	-	-	-	gi|221136814|ref|NP_001137452.1|/0/coiled-coil domain-containing protein 154 [Homo sapiens]
3683	5226	3	30	0.01267988	0.084431081	2.735233115	Up	0.000118765	0.000279983	ITGAL	1	GO:0005887//integral to plasma membrane;GO:0009986//cell surface	GO:0004871//signal transducer activity;GO:0005515//protein binding	GO:0002286//T cell activation involved in immune response;GO:0002682//regulation of immune system process;GO:0006952//defense response;GO:0007166//cell surface receptor signaling pathway;GO:0007599//hemostasis;GO:0009967//positive regulation of signal transduction;GO:0016337//cell-cell adhesion;GO:0042098//T cell proliferation	gi|167466215|ref|NP_002200.2|/0/integrin alpha-L isoform a precursor [Homo sapiens]//gi|167466217|ref|NP_001107852.1|/0/integrin alpha-L isoform b precursor [Homo sapiens]
6665	1394	71	708	1.125016423	7.470006577	2.731163451	Up	8.60E-84	1.88E-82	SOX15	1	GO:0043231//intracellular membrane-bounded organelle	GO:0001071//nucleic acid binding transcription factor activity;GO:0003676//nucleic acid binding	GO:0006357//regulation of transcription from RNA polymerase II promoter;GO:0008406//gonad development;GO:0016202//regulation of striated muscle tissue development;GO:0042246//tissue regeneration;GO:0048468//cell development;GO:0051276//chromosome organization	gi|5902106|ref|NP_008873.1|/1.1272e-120/protein SOX-15 [Homo sapiens]
154197	1920	11	108	0.126547842	0.827319055	2.708760904	Up	7.86E-14	3.50E-13	PNLDC1	1	GO:0031224//intrinsic to membrane;GO:0043231//intracellular membrane-bounded organelle	GO:0005488//binding	-	gi|119567997|gb|EAW47612.1|/0/poly(A)-specific ribonuclease (PARN)-like domain containing 1, isoform CRA_a [Homo sapiens]
93953	3178	87	854	0.604684237	3.952341642	2.708453784	Up	7.26E-100	1.95E-98	ACRC	4	GO:0043231//intracellular membrane-bounded organelle	-	-	gi|119625689|gb|EAX05284.1|/0/acidic repeat containing [Homo sapiens]
2913	4260	3	29	0.015555176	0.100124163	2.686323515	Up	0.000181237	0.000418812	GRM3	2	GO:0016021//integral to membrane;GO:0030425//dendrite;GO:0044430//cytoskeletal part;GO:0044456//synapse part	GO:0001640//adenylate cyclase inhibiting G-protein coupled glutamate receptor activity;GO:0016247//channel regulator activity	GO:0007193//adenylate cyclase-inhibiting G-protein coupled receptor signaling pathway;GO:0007270//neuron-neuron synaptic transmission;GO:0051931;GO:0051969	gi|46358417|ref|NP_000831.2|/0/metabotropic glutamate receptor 3 precursor [Homo sapiens]
84734	969	4	38	0.091179982	0.576780169	2.661232534	Up	1.67E-05	4.27E-05	FAM167B	2	-	-	-	gi|110238585|ref|NP_116037.2|/2.11235e-42/protein FAM167B [Homo sapiens]
283888	2632	4	38	0.033568922	0.212348018	2.661232534	Up	1.67E-05	4.27E-05	IL21R-AS1	1	GO:0031224//intrinsic to membrane	GO:0004896//cytokine receptor activity	GO:0046649//lymphocyte activation	gi|189053516|dbj|BAG35682.1|/1.70413e-129/unnamed protein product [Homo sapiens]
339483	2341	13	123	0.12266064	0.772777018	2.655379808	Up	2.76E-15	1.32E-14	MTMR9LP	1	-	-	-	gi|119627955|gb|EAX07550.1|/4.85178e-80/hCG41615, isoform CRA_b [Homo sapiens]
2633	3050	5	47	0.036210411	0.22664624	2.645965777	Up	1.58E-06	4.45E-06	GBP1	2	GO:0031224//intrinsic to membrane	GO:0017111//nucleoside-triphosphatase activity;GO:0032561//guanyl ribonucleotide binding	GO:0009207;GO:0019221//cytokine-mediated signaling pathway	gi|166706903|ref|NP_002044.2|/0/interferon-induced guanylate-binding protein 1 [Homo sapiens]
162515	1803	3	28	0.036752663	0.228408786	2.635697442	Up	0.000275846	0.000622344	SLC16A11	1	-	-	-	gi|23503293|ref|NP_699188.1|/1.87317e-97/monocarboxylate transporter 11 [Homo sapiens]
629	2646	7	65	0.05843479	0.361305038	2.628317911	Up	1.48E-08	4.85E-08	CFB	5	GO:0016020//membrane	GO:0004175//endopeptidase activity;GO:0005515//protein binding	GO:0006952//defense response;GO:0006956//complement activation	gi|67782358|ref|NP_001701.2|/0/complement factor B preproprotein [Homo sapiens]
4547	4093	12	111	0.064759396	0.398870332	2.622758386	Up	9.43E-14	4.18E-13	MTTP	2	GO:0044432//endoplasmic reticulum part	GO:0005488//binding;GO:0022892	GO:0010876//lipid localization;GO:0044238//primary metabolic process;GO:0044260;GO:0051234//establishment of localization	gi|153285408|ref|NP_000244.2|/0/microsomal triglyceride transfer protein large subunit precursor [Homo sapiens]
79852	1810	6	55	0.073221052	0.446924965	2.609702233	Up	2.29E-07	6.92E-07	EPHX3	1	-	GO:0003824//catalytic activity	-	gi|13376164|ref|NP_079070.1|/1.00508e-167/epoxide hydrolase 3 precursor [Homo sapiens]//gi|13376164|ref|NP_079070.1|/9.82696e-168/epoxide hydrolase 3 precursor [Homo sapiens]
345193	3583	32	290	0.197272459	1.190424044	2.59321411	Up	2.10E-33	1.85E-32	LRIT3	3	-	-	-	gi|385298685|ref|NP_940908.3|/0/leucine-rich repeat, immunoglobulin-like domain and transmembrane domain-containing protein 3 precursor [Homo sapiens]
85001	2501	59	533	0.521076644	3.134469278	2.588653694	Up	4.99E-60	7.66E-59	MGC16275	1	-	-	-	gi|119569304|gb|EAW48919.1|/5.52557e-21/hCG2028158 [Homo sapiens]
25764	1351	5	47	0.085283207	0.511673599	2.5848902	Up	1.58E-06	4.45E-06	C15orf63	1	-	-	-	gi|119597649|gb|EAW77243.1|/2.00367e-58/hCG2003792, isoform CRA_c [Homo sapiens] //gi|119597649|gb|EAW77243.1|/8.94917e-55/hCG2003792, isoform CRA_c [Homo sapiens]
133060	1869	3	27	0.035454816	0.212473594	2.583230022	Up	0.000418676	0.000923802	OTOP1	1	GO:0031224//intrinsic to membrane;GO:0044421//extracellular region part	-	GO:0009581//detection of external stimulus;GO:0009888//tissue development;GO:0042471//ear morphogenesis	gi|120660054|gb|AAI30431.1|/0/Otopetrin 1 [Homo sapiens]
1325	1238	7	63	0.124893743	0.748463119	2.583230022	Up	3.36E-08	1.08E-07	CORT	4	GO:0000267//cell fraction;GO:0043231//intracellular membrane-bounded organelle;GO:0043234//protein complex;GO:0044427//chromosomal part;GO:0044444//cytoplasmic part	GO:0003676//nucleic acid binding;GO:0005179//hormone activity	GO:0006259//DNA metabolic process;GO:0006351//transcription, DNA-dependent;GO:0007067//mitosis;GO:0007188//adenylate cyclase-modulating G-protein coupled receptor signaling pathway;GO:0007267//cell-cell signaling;GO:0033554//cellular response to stress	gi|56205681|emb|CAI19195.1|/1.07173e-71/cortistatin [Homo sapiens]
6518	2454	3	27	0.027002874	0.161822798	2.583230022	Up	0.000418676	0.000923909	SLC2A5	1	GO:0031224//intrinsic to membrane	GO:0015149//hexose transmembrane transporter activity	GO:0008645//hexose transport;GO:0044238//primary metabolic process	gi|207447703|ref|NP_001129057.1|/5.87286e-129/solute carrier family 2, facilitated glucose transporter member 5 isoform 2 [Homo sapiens]//gi|350538429|ref|NP_001233520.1|/0/solute carrier family 2, facilitated glucose transporter member 5 [Pan troglodytes]
80741	738	13	117	0.389090187	2.331739341	2.583230022	Up	3.23E-14	1.47E-13	LY6G5C	3	-	-	-	gi|262118212|ref|NP_079538.3|/5.12733e-79/lymphocyte antigen 6 complex locus protein G5c precursor [Homo sapiens]
2886	2285	7	63	0.06766672	0.40551306	2.583230022	Up	3.36E-08	1.08E-07	GRB7	1	GO:0044444//cytoplasmic part	GO:0030674//protein binding, bridging	GO:0002376//immune system process;GO:0007169//transmembrane receptor protein tyrosine kinase signaling pathway;GO:0007599//hemostasis	gi|334883159|ref|NP_001229371.1|/0/growth factor receptor-bound protein 7 isoform b [Homo sapiens]
286187	1111	3	27	0.059644511	0.357437575	2.583230022	Up	0.000418676	0.000924016	PPP1R42	2	-	-	-	gi|61966709|ref|NP_001013648.1|/1.76898e-107/protein phosphatase 1 regulatory subunit 42 [Homo sapiens]
140876	4292	4	36	0.020585602	0.123365376	2.583230022	Up	3.84E-05	9.54E-05	FAM65C	2	-	-	-	gi|221042658|dbj|BAH13006.1|/0/unnamed protein product [Homo sapiens]
5961	3027	3	27	0.021891329	0.131190336	2.583230022	Up	0.000418676	0.000924123	PRPH2	4	GO:0031224//intrinsic to membrane	-	GO:0009987//cellular process;GO:0048856//anatomical structure development;GO:0050953//sensory perception of light stimulus	gi|118572596|ref|NP_000313.2|/0/peripherin-2 [Homo sapiens]
285429	4772	56	502	0.259209479	1.547226098	2.577493652	Up	2.28E-56	3.30E-55	DCAF4L1	3	GO:0031461//cullin-RING ubiquitin ligase complex	-	GO:0032446//protein modification by small protein conjugation	gi|146149345|ref|NP_001025126.2|/0/DDB1- and CUL4-associated factor 4-like protein 1 [Homo sapiens]
126432	3062	14	125	0.100991806	0.600420244	2.571734383	Up	4.89E-15	2.31E-14	RINL	1	-	-	-	gi|307938276|ref|NP_001182762.1|/0/ras and Rab interactor-like protein isoform 1 [Homo sapiens]
395	5118	2	25	0.012163189	0.071843954	2.562345265	Up	0.00023308	0.00053057	ARHGAP6	2	GO:0015629//actin cytoskeleton;GO:0044444//cytoplasmic part	GO:0005099//Ras GTPase activator activity;GO:0019899//enzyme binding;GO:0019904//protein domain specific binding;GO:0030674//protein binding, bridging;GO:0060229//lipase activator activity	GO:0001953//negative regulation of cell-matrix adhesion;GO:0007044//cell-substrate junction assembly;GO:0007265//Ras protein signal transduction;GO:0008154//actin polymerization or depolymerization;GO:0009966//regulation of signal transduction;GO:0010863//positive regulation of phospholipase C activity;GO:0032232//negative regulation of actin filament bundle assembly;GO:0032319//regulation of Rho…	gi|95091875|ref|NP_038286.2|/0/rho GTPase-activating protein 6 isoform 1 [Homo sapiens]//gi|95091988|ref|NP_006116.2|/0/rho GTPase-activating protein 6 isoform 3 [Homo sapiens]
55811	5421	19	168	0.077417204	0.455806354	2.55769493	Up	1.18E-19	6.73E-19	ADCY10	1	GO:0000267//cell fraction;GO:0016020//membrane;GO:0030427//site of polarized growth;GO:0043005//neuron projection;GO:0043232;GO:0044297//cell body;GO:0044444//cytoplasmic part	GO:0009975//cyclase activity;GO:0019899//enzyme binding;GO:0032559;GO:0046914//transition metal ion binding	GO:0006164//purine nucleotide biosynthetic process;GO:0006915//apoptotic process;GO:0007165//signal transduction;GO:0048232//male gamete generation	gi|119611211|gb|EAW90805.1|/0/testicular soluble adenylyl cyclase, isoform CRA_b [Homo sapiens]//gi|209976994|ref|NP_060887.2|/0/adenylate cyclase type 10 isoform 1 [Homo sapiens]
147686	3712	6	53	0.035703153	0.209999568	2.556262974	Up	5.22E-07	1.53E-06	ZNF418	1	GO:0043231//intracellular membrane-bounded organelle	GO:0003676//nucleic acid binding;GO:0046914//transition metal ion binding	GO:0006351//transcription, DNA-dependent	gi|18916783|dbj|BAB85542.1|/0/KIAA1956 protein [Homo sapiens]
340286	1647	10	88	0.134112633	0.785849848	2.550808544	Up	7.29E-11	2.77E-10	FAM183B	1	-	-	-	gi|119614518|gb|EAW94112.1|/0/hCG1645872 [Homo sapiens]
10740	5125	4	35	0.017239688	0.100444156	2.542588037	Up	5.79E-05	0.000141688	RFPL1-AS1	2	-	GO:0046914//transition metal ion binding	-	gi|119580206|gb|EAW59802.1|/1.83131e-109/ret finger protein-like 1, isoform CRA_b [Homo sapiens]
845	2716	4	35	0.032530708	0.18953472	2.542588037	Up	5.79E-05	0.00014167	CASQ2	3	GO:0005788//endoplasmic reticulum lumen	GO:0046872//metal ion binding	GO:0006936//muscle contraction;GO:0048513//organ development	gi|119395727|ref|NP_001223.2|/0/calsequestrin-2 precursor [Homo sapiens]
5507	2576	4	35	0.034298681	0.19983552	2.542588037	Up	5.79E-05	0.000141706	PPP1R3C	5	GO:0042598;GO:0044444//cytoplasmic part	GO:0004721//phosphoprotein phosphatase activity;GO:0005515//protein binding	GO:0005978//glycogen biosynthetic process;GO:0005980//glycogen catabolic process	gi|4885559|ref|NP_005389.1|/0/protein phosphatase 1 regulatory subunit 3C [Homo sapiens]
164633	3001	10	87	0.073603301	0.426386806	2.534320421	Up	1.09E-10	4.10E-10	CABP7	2	GO:0031224//intrinsic to membrane;GO:0043231//intracellular membrane-bounded organelle;GO:0044444//cytoplasmic part	GO:0046872//metal ion binding	-	gi|21322238|ref|NP_620398.1|/1.42169e-119/calcium-binding protein 7 [Mus musculus]
3266	1266	6	52	0.104684126	0.604115722	2.528782238	Up	7.85E-07	2.26E-06	ERAS	2	GO:0016020//membrane	GO:0017111//nucleoside-triphosphatase activity;GO:0032561//guanyl ribonucleotide binding	GO:0035556//intracellular signal transduction	gi|31559833|ref|NP_853510.1|/6.4117e-112/GTPase ERas precursor [Homo sapiens]
2252	3936	11	95	0.061730655	0.354992368	2.52372901	Up	1.63E-11	6.45E-11	FGF7	3	GO:0043231//intracellular membrane-bounded organelle;GO:0044421//extracellular region part	GO:0005104//fibroblast growth factor receptor binding;GO:0005539//glycosaminoglycan binding	GO:0001934//positive regulation of protein phosphorylation;GO:0001942//hair follicle development;GO:0006935//chemotaxis;GO:0007169//transmembrane receptor protein tyrosine kinase signaling pathway;GO:0009611//response to wounding;GO:0022602//ovulation cycle process;GO:0030036//actin cytoskeleton organization;GO:0030323//respiratory tube development;GO:0030335//positive regulation of cell migratio…	gi|4503705|ref|NP_002000.1|/1.47291e-111/fibroblast growth factor 7 precursor [Homo sapiens]
100750247	2051	7	60	0.075386862	0.43026507	2.512840694	Up	1.14E-07	3.51E-07	HIF1A-AS2	1	-	-	-	-
440044	2377	7	60	0.06504773	0.37125522	2.512840694	Up	1.14E-07	3.51E-07	SLC22A20	4	GO:0031224//intrinsic to membrane	GO:0008509//anion transmembrane transporter activity	GO:0006820//anion transport	gi|172048842|sp|A6NK97.1|S22AK_HUMAN/0/RecName: Full=Solute carrier family 22 member 20; AltName: Full=Organic anion transporter 6//gi|291167771|ref|NP_001004326.4|/1.67044e-143/solute carrier family 22 member 20 [Homo sapiens]
7148	13143	32	274	0.053779747	0.30662429	2.511337103	Up	1.35E-30	1.10E-29	TNXB	3	GO:0005581//collagen;GO:0044464//cell part	GO:0005102//receptor binding;GO:0005539//glycosaminoglycan binding	GO:0007010//cytoskeleton organization;GO:0023052//signaling;GO:0044238//primary metabolic process;GO:0044259//multicellular organismal macromolecule metabolic process;GO:0085029//extracellular matrix assembly	gi|188528648|ref|NP_061978.6|/0/tenascin-X isoform 1 precursor [Homo sapiens]
27285	1536	9	77	0.129423929	0.737309806	2.51016656	Up	1.65E-09	5.79E-09	TEKT2	2	GO:0005924//cell-substrate adherens junction;GO:0005930//axoneme;GO:0015630//microtubule cytoskeleton;GO:0031981//nuclear lumen	-	GO:0007010//cytoskeleton organization;GO:0048870//cell motility	gi|16507950|ref|NP_055281.2|/0/tektin-2 [Homo sapiens]
695	2611	20	171	0.169194566	0.9632516	2.50922944	Up	1.35E-19	7.70E-19	BTK	2	GO:0031982//vesicle;GO:0043231//intracellular membrane-bounded organelle;GO:0044425//membrane part;GO:0044444//cytoplasmic part	GO:0004713//protein tyrosine kinase activity;GO:0005515//protein binding;GO:0032559;GO:0035091//phosphatidylinositol binding;GO:0043169//cation binding	GO:0002441;GO:0006468//protein phosphorylation;GO:0006917//induction of apoptosis;GO:0006979//response to oxidative stress;GO:0007243//intracellular protein kinase cascade;GO:0009888//tissue development;GO:0019932//second-messenger-mediated signaling;GO:0021700//developmental maturation	gi|119623263|gb|EAX02858.1|/0/Bruton agammaglobulinemia tyrosine kinase, isoform CRA_c [Homo sapiens]
440603	4986	11	94	0.048730818	0.27728481	2.508462253	Up	2.45E-11	9.58E-11	BCL2L15	2	GO:0043231//intracellular membrane-bounded organelle;GO:0044444//cytoplasmic part	-	GO:0012501//programmed cell death	gi|58219054|ref|NP_001010922.1|/1.08511e-82/bcl-2-like protein 15 [Homo sapiens]
64787	3156	45	383	0.314947965	1.784893384	2.502652506	Up	4.98E-42	5.42E-41	EPS8L2	3	GO:0031252//cell leading edge;GO:0044424//intracellular part	GO:0003779//actin binding	GO:0007265//Ras protein signal transduction	gi|119622781|gb|EAX02376.1|/0/EPS8-like 2, isoform CRA_b [Homo sapiens]
375323	4895	4	34	0.018049725	0.102159021	2.500767862	Up	8.73E-05	0.000209001	LHFPL4	2	GO:0031224//intrinsic to membrane	-	-	gi|38348398|ref|NP_940962.1|/1.72896e-133/lipoma HMGIC fusion partner-like 4 protein [Homo sapiens]
342	939	4	34	0.09409308	0.532554213	2.500767862	Up	8.73E-05	0.000209027	APOC1P1	1	GO:0034385;GO:0043231//intracellular membrane-bounded organelle	GO:0005543//phospholipid binding;GO:0008047//enzyme activator activity;GO:0055102//lipase inhibitor activity	GO:0009895;GO:0010872//regulation of cholesterol esterification;GO:0010899//regulation of phosphatidylcholine catabolic process;GO:0010915;GO:0015914//phospholipid transport;GO:0030301//cholesterol transport;GO:0031327;GO:0034369//plasma lipoprotein particle remodeling;GO:0034377;GO:0045806//negative regulation of endocytosis;GO:0051004;GO:0071830	gi|259563386|sp|P86336.1|APO1A_PANPA/7.90825e-23/RecName: Full=Truncated apolipoprotein C-I, acidic form; Short=Apo-CIA'; Short=ApoC-IA'; AltName: Full=Apolipoprotein C1A//gi|290463117|sp|P0CE37.1|APO1A_PANTR/3.44724e-29/RecName: Full=Apolipoprotein C-I, acidic form; Short=Apo-CIA; Short=ApoC-IA; AltName: Full=Apolipoprotein C1A; Contains: RecName: Full=Truncated apolipoprotein C-I, acidic form; …
10699	4942	19	161	0.084920814	0.479152364	2.496294385	Up	1.98E-18	1.08E-17	CORIN	2	GO:0031224//intrinsic to membrane	GO:0004175//endopeptidase activity;GO:0004888//transmembrane signaling receptor activity;GO:0008236//serine-type peptidase activity	GO:0001990	gi|29244926|ref|NP_006578.2|/0/atrial natriuretic peptide-converting enzyme [Homo sapiens]
29765	1322	20	169	0.334165667	1.880207366	2.492256362	Up	3.01E-19	1.69E-18	TMOD4	2	GO:0043232	GO:0008092//cytoskeletal protein binding	GO:0003012//muscle system process	gi|156415984|ref|NP_037485.2|/1.64528e-166/tropomodulin-4 [Homo sapiens]
646999	2602	38	321	0.3225816	1.814463517	2.491806994	Up	2.66E-35	2.47E-34	LOC646999	1	-	-	-	gi|194374197|dbj|BAG56994.1|/3.69857e-52/unnamed protein product [Homo sapiens]
375316	4293	23	194	0.118339638	0.664647448	2.489655907	Up	7.15E-22	4.44E-21	RBM44	2	-	GO:0005488//binding	-	gi|207028821|ref|NP_001073973.2|/0/RNA-binding protein 44 [Homo sapiens]
54857	2443	7	59	0.063290403	0.355204979	2.488593148	Up	1.71E-07	5.21E-07	GDPD2	1	GO:0016020//membrane;GO:0031224//intrinsic to membrane;GO:0043232;GO:0044424//intracellular part	GO:0008081//phosphoric diester hydrolase activity;GO:0043169//cation binding	GO:0019400;GO:0044238//primary metabolic process	gi|21361649|ref|NP_060181.2|/0/glycerophosphoinositol inositolphosphodiesterase GDPD2 isoform 2 [Homo sapiens]//gi|284055242|ref|NP_001164663.1|/0/glycerophosphoinositol inositolphosphodiesterase GDPD2 isoform 1 [Homo sapiens]
100128378	3019	8	67	0.058531568	0.326409049	2.479394211	Up	2.51E-08	8.12E-08	C3orf74	1	-	-	-	gi|74711261|sp|Q6ZRV3.1|CC074_HUMAN/7.96569e-70/RecName: Full=Putative uncharacterized protein C3orf74
150209	2439	4	33	0.036225257	0.1989998	2.45769914	Up	0.000131141	0.000307371	AIFM3	1	GO:0019866//organelle inner membrane;GO:0043231//intracellular membrane-bounded organelle;GO:0044444//cytoplasmic part	GO:0003824//catalytic activity;GO:0016505//apoptotic protease activator activity;GO:0043169//cation binding;GO:0050662//coenzyme binding;GO:0051536//iron-sulfur cluster binding	GO:0006091//generation of precursor metabolites and energy;GO:0006919//activation of cysteine-type endopeptidase activity involved in apoptotic process;GO:0012502//induction of programmed cell death;GO:0051234//establishment of localization;GO:0051881//regulation of mitochondrial membrane potential	gi|21389617|ref|NP_653305.1|/0/apoptosis-inducing factor 3 isoform 1 [Homo sapiens]//gi|221045472|dbj|BAH14413.1|/0/unnamed protein product [Homo sapiens]//gi|226437568|ref|NP_001139760.1|/0/apoptosis-inducing factor 3 isoform 3 [Homo sapiens]//gi|65787454|ref|NP_001018070.1|/0/apoptosis-inducing factor 3 isoform 2 [Homo sapiens]
219670	3399	8	66	0.05198788	0.285590181	2.45769914	Up	3.75E-08	1.20E-07	ENKUR	1	GO:0042995//cell projection	GO:0019904//protein domain specific binding	-	gi|21450721|ref|NP_659447.1|/1.92058e-135/enkurin isoform 1 [Homo sapiens]//gi|21450721|ref|NP_659447.1|/3.62026e-135/enkurin isoform 1 [Homo sapiens]//gi|393281726|ref|NP_001257312.1|/1.10513e-96/enkurin isoform 2 [Homo sapiens]//gi|393281726|ref|NP_001257312.1|/1.58878e-19/enkurin isoform 2 [Homo sapiens]
100129583	1627	4	33	0.054304488	0.298316234	2.45769914	Up	0.000131141	0.000307334	FAM47E	2	-	-	-	gi|211971092|ref|NP_001130042.1|/0/protein FAM47E isoform a [Homo sapiens]//gi|339515660|ref|NP_001229865.1|/1.71843e-163/protein FAM47E isoform b [Homo sapiens]
728130	5543	239	1971	0.952393252	5.229886285	2.457150273	Up	2.88E-205	1.69E-203	FAM22D	1	-	-	-	gi|150170710|ref|NP_001092808.1|/0/protein FAM22A [Homo sapiens]
284723	3172	26	214	0.181052054	0.992272819	2.454332289	Up	1.26E-23	8.28E-23	SLC25A34	1	GO:0019866//organelle inner membrane;GO:0031224//intrinsic to membrane;GO:0043231//intracellular membrane-bounded organelle	-	GO:0051234//establishment of localization	gi|46409330|ref|NP_997231.1|/3.35418e-143/solute carrier family 25 member 34 [Homo sapiens]
80122	4165	1	20	0.012909615	0.070626143	2.45175638	Up	0.000416326	0.000919682	YSK4	3	-	GO:0004672//protein kinase activity;GO:0032559	GO:0006464//cellular protein modification process	gi|63998898|ref|NP_001018056.1|/0/SPS1/STE20-related protein kinase YSK4 isoform 2 [Homo sapiens]//gi|68077164|ref|NP_079328.3|/0/SPS1/STE20-related protein kinase YSK4 isoform 1 [Homo sapiens]
4838	2086	11	90	0.1164774	0.634568786	2.445726498	Up	1.22E-10	4.55E-10	NODAL	4	GO:0044421//extracellular region part	GO:0005102//receptor binding	GO:0000904//cell morphogenesis involved in differentiation;GO:0001667//ameboidal cell migration;GO:0001825//blastocyst formation;GO:0003143//embryonic heart tube morphogenesis;GO:0006357//regulation of transcription from RNA polymerase II promoter;GO:0007179//transforming growth factor beta receptor signaling pathway;GO:0007267//cell-cell signaling;GO:0007417//central nervous system development;G…	gi|222352098|ref|NP_060525.3|/0/nodal homolog precursor [Homo sapiens]
132014	2790	16	130	0.126671545	0.685314072	2.435672833	Up	9.30E-15	4.33E-14	IL17RE	2	GO:0031224//intrinsic to membrane;GO:0044424//intracellular part	GO:0004871//signal transducer activity	-	gi|301129232|ref|NP_705616.2|/0/interleukin-17 receptor E isoform 5 [Homo sapiens]
5794	3935	16	130	0.089812861	0.48590248	2.435672833	Up	9.30E-15	4.33E-14	PTPRH	1	GO:0016021//integral to membrane;GO:0044424//intracellular part	GO:0004725//protein tyrosine phosphatase activity;GO:0005488//binding	GO:0006464//cellular protein modification process;GO:0012501//programmed cell death	gi|241896924|ref|NP_002833.3|/0/receptor-type tyrosine-protein phosphatase H isoform 1 precursor [Homo sapiens]//gi|241896926|ref|NP_001154912.1|/0/receptor-type tyrosine-protein phosphatase H isoform 2 precursor [Homo sapiens]
149428	2412	44	354	0.402938403	2.158621304	2.421478952	Up	1.36E-37	1.34E-36	BNIPL	1	GO:0043231//intracellular membrane-bounded organelle;GO:0044444//cytoplasmic part	GO:0005515//protein binding	GO:0008283//cell proliferation;GO:0012502//induction of programmed cell death;GO:0040008//regulation of growth	gi|109715844|ref|NP_612122.2|/0/bcl-2/adenovirus E1B 19 kDa-interacting protein 2-like protein isoform a [Homo sapiens]
8515	5189	76	608	0.323514097	1.72333778	2.41330502	Up	3.19E-63	5.17E-62	ITGA10	3	GO:0005887//integral to plasma membrane	GO:0004871//signal transducer activity;GO:0005515//protein binding	GO:0007166//cell surface receptor signaling pathway;GO:0031589//cell-substrate adhesion	gi|119591830|gb|EAW71424.1|/0/integrin, alpha 10, isoform CRA_a [Homo sapiens]
83850	4449	4	32	0.01985916	0.105788406	2.41330502	Up	0.000196525	0.000451786	ESYT3	3	GO:0031224//intrinsic to membrane	-	-	gi|103472031|ref|NP_114119.2|/0/extended synaptotagmin-3 [Homo sapiens]
122970	1703	4	32	0.051881035	0.276366775	2.41330502	Up	0.000196525	0.00045184	ACOT4	3	GO:0042579//microbody	-	GO:0006732//coenzyme metabolic process;GO:0046459//short-chain fatty acid metabolic process	gi|187761341|ref|NP_689544.3|/0/acyl-coenzyme A thioesterase 4 [Homo sapiens]
84519	1886	6	48	0.070270469	0.374326048	2.41330502	Up	3.95E-06	1.08E-05	ACRBP	2	GO:0030141//secretory granule	-	-	gi|17999524|ref|NP_115878.2|/0/acrosin-binding protein precursor [Homo sapiens]
171169	978	7	56	0.158096579	0.842169817	2.41330502	Up	5.71E-07	1.67E-06	SPACA4	2	GO:0030141//secretory granule;GO:0031224//intrinsic to membrane	-	GO:0009987//cellular process	gi|19424138|ref|NP_598005.1|/9.60853e-51/sperm acrosome membrane-associated protein 4 precursor [Homo sapiens]
729689	790	8	64	0.2236795	1.191525615	2.41330502	Up	8.34E-08	2.60E-07	FAM90A2P	1	-	GO:0005488//binding	-	gi|206558319|sp|Q658T7.2|F90A2_HUMAN/1.46518e-106/RecName: Full=Putative protein FAM90A2P
285676	2172	4	32	0.040678362	0.216690892	2.41330502	Up	0.000196525	0.000451731	ZNF454	1	GO:0043231//intracellular membrane-bounded organelle	GO:0003676//nucleic acid binding;GO:0046914//transition metal ion binding	GO:0006351//transcription, DNA-dependent	gi|296010893|ref|NP_872400.2|/0/zinc finger protein 454 [Homo sapiens]//gi|390459538|ref|XP_003732332.1|/0/PREDICTED: LOW QUALITY PROTEIN: uncharacterized protein LOC100395167 [Callithrix jacchus]
1235	3479	10	80	0.063490516	0.338209699	2.41330502	Up	1.82E-09	6.34E-09	CCR6	5	GO:0016021//integral to membrane	GO:0004950//chemokine receptor activity	GO:0006952//defense response;GO:0006955//immune response;GO:0007166//cell surface receptor signaling pathway;GO:0042221//response to chemical stimulus;GO:0051480//cytosolic calcium ion homeostasis	gi|158259491|dbj|BAF85704.1|/0/unnamed protein product [Homo sapiens]
54716	5455	7	56	0.028344355	0.150988466	2.41330502	Up	5.71E-07	1.67E-06	SLC6A20	3	GO:0016021//integral to membrane;GO:0044459//plasma membrane part	GO:0005275//amine transmembrane transporter activity;GO:0005326//neurotransmitter transporter activity;GO:0015291//secondary active transmembrane transporter activity	GO:0006807//nitrogen compound metabolic process;GO:0015804//neutral amino acid transport;GO:0035725//sodium ion transmembrane transport	gi|12408638|ref|NP_071800.1|/0/sodium- and chloride-dependent transporter XTRP3 isoform 2 [Homo sapiens]//gi|18568111|gb|AAL75944.1|AF125107_1/0/neurotransmitter transporter RB21A [Homo sapiens]
284085	1950	10	79	0.113273593	0.595858282	2.395157674	Up	2.70E-09	9.32E-09	KRT18P55	1	GO:0005813//centrosome;GO:0005882//intermediate filament	GO:0005488//binding	GO:0006915//apoptotic process;GO:0019221//cytokine-mediated signaling pathway;GO:0032502//developmental process;GO:0043001//Golgi to plasma membrane protein transport;GO:0051704	gi|109067677|ref|XP_001098060.1|/1.50544e-157/PREDICTED: keratin, type I cytoskeletal 18 [Macaca mulatta]
116842	707	16	126	0.499877808	2.621208886	2.390584944	Up	4.53E-14	2.04E-13	LEAP2	2	-	-	GO:0006952//defense response	gi|16418465|ref|NP_443203.1|/2.36456e-38/liver-expressed antimicrobial peptide 2 precursor [Homo sapiens]
100652770	2000	8	63	0.088353402	0.463298671	2.390584944	Up	1.24E-07	3.81E-07	LOC100652770	1	GO:0005911//cell-cell junction;GO:0031224//intrinsic to membrane	GO:0046872//metal ion binding	GO:0006915//apoptotic process;GO:0016337//cell-cell adhesion	gi|355754963|gb|EHH58830.1|/2.17319e-25/HDGC [Macaca fascicularis]
285759	2006	7	55	0.077077993	0.403257321	2.387309812	Up	8.51E-07	2.45E-06	FLJ34503	1	-	-	-	gi|21750285|dbj|BAC03756.1|/6.68744e-75/unnamed protein product [Homo sapiens]
123872	2451	4	31	0.0360479	0.186023959	2.367501331	Up	0.000293672	0.000660606	DNAAF1	4	GO:0005819//spindle;GO:0005930//axoneme	GO:0005515//protein binding	GO:0043623//cellular protein complex assembly;GO:0048858//cell projection morphogenesis	gi|157674358|ref|NP_848547.4|/0/dynein assembly factor 1, axonemal [Homo sapiens]
1638	2403	12	93	0.110303873	0.56921938	2.367501331	Up	1.32E-10	4.92E-10	DCT	1	GO:0030659//cytoplasmic vesicle membrane;GO:0031224//intrinsic to membrane;GO:0042598;GO:0048770	GO:0016863//intramolecular oxidoreductase activity, transposing C=C bonds;GO:0046914//transition metal ion binding	GO:0006570//tyrosine metabolic process;GO:0006582//melanin metabolic process;GO:0009888//tissue development	gi|193788640|ref|NP_001123361.1|/0/L-dopachrome tautomerase isoform 2 precursor [Homo sapiens]//gi|6041667|ref|NP_001913.2|/0/L-dopachrome tautomerase isoform 1 precursor [Homo sapiens]
6999	1703	4	31	0.051881035	0.267730313	2.367501331	Up	0.000293672	0.000660528	TDO2	3	GO:0000267//cell fraction;GO:0044444//cytoplasmic part	GO:0005506//iron ion binding;GO:0016702//oxidoreductase activity, acting on single donors with incorporation of molecular oxygen, incorporation of two atoms of oxygen;GO:0031406//carboxylic acid binding	GO:0006084//acetyl-CoA metabolic process;GO:0006569//tryptophan catabolic process	gi|5032165|ref|NP_005642.1|/0/tryptophan 2,3-dioxygenase [Homo sapiens]
170392	2361	4	31	0.037422026	0.193115088	2.367501331	Up	0.000293672	0.00066045	OIT3	1	GO:0012505//endomembrane system;GO:0043231//intracellular membrane-bounded organelle	GO:0046872//metal ion binding	-	gi|22749297|ref|NP_689848.1|/0/oncoprotein-induced transcript 3 protein precursor [Homo sapiens]
229	2426	9	69	0.081943593	0.41832016	2.351904476	Up	4.02E-08	1.28E-07	ALDOB	3	GO:0000323//lytic vacuole;GO:0005789//endoplasmic reticulum membrane;GO:0005813//centrosome;GO:0042598	GO:0005543//phospholipid binding;GO:0016832//aldehyde-lyase activity;GO:0019899//enzyme binding;GO:0048029//monosaccharide binding	GO:0001101//response to acid;GO:0006000//fructose metabolic process;GO:0006007//glucose catabolic process;GO:0006950//response to stress;GO:0007154//cell communication;GO:0009746;GO:0010038//response to metal ion;GO:0031960//response to corticosteroid stimulus;GO:0032868//response to insulin stimulus;GO:0034097//response to cytokine stimulus;GO:0043462//regulation of ATPase activity;GO:0048513//o…	gi|40354205|ref|NP_000026.2|/0/fructose-bisphosphate aldolase B [Homo sapiens]
169270	2890	83	625	0.634371315	3.18077299	2.325977969	Up	2.71E-62	4.32E-61	ZNF596	1	GO:0043231//intracellular membrane-bounded organelle	GO:0003676//nucleic acid binding;GO:0046914//transition metal ion binding	GO:0006351//transcription, DNA-dependent	gi|109240540|ref|NP_775810.2|/0/zinc finger protein 596 [Homo sapiens]
644890	638	4	30	0.138484957	0.691593776	2.320195616	Up	0.000437526	0.00096283	MEIG1	2	GO:0043231//intracellular membrane-bounded organelle	-	-	gi|119606652|gb|EAW86246.1|/8.73673e-52/hCG2039913 [Homo sapiens]
653404	2725	4	30	0.032423267	0.161921772	2.320195616	Up	0.000437526	0.000963053	FOXD4L6	1	GO:0031981//nuclear lumen;GO:0043234//protein complex	GO:0000981//sequence-specific DNA binding RNA polymerase II transcription factor activity;GO:0005515//protein binding;GO:0043565//sequence-specific DNA binding;GO:0043566//structure-specific DNA binding	GO:0000122//negative regulation of transcription from RNA polymerase II promoter;GO:0001667//ameboidal cell migration;GO:0001822//kidney development;GO:0021782//glial cell development;GO:0030509//BMP signaling pathway;GO:0048675//axon extension;GO:0050931//pigment cell differentiation;GO:0060600	gi|34596581|gb|AAQ76878.1|/0/FOXD4 [Homo sapiens]
286059	2636	10	75	0.083794957	0.418471955	2.320195616	Up	1.30E-08	4.30E-08	LOC286059	1	-	-	-	gi|119584043|gb|EAW63639.1|/3.18285e-51/hCG1994826 [Homo sapiens]
150368	2369	8	60	0.074591306	0.372508931	2.320195616	Up	4.05E-07	1.20E-06	FAM109B	2	GO:0005768//endosome;GO:0030135//coated vesicle	-	-	gi|115583657|ref|NP_001002034.2|/1.08092e-127/sesquipedalian-2 [Homo sapiens]
400500	1314	4	30	0.067240032	0.335796674	2.320195616	Up	0.000437526	0.000962608	BCAR4	1	-	-	-	gi|119605542|gb|EAW85136.1|/1.06827e-61/hCG1814062, isoform CRA_a [Homo sapiens]//gi|119605542|gb|EAW85136.1|/3.17687e-61/hCG1814062, isoform CRA_a [Homo sapiens]
387700	4622	4	30	0.019115838	0.095464481	2.320195616	Up	0.000437526	0.000962941	SLC16A12	3	GO:0031224//intrinsic to membrane	GO:0015291//secondary active transmembrane transporter activity	GO:0006810//transport	gi|291621700|ref|NP_998771.3|/0/monocarboxylate transporter 12 [Homo sapiens]
2516	3095	4	30	0.028547141	0.142564404	2.320195616	Up	0.000437526	0.000962719	NR5A1	4	GO:0031981//nuclear lumen	GO:0001071//nucleic acid binding transcription factor activity;GO:0003712//transcription cofactor activity;GO:0004879//ligand-activated sequence-specific DNA binding RNA polymerase II transcription factor activity;GO:0005515//protein binding;GO:0008289//lipid binding;GO:0043566//structure-specific DNA binding;GO:0046914//transition metal ion binding	GO:0006694//steroid biosynthetic process;GO:0007154//cell communication;GO:0008584//male gonad development;GO:0008585//female gonad development;GO:0009755//hormone-mediated signaling pathway;GO:0022602//ovulation cycle process;GO:0035270//endocrine system development;GO:0048869//cellular developmental process;GO:0072595	gi|20070193|ref|NP_004950.2|/0/steroidogenic factor 1 [Homo sapiens]
1137	5568	6	45	0.023802102	0.11886768	2.320195616	Up	1.30E-05	3.37E-05	CHRNA4	1	GO:0005626//insoluble fraction;GO:0005887//integral to plasma membrane;GO:0009986//cell surface;GO:0043005//neuron projection;GO:0044297//cell body	GO:0004888//transmembrane signaling receptor activity;GO:0005231//excitatory extracellular ligand-gated ion channel activity;GO:0042165//neurotransmitter binding	GO:0006259//DNA metabolic process;GO:0006950//response to stress;GO:0007600//sensory perception;GO:0010646//regulation of cell communication;GO:0014070//response to organic cyclic compound;GO:0030534//adult behavior;GO:0046649//lymphocyte activation;GO:0060078//regulation of postsynaptic membrane potential;GO:0070838//divalent metal ion transport	gi|4502827|ref|NP_000735.1|/0/neuronal acetylcholine receptor subunit alpha-4 isoform 1 precursor [Homo sapiens]//gi|64654852|gb|AAH96290.1|/0/Cholinergic receptor, nicotinic, alpha 4 [Homo sapiens]
6447	1244	13	97	0.230826815	1.146837418	2.312778144	Up	9.42E-11	3.55E-10	SCG5	1	GO:0016023//cytoplasmic membrane-bounded vesicle	GO:0005515//protein binding;GO:0030234//enzyme regulator activity;GO:0032561//guanyl ribonucleotide binding	GO:0007186//G-protein coupled receptor signaling pathway;GO:0010646//regulation of cell communication;GO:0015031//protein transport	gi|221139785|ref|NP_001138229.1|/1.21797e-115/neuroendocrine protein 7B2 isoform 1 precursor [Homo sapiens]//gi|4506917|ref|NP_003011.1|/3.5311e-115/neuroendocrine protein 7B2 isoform 2 precursor [Homo sapiens]
29881	5066	22	164	0.095922565	0.476133965	2.311425406	Up	2.72E-17	1.42E-16	NPC1L1	1	GO:0012506//vesicle membrane;GO:0031224//intrinsic to membrane;GO:0044459//plasma membrane part	GO:0004888//transmembrane signaling receptor activity;GO:0015248//sterol transporter activity	GO:0008203//cholesterol metabolic process;GO:0030301//cholesterol transport;GO:0044260;GO:0055092//sterol homeostasis	gi|156231351|ref|NP_037521.2|/0/Niemann-Pick C1-like protein 1 isoform 1 precursor [Homo sapiens]//gi|156231353|ref|NP_001095118.1|/0/Niemann-Pick C1-like protein 1 isoform 2 precursor [Homo sapiens]
155054	3244	243	1810	1.654583601	8.206315874	2.310266499	Up	9.05E-176	4.39E-174	ZNF425	2	GO:0043231//intracellular membrane-bounded organelle	GO:0003676//nucleic acid binding;GO:0046914//transition metal ion binding	GO:0006351//transcription, DNA-dependent	gi|119600467|gb|EAW80061.1|/0/zinc finger protein 425 [Homo sapiens]
151835	2066	9	67	0.096222244	0.476974307	2.309469209	Up	8.80E-08	2.74E-07	CPNE9	2	-	-	-	gi|387539560|gb|AFJ70407.1|/0/copine-9 [Macaca mulatta]
973	1258	9	67	0.158024766	0.783329824	2.309469209	Up	8.80E-08	2.74E-07	CD79A	3	GO:0005770//late endosome;GO:0009986//cell surface;GO:0019814;GO:0031224//intrinsic to membrane	GO:0004872//receptor activity	GO:0030098//lymphocyte differentiation;GO:0042113//B cell activation;GO:0050851//antigen receptor-mediated signaling pathway	gi|11038672|ref|NP_067612.1|/3.15204e-99/B-cell antigen receptor complex-associated protein alpha chain isoform 2 precursor [Homo sapiens]//gi|4502685|ref|NP_001774.1|/1.31377e-133/B-cell antigen receptor complex-associated protein alpha chain isoform 1 precursor [Homo sapiens]
5724	4318	98	729	0.501310412	2.483106751	2.308370181	Up	9.28E-72	1.72E-70	PTAFR	2	GO:0016021//integral to membrane;GO:0031981//nuclear lumen	GO:0001530//lipopolysaccharide binding;GO:0004930//G-protein coupled receptor activity;GO:0008289//lipid binding	GO:0002237//response to molecule of bacterial origin;GO:0002376//immune system process;GO:0006952//defense response;GO:0019221//cytokine-mediated signaling pathway;GO:0022414//reproductive process;GO:0032501//multicellular organismal process;GO:0032957//inositol trisphosphate metabolic process;GO:0048017//inositol lipid-mediated signaling	gi|4506241|ref|NP_000943.1|/5.21622e-176/platelet-activating factor receptor [Homo sapiens]//gi|4506241|ref|NP_000943.1|/5.33119e-176/platelet-activating factor receptor [Homo sapiens]//gi|4506241|ref|NP_000943.1|/5.4121e-176/platelet-activating factor receptor [Homo sapiens]//gi|4506241|ref|NP_000943.1|/5.48926e-176/platelet-activating factor receptor [Homo sapiens]
138724	3406	5	37	0.032425647	0.159774542	2.300830291	Up	9.10E-05	0.000217345	C9orf131	1	-	-	-	gi|94536860|ref|NP_001035500.1|/0/uncharacterized protein C9orf131 isoform B [Homo sapiens]//gi|94536862|ref|NP_001035501.1|/0/uncharacterized protein C9orf131 isoform C [Homo sapiens]//gi|94536864|ref|NP_001035502.1|/0/uncharacterized protein C9orf131 isoform D [Homo sapiens]//gi|94681096|ref|NP_976044.2|/0/uncharacterized protein C9orf131 isoform A [Homo sapiens]
4438	3293	64	473	0.42929075	2.112612817	2.299001394	Up	6.67E-47	8.00E-46	MSH4	3	GO:0000794//condensed nuclear chromosome;GO:0043234//protein complex	GO:0003690//double-stranded DNA binding;GO:0032559;GO:0042623//ATPase activity, coupled	GO:0006298//mismatch repair;GO:0006310//DNA recombination;GO:0007127//meiosis I;GO:0009207;GO:0022602//ovulation cycle process;GO:0048232//male gamete generation	gi|36949366|ref|NP_002431.2|/0/mutS protein homolog 4 [Homo sapiens]
204219	3894	6	44	0.034034439	0.166190896	2.287774138	Up	1.92E-05	4.90E-05	CERS3	3	GO:0005635//nuclear envelope;GO:0031090//organelle membrane;GO:0031224//intrinsic to membrane	GO:0001071//nucleic acid binding transcription factor activity;GO:0003677//DNA binding;GO:0016410//N-acyltransferase activity	GO:0006351//transcription, DNA-dependent;GO:0006665//sphingolipid metabolic process	gi|116235446|ref|NP_849164.2|/0/ceramide synthase 3 [Homo sapiens]
84163	3551	12	88	0.074643821	0.364487384	2.287774138	Up	9.27E-10	3.29E-09	GTF2IRD2	2	GO:0043231//intracellular membrane-bounded organelle	GO:0003676//nucleic acid binding;GO:0046914//transition metal ion binding	-	gi|48762700|ref|NP_775808.2|/0/general transcription factor II-I repeat domain-containing protein 2A [Homo sapiens]
286006	1686	32	232	0.419233226	2.023862087	2.271286016	Up	1.95E-23	1.27E-22	C7orf53	1	GO:0031224//intrinsic to membrane	-	-	gi|32699019|ref|NP_872403.1|/2.67887e-51/coiled-coil domain-containing transmembrane protein C7orf53 [Homo sapiens]//gi|32699019|ref|NP_872403.1|/3.16998e-51/coiled-coil domain-containing transmembrane protein C7orf53 [Homo sapiens]
201625	9542	9	65	0.020833699	0.100190016	2.265747832	Up	1.91E-07	5.80E-07	DNAH12	3	GO:0005875//microtubule associated complex;GO:0005930//axoneme	GO:0003774//motor activity;GO:0032559	GO:0007017//microtubule-based process	gi|194440727|ref|NP_848599.3|/0/dynein heavy chain 12, axonemal isoform 1 [Homo sapiens]//gi|89274173|ref|NP_940966.2|/0/dynein heavy chain 12, axonemal isoform 2 [Homo sapiens]
339290	3979	10	72	0.055512316	0.266139329	2.261301927	Up	4.17E-08	1.33E-07	LOC339290	1	-	-	-	gi|291394138|ref|XP_002713630.1|/5.15432e-28/PREDICTED: leucine zipper, down-regulated in cancer 1-like [Oryctolagus cuniculus]
9075	3163	10	72	0.069833546	0.334798732	2.261301927	Up	4.17E-08	1.33E-07	CLDN2	1	GO:0031224//intrinsic to membrane;GO:0043296//apical junction complex	GO:0005515//protein binding	GO:0016337//cell-cell adhesion	gi|9966781|ref|NP_065117.1|/5.47873e-92/claudin-2 [Homo sapiens]//gi|9966781|ref|NP_065117.1|/5.62308e-92/claudin-2 [Homo sapiens]//gi|9966781|ref|NP_065117.1|/5.98396e-92/claudin-2 [Homo sapiens]
115111	5280	10	72	0.041833997	0.200562195	2.261301927	Up	4.17E-08	1.33E-07	SLC26A7	2	GO:0010008//endosome membrane;GO:0031224//intrinsic to membrane;GO:0044459//plasma membrane part	GO:0005253//anion channel activity;GO:0005310//dicarboxylic acid transmembrane transporter activity;GO:0015103//inorganic anion transmembrane transporter activity	GO:0006835//dicarboxylic acid transport;GO:0015698//inorganic anion transport	gi|16306483|ref|NP_439897.1|/0/anion exchange transporter isoform a [Homo sapiens]//gi|20336282|ref|NP_599028.1|/0/anion exchange transporter isoform b [Homo sapiens]
92162	887	5	36	0.124511559	0.596938213	2.261301927	Up	0.000134696	0.000315084	TMEM88	1	-	-	-	gi|44662813|ref|NP_981956.1|/2.48091e-31/transmembrane protein 88 [Homo sapiens]
347744	701	28	201	0.882273634	4.217242162	2.25700179	Up	2.39E-20	1.40E-19	C6orf52	1	-	-	-	gi|119575668|gb|EAW55264.1|/6.76315e-89/hCG1792372, isoform CRA_a [Homo sapiens]//gi|55958879|emb|CAI14001.1|/1.44356e-64/chromosome 6 open reading frame 52 [Homo sapiens]//gi|55958879|emb|CAI14001.1|/2.88893e-73/chromosome 6 open reading frame 52 [Homo sapiens]
345079	2921	12	86	0.090742967	0.433029411	2.254607274	Up	2.01E-09	6.98E-09	SOWAHB	1	-	-	-	gi|71274172|ref|NP_001025041.1|/0/ankyrin repeat domain-containing protein SOWAHB [Homo sapiens]
284440	2385	13	93	0.120397718	0.573515375	2.252024113	Up	4.42E-10	1.60E-09	LOC284440	1	-	-	-	gi|119605265|gb|EAW84859.1|/3.97107e-45/hCG2001421 [Homo sapiens]
100526835	2799	4	34	0.03156606	0.150260939	2.251023915	Up	8.73E-05	0.000209054	FPGT-TNNI3K	1	GO:0043231//intracellular membrane-bounded organelle	GO:0004672//protein kinase activity;GO:0008092//cytoskeletal protein binding;GO:0032559;GO:0043169//cation binding	GO:0006464//cellular protein modification process	gi|313569861|ref|NP_001186256.1|/0/FPGT-TNNI3K fusion protein isoform b [Homo sapiens]//gi|62087462|dbj|BAD92178.1|/0/TNNI3 interacting kinase variant [Homo sapiens]
4807	2594	29	207	0.246939926	1.173683162	2.248810983	Up	7.88E-21	4.73E-20	NHLH1	3	-	-	GO:0032502//developmental process	gi|344237291|gb|EGV93394.1|/1.90751e-24/Helix-loop-helix protein 1 [Cricetulus griseus]
51555	9205	23	164	0.055190882	0.262041789	2.247295069	Up	9.00E-17	4.59E-16	PEX5L	1	GO:0030427//site of polarized growth;GO:0034703//cation channel complex;GO:0043005//neuron projection;GO:0044424//intracellular part;GO:0044439	GO:0000268//peroxisome targeting sequence binding;GO:0005083//small GTPase regulator activity;GO:0005217//intracellular ligand-gated ion channel activity	GO:0006625//protein targeting to peroxisome;GO:0006811//ion transport;GO:0006873//cellular ion homeostasis;GO:0006887//exocytosis;GO:0009966//regulation of signal transduction;GO:0019222//regulation of metabolic process;GO:0046887//positive regulation of hormone secretion;GO:0051235	gi|377520115|ref|NP_001243679.1|/0/PEX5-related protein isoform 2 [Homo sapiens]//gi|377520117|ref|NP_001243680.1|/0/PEX5-related protein isoform 3 [Homo sapiens]//gi|377520119|ref|NP_001243681.1|/0/PEX5-related protein isoform 4 [Homo sapiens]//gi|377520121|ref|NP_001243682.1|/0/PEX5-related protein isoform 5 [Homo sapiens]//gi|377520125|ref|NP_001243684.1|/0/PEX5-related protein isoform 7 [Homo…
7018	2808	8	57	0.062929774	0.298557684	2.246195035	Up	1.30E-06	3.69E-06	TF	3	GO:0005768//endosome;GO:0012505//endomembrane system;GO:0016023//cytoplasmic membrane-bounded vesicle;GO:0016323//basolateral plasma membrane;GO:0031090//organelle membrane	GO:0005506//iron ion binding;GO:0019899//enzyme binding	GO:0000041//transition metal ion transport;GO:0001775//cell activation;GO:0006875//cellular metal ion homeostasis;GO:0006887//exocytosis;GO:0007599//hemostasis;GO:0015031//protein transport	gi|380258836|pdb|3QYT|A/0/Chain A, Diferric Bound Human Serum Transferrin
125050	332	85	604	5.655150008	26.75773542	2.242318824	Up	9.27E-58	1.38E-56	RN7SK	2	GO:0044444//cytoplasmic part	GO:0016763//transferase activity, transferring pentosyl groups;GO:0042802//identical protein binding;GO:0046872//metal ion binding	GO:0006177//GMP biosynthetic process;GO:0006188//IMP biosynthetic process;GO:0007610//behavior;GO:0008219//cell death;GO:0009169;GO:0014075//response to amine stimulus;GO:0021544//subpallium development;GO:0021953//central nervous system neuron differentiation;GO:0032943//mononuclear cell proliferation;GO:0042053//regulation of dopamine metabolic process;GO:0043096//purine nucleobase salvage;GO:0…	gi|332831420|ref|XP_003312023.1|/1.1858e-24/PREDICTED: hypothetical protein LOC100608461 [Pan troglodytes]
387644	3650	28	198	0.169444881	0.797852897	2.235306718	Up	7.50E-20	4.31E-19	LINC00202	1	GO:0005924//cell-substrate adherens junction;GO:0031252//cell leading edge;GO:0043232;GO:0044444//cytoplasmic part	-	GO:0007599//hemostasis;GO:0023052//signaling	gi|119606482|gb|EAW86076.1|/7.58121e-54/hCG1783738, isoform CRA_b [Homo sapiens]
8639	4040	116	817	0.634219968	2.974343972	2.229516293	Up	4.98E-77	9.97E-76	AOC3	2	GO:0031224//intrinsic to membrane	GO:0016641//oxidoreductase activity, acting on the CH-NH2 group of donors, oxygen as acceptor;GO:0042802//identical protein binding;GO:0046914//transition metal ion binding;GO:0048037//cofactor binding	GO:0006807//nitrogen compound metabolic process;GO:0006952//defense response;GO:0009987//cellular process	gi|4502119|ref|NP_003725.1|/0/membrane primary amine oxidase [Homo sapiens]
2056	1340	8	56	0.13187075	0.61465827	2.220659942	Up	1.91E-06	5.35E-06	EPO	2	GO:0044421//extracellular region part	GO:0005126//cytokine receptor binding	GO:0002237//response to molecule of bacterial origin;GO:0003013;GO:0006275//regulation of DNA replication;GO:0006970//response to osmotic stress;GO:0008283//cell proliferation;GO:0009611//response to wounding;GO:0020027//hemoglobin metabolic process;GO:0030099//myeloid cell differentiation;GO:0033273//response to vitamin;GO:0034097//response to cytokine stimulus;GO:0042506//tyrosine phosphorylati…	gi|62240997|ref|NP_000790.2|/3.46768e-79/erythropoietin precursor [Homo sapiens]
8022	2419	7	49	0.063918336	0.297927582	2.220659942	Up	8.90E-06	2.34E-05	LHX3	3	GO:0043231//intracellular membrane-bounded organelle;GO:0043234//protein complex	GO:0001071//nucleic acid binding transcription factor activity;GO:0003677//DNA binding;GO:0046914//transition metal ion binding	GO:0003002//regionalization;GO:0006357//regulation of transcription from RNA polymerase II promoter;GO:0006915//apoptotic process;GO:0007411//axon guidance;GO:0021523//somatic motor neuron differentiation;GO:0021536//diencephalon development	gi|30023847|ref|NP_835258.1|/0/LIM/homeobox protein Lhx3 isoform a [Homo sapiens]//gi|7657303|ref|NP_055379.1|/0/LIM/homeobox protein Lhx3 isoform b [Homo sapiens]
80270	2233	140	978	1.384849569	6.441702029	2.217712658	Up	2.68E-91	6.40E-90	HSD3B7	3	GO:0031090//organelle membrane;GO:0031224//intrinsic to membrane;GO:0042598;GO:0043231//intracellular membrane-bounded organelle	GO:0033764//steroid dehydrogenase activity, acting on the CH-OH group of donors, NAD or NADP as acceptor	GO:0006694//steroid biosynthetic process;GO:0016049//cell growth	gi|149067682|gb|EDM17234.1|/1.35061e-127/hydroxy-delta-5-steroid dehydrogenase, 3 beta- and steroid delta-isomerase 7, isoform CRA_d [Rattus norvegicus]//gi|149067682|gb|EDM17234.1|/1.51015e-127/hydroxy-delta-5-steroid dehydrogenase, 3 beta- and steroid delta-isomerase 7, isoform CRA_d [Rattus norvegicus]//gi|19923621|ref|NP_079469.2|/0/3 beta-hydroxysteroid dehydrogenase type 7 isoform a [Homo s…
153770	725	10	69	0.304666905	1.399785803	2.199901382	Up	1.32E-07	4.04E-07	PLAC8L1	1	-	-	-	gi|71274180|ref|NP_001025040.1|/8.88621e-105/PLAC8-like protein 1 [Homo sapiens]
152831	6079	45	310	0.163509751	0.750032445	2.197576329	Up	1.07E-29	8.60E-29	KLB	3	GO:0031224//intrinsic to membrane	GO:0016798//hydrolase activity, acting on glycosyl bonds;GO:0019838//growth factor binding;GO:0043167//ion binding	GO:0008283//cell proliferation;GO:0008543//fibroblast growth factor receptor signaling pathway;GO:0044238//primary metabolic process	gi|28376633|ref|NP_783864.1|/0/beta-klotho [Homo sapiens]
200958	6462	21	143	0.071782012	0.32547646	2.180858934	Up	2.56E-14	1.17E-13	MUC20	2	-	-	-	gi|149193325|ref|NP_689886.2|/0/mucin-20 isoform L precursor [Homo sapiens]
1586	1895	5	34	0.058280608	0.263888341	2.178839767	Up	0.000292672	0.000658512	CYP17A1	3	GO:0031090//organelle membrane;GO:0043005//neuron projection;GO:0043231//intracellular membrane-bounded organelle;GO:0044297//cell body	GO:0005506//iron ion binding;GO:0008395//steroid hydroxylase activity	GO:0003006//developmental process involved in reproduction;GO:0006700//C21-steroid hormone biosynthetic process;GO:0010033//response to organic substance;GO:0033189//response to vitamin A	gi|4503195|ref|NP_000093.1|/0/steroid 17-alpha-hydroxylase/17,20 lyase precursor [Homo sapiens]
100506082	463	9	61	0.429363187	1.937757133	2.174117357	Up	8.88E-07	2.55E-06	LOC100506082	1	-	-	-	gi|119622989|gb|EAX02584.1|/7.401e-37/hCG2040648 [Homo sapiens]
114898	2411	13	88	0.11909936	0.536828992	2.172296921	Up	2.97E-09	1.02E-08	C1QTNF2	4	GO:0044421//extracellular region part	GO:0005515//protein binding	GO:0000165//MAPK cascade;GO:0005979//regulation of glycogen biosynthetic process;GO:0010828//positive regulation of glucose transport;GO:0045923//positive regulation of fatty acid metabolic process;GO:0051259//protein oligomerization	gi|380799161|gb|AFE71456.1|/3.98245e-77/complement C1q tumor necrosis factor-related protein 2, partial [Macaca mulatta]
100505538	2484	110	744	0.978147572	4.405263029	2.171104118	Up	4.08E-68	7.11E-67	RBM26-AS1	1	-	-	-	gi|119601001|gb|EAW80595.1|/7.60817e-39/hCG1817733, isoform CRA_a [Homo sapiens]
280	2215	79	534	0.787801218	3.545830952	2.170220204	Up	2.54E-49	3.20E-48	AMY2B	3	GO:0044421//extracellular region part	GO:0016160//amylase activity;GO:0043168;GO:0046872//metal ion binding	GO:0005975//carbohydrate metabolic process;GO:0007586//digestion	gi|10280622|ref|NP_066188.1|/0/alpha-amylase 2B precursor [Homo sapiens]
5026	2341	8	54	0.075483471	0.339267959	2.168192523	Up	4.11E-06	1.12E-05	P2RX5	1	GO:0016021//integral to membrane	GO:0005231//excitatory extracellular ligand-gated ion channel activity;GO:0016502;GO:0032559	GO:0009967//positive regulation of signal transduction;GO:0010522//regulation of calcium ion transport into cytosol;GO:0035587;GO:0048731	gi|62088826|dbj|BAD92860.1|/0/purinergic receptor P2X5 isoform A variant [Homo sapiens]
2660	2823	8	54	0.062595397	0.28134123	2.168192523	Up	4.11E-06	1.12E-05	MSTN	2	GO:0044421//extracellular region part;GO:0044424//intracellular part	GO:0005102//receptor binding	GO:0007178//transmembrane receptor protein serine/threonine kinase signaling pathway;GO:0009628//response to abiotic stimulus;GO:0014743;GO:0014823//response to activity;GO:0014891;GO:0031960//response to corticosteroid stimulus;GO:0042246//tissue regeneration;GO:0042698//ovulation cycle;GO:0048631	gi|4885259|ref|NP_005250.1|/0/growth/differentiation factor 8 precursor [Homo sapiens]
339977	3348	66	443	0.435433435	1.946116242	2.16007379	Up	5.89E-41	6.27E-40	LRRC66	1	GO:0031224//intrinsic to membrane	-	-	gi|66912176|ref|NP_001019782.1|/0/leucine-rich repeat-containing protein 66 [Homo sapiens]
344657	1825	10	67	0.121032058	0.539961051	2.157466116	Up	2.82E-07	8.43E-07	LRRIQ4	1	-	-	-	gi|122937315|ref|NP_001073929.1|/0/leucine-rich repeat and IQ domain-containing protein 4 [Homo sapiens]
5913	1671	6	40	0.079311851	0.352074071	2.150270615	Up	9.01E-05	0.000215344	RAPSN	4	GO:0043231//intracellular membrane-bounded organelle;GO:0043232;GO:0044459//plasma membrane part;GO:0045202//synapse	GO:0004871//signal transducer activity;GO:0005102//receptor binding;GO:0035254//glutamate receptor binding;GO:0046914//transition metal ion binding	GO:0007267//cell-cell signaling;GO:0007268//synaptic transmission;GO:0043065//positive regulation of apoptotic process	gi|15619013|ref|NP_005046.2|/0/43 kDa receptor-associated protein of the synapse isoform 1 [Homo sapiens]//gi|38045928|ref|NP_116034.2|/0/43 kDa receptor-associated protein of the synapse isoform 2 [Homo sapiens]
1133	3055	6	40	0.043381376	0.192574721	2.150270615	Up	9.01E-05	0.000215425	CHRM5	3	GO:0016021//integral to membrane;GO:0044459//plasma membrane part	GO:0004629//phospholipase C activity;GO:0016907//G-protein coupled acetylcholine receptor activity	GO:0007154//cell communication;GO:0007193//adenylate cyclase-inhibiting G-protein coupled receptor signaling pathway;GO:0019216//regulation of lipid metabolic process;GO:0051937	gi|27469809|gb|AAH41805.1|/0/Cholinergic receptor, muscarinic 5 [Homo sapiens]
283933	2013	15	100	0.164592777	0.730645519	2.150270615	Up	3.07E-10	1.12E-09	ZNF843	1	GO:0044464//cell part	GO:0046914//transition metal ion binding	-	gi|119572521|gb|EAW52136.1|/0/hCG2042318 [Homo sapiens]
9074	1389	6	40	0.095414042	0.423553472	2.150270615	Up	9.01E-05	0.000215371	CLDN6	4	GO:0031224//intrinsic to membrane;GO:0043296//apical junction complex	GO:0005515//protein binding	GO:0016337//cell-cell adhesion	gi|153792768|ref|NP_067018.2|/4.605e-90/claudin-6 precursor [Homo sapiens]
1244	5051	93	620	0.406695032	1.805364179	2.150270615	Up	2.20E-56	3.19E-55	ABCC2	3	GO:0005626//insoluble fraction;GO:0005911//cell-cell junction;GO:0016021//integral to membrane	GO:0008509//anion transmembrane transporter activity;GO:0015405;GO:0017111//nucleoside-triphosphatase activity;GO:0032559	GO:0006820//anion transport;GO:0009207	gi|4557481|ref|NP_000383.1|/0/canalicular multispecific organic anion transporter 1 [Homo sapiens]
6580	1921	6	40	0.068990163	0.306254957	2.150270615	Up	9.01E-05	0.000215398	SLC22A1	2	GO:0005626//insoluble fraction;GO:0016021//integral to membrane;GO:0044459//plasma membrane part	GO:0005488//binding;GO:0008324//cation transmembrane transporter activity	GO:0006812//cation transport	gi|23510410|ref|NP_694857.1|/0/solute carrier family 22 member 1 isoform b [Homo sapiens]//gi|4506999|ref|NP_003048.1|/0/solute carrier family 22 member 1 isoform a [Homo sapiens]
23109	3744	146	971	0.861351279	3.814467247	2.146807947	Up	3.40E-87	7.81E-86	DDN	1	GO:0030425//dendrite;GO:0031090//organelle membrane;GO:0031224//intrinsic to membrane;GO:0032589//neuron projection membrane;GO:0043025//neuronal cell body;GO:0043231//intracellular membrane-bounded organelle	-	-	gi|194272140|ref|NP_055901.2|/0/dendrin [Homo sapiens]
5146	2980	5	33	0.037060991	0.162872655	2.135771045	Up	0.00042944	0.000946347	PDE6C	3	GO:0016020//membrane	GO:0004114//3',5'-cyclic-nucleotide phosphodiesterase activity;GO:0019002//GMP binding;GO:0043169//cation binding	GO:0007602//phototransduction;GO:0042462//eye photoreceptor cell development;GO:0050953//sensory perception of light stimulus	gi|157364939|ref|NP_006195.3|/0/cone cGMP-specific 3',5'-cyclic phosphodiesterase subunit alpha' [Homo sapiens]
145376	1405	5	33	0.07860623	0.345452322	2.135771045	Up	0.00042944	0.000946457	PPP1R36	1	-	-	-	gi|27312029|ref|NP_758953.1|/0/protein phosphatase 1 regulatory subunit 36 [Homo sapiens]
11251	2910	10	66	0.075904985	0.333581108	2.135771045	Up	4.11E-07	1.21E-06	PTGDR2	2	GO:0016021//integral to membrane	GO:0004955//prostaglandin receptor activity;GO:0008528//G-protein coupled peptide receptor activity	GO:0002376//immune system process;GO:0007188//adenylate cyclase-modulating G-protein coupled receptor signaling pathway;GO:0008277//regulation of G-protein coupled receptor protein signaling pathway;GO:0042221//response to chemical stimulus	gi|153791424|ref|NP_004769.2|/2.81128e-173/prostaglandin D2 receptor 2 [Homo sapiens]
645752	3117	14	92	0.099209788	0.434111734	2.129512054	Up	2.02E-09	7.02E-09	LOC645752	1	-	-	-	gi|256542288|ref|NP_001157876.1|/0/putative golgin subfamily A member 6C [Homo sapiens]
8174	1546	7	46	0.100011937	0.437621693	2.129512054	Up	2.80E-05	7.03E-05	MADCAM1	2	GO:0005626//insoluble fraction;GO:0031224//intrinsic to membrane	-	GO:0002682//regulation of immune system process;GO:0002684//positive regulation of immune system process;GO:0009913//epidermal cell differentiation;GO:0023052//signaling	gi|109633022|ref|NP_570116.2|/4.287e-132/mucosal addressin cell adhesion molecule 1 isoform a precursor [Homo sapiens]//gi|18780285|ref|NP_570118.1|/2.48432e-127/mucosal addressin cell adhesion molecule 1 isoform b precursor [Homo sapiens]
100316868	3772	59	385	0.34549647	1.501203422	2.119376607	Up	5.32E-35	4.90E-34	HOTTIP	2	-	-	-	gi|119614297|gb|EAW93891.1|/1.38609e-42/hCG2009941 [Homo sapiens]
146177	4686	18	117	0.084846417	0.367226554	2.113744739	Up	1.50E-11	5.92E-11	VWA3A	3	-	-	-	gi|218505703|ref|NP_775886.3|/0/von Willebrand factor A domain-containing protein 3A precursor [Homo sapiens]
26548	1235	46	299	0.822723991	3.560858622	2.113744739	Up	1.99E-27	1.49E-26	ITGB1BP2	1	GO:0031674//I band	GO:0005102//receptor binding;GO:0019904//protein domain specific binding;GO:0046914//transition metal ion binding	GO:0023052//signaling;GO:0048513//organ development	gi|6912438|ref|NP_036410.1|/0/integrin beta-1-binding protein 2 [Homo sapiens]
57191	1566	8	52	0.112839594	0.488384741	2.113744739	Up	8.75E-06	2.30E-05	VN1R1	3	GO:0031224//intrinsic to membrane	GO:0004930//G-protein coupled receptor activity	GO:0010033//response to organic substance	gi|10190668|ref|NP_065684.1|/0/vomeronasal type-1 receptor 1 [Homo sapiens]
3965	1835	14	90	0.168521476	0.721368113	2.097803195	Up	4.25E-09	1.45E-08	LGALS9	3	GO:0044424//intracellular part	GO:0048029//monosaccharide binding;GO:0060089	GO:0007249//I-kappaB kinase/NF-kappaB cascade	gi|102469694|ref|NP_002299.2|/4.69941e-159/galectin-9 isoform short [Homo sapiens]//gi|102469694|ref|NP_002299.2|/7.0936e-179/galectin-9 isoform short [Homo sapiens]//gi|6806890|ref|NP_033665.1|/0/galectin-9 isoform long [Homo sapiens]
58484	3385	62	397	0.404572449	1.724973128	2.092103907	Up	1.71E-35	1.60E-34	NLRC4	1	GO:0044424//intracellular part	GO:0032559;GO:0042802//identical protein binding;GO:0046872//metal ion binding	GO:0006952//defense response;GO:0009581//detection of external stimulus;GO:0042981//regulation of apoptotic process;GO:0050701//interleukin-1 secretion	gi|40788015|ref|NP_067032.3|/0/NLR family CARD domain-containing protein 4 [Homo sapiens]
158511	885	11	70	0.274544471	1.163336273	2.083156419	Up	2.75E-07	8.24E-07	CSAG1	1	-	-	GO:0042221//response to chemical stimulus	gi|24234760|ref|NP_705611.1|/2.90231e-40/putative chondrosarcoma-associated gene 1 protein [Homo sapiens]//gi|24234760|ref|NP_705611.1|/4.95705e-40/putative chondrosarcoma-associated gene 1 protein [Homo sapiens]
346288	3785	14	89	0.081700636	0.345839523	2.081683529	Up	6.16E-09	2.08E-08	14-Sep	2	GO:0032156	GO:0032561//guanyl ribonucleotide binding	GO:0009987//cellular process	gi|153252198|ref|NP_997249.2|/0/septin-14 [Homo sapiens]
100130522	3352	27	171	0.177919292	0.750313224	2.076270033	Up	5.89E-16	2.90E-15	PARD6G-AS1	1	-	-	-	gi|119587052|gb|EAW66648.1|/2.01626e-29/hCG1996578 [Homo sapiens]//gi|119587052|gb|EAW66648.1|/5.47337e-25/hCG1996578 [Homo sapiens]
8521	2780	6	38	0.047672699	0.20104316	2.076270033	Up	0.000191998	0.000442339	GCM1	3	GO:0043231//intracellular membrane-bounded organelle;GO:0043234//protein complex	GO:0001071//nucleic acid binding transcription factor activity;GO:0003676//nucleic acid binding;GO:0005515//protein binding;GO:0046914//transition metal ion binding	GO:0006351//transcription, DNA-dependent;GO:0021781//glial cell fate commitment;GO:0048598//embryonic morphogenesis	gi|45269133|ref|NP_003634.2|/0/chorion-specific transcription factor GCMa [Homo sapiens]
284013	821	6	38	0.161425218	0.680755157	2.076270033	Up	0.000191998	0.000442392	VMO1	1	-	-	GO:0048477//oogenesis	gi|32698964|ref|NP_872372.1|/1.22752e-107/vitelline membrane outer layer protein 1 homolog isoform 1 precursor [Homo sapiens]//gi|32698964|ref|NP_872372.1|/2.26833e-113/vitelline membrane outer layer protein 1 homolog isoform 1 precursor [Homo sapiens]//gi|32698964|ref|NP_872372.1|/3.79818e-107/vitelline membrane outer layer protein 1 homolog isoform 1 precursor [Homo sapiens]//gi|32698964|ref|NP…
84419	953	6	38	0.139066216	0.586463781	2.076270033	Up	0.000191998	0.000442285	C15orf48	2	GO:0043231//intracellular membrane-bounded organelle	-	-	gi|14165280|ref|NP_115789.1|/1.18518e-40/normal mucosa of esophagus-specific gene 1 protein [Homo sapiens]//gi|14165280|ref|NP_115789.1|/1.47418e-40/normal mucosa of esophagus-specific gene 1 protein [Homo sapiens]
402573	1020	11	69	0.238207703	0.994945791	2.062397859	Up	3.98E-07	1.18E-06	C7orf61	1	-	-	-	gi|51972226|ref|NP_001004323.1|/7.5423e-78/uncharacterized protein C7orf61 [Homo sapiens]
1959	2992	30	187	0.221474104	0.919243394	2.053308885	Up	4.20E-17	2.17E-16	EGR2	1	GO:0043231//intracellular membrane-bounded organelle	GO:0001071//nucleic acid binding transcription factor activity;GO:0001085//RNA polymerase II transcription factor binding;GO:0003676//nucleic acid binding;GO:0019899//enzyme binding;GO:0046872//metal ion binding;GO:0046914//transition metal ion binding	GO:0001503//ossification;GO:0006355//regulation of transcription, DNA-dependent;GO:0006357//regulation of transcription from RNA polymerase II promoter;GO:0006366//transcription from RNA polymerase II promoter;GO:0007411//axon guidance;GO:0007422//peripheral nervous system development;GO:0007610//behavior;GO:0008366//axon ensheathment;GO:0019226//transmission of nerve impulse;GO:0021594//rhombome…	gi|9845524|ref|NP_000390.2|/0/E3 SUMO-protein ligase EGR2 isoform a [Homo sapiens]
177	1691	174	1083	2.272840336	9.419662646	2.051179052	Up	8.91E-92	2.15E-90	AGER	1	GO:0016021//integral to membrane	GO:0004872//receptor activity;GO:0005515//protein binding	GO:0006952//defense response;GO:0007165//signal transduction;GO:0030030//cell projection organization;GO:0051091//positive regulation of sequence-specific DNA binding transcription factor activity	gi|194389738|dbj|BAG60385.1|/0/unnamed protein product [Homo sapiens]//gi|194389738|dbj|BAG60385.1|/1.59787e-173/unnamed protein product [Homo sapiens]//gi|194389738|dbj|BAG60385.1|/3.51944e-167/unnamed protein product [Homo sapiens]//gi|194389738|dbj|BAG60385.1|/7.70642e-175/unnamed protein product [Homo sapiens]//gi|194389738|dbj|BAG60385.1|/8.44856e-175/unnamed protein product [Homo sapiens]//…
84941	2369	18	112	0.167830439	0.695350005	2.050734941	Up	9.45E-11	3.56E-10	HSH2D	2	GO:0043231//intracellular membrane-bounded organelle	GO:0030674//protein binding, bridging	GO:0046649//lymphocyte activation	gi|14249584|ref|NP_116244.1|/0/hematopoietic SH2 domain-containing protein [Homo sapiens]
374286	2780	42	261	0.333708894	1.38084907	2.048893594	Up	2.92E-23	1.89E-22	CDRT1	3	-	-	-	gi|157694487|ref|NP_006373.2|/0/CMT1A duplicated region transcript 1 protein [Homo sapiens]
374768	1009	10	62	0.218913287	0.903755646	2.045573236	Up	1.82E-06	5.11E-06	SPEM1	2	GO:0016020//membrane	-	GO:0032501//multicellular organismal process;GO:0032502//developmental process	gi|116268095|ref|NP_955371.2|/3.05074e-140/spermatid maturation protein 1 [Homo sapiens]
51364	1780	65	402	0.806597073	3.321670512	2.041988899	Up	6.87E-35	6.31E-34	ZMYND10	2	GO:0044424//intracellular part	GO:0046914//transition metal ion binding	-	gi|37594444|ref|NP_056980.2|/0/zinc finger MYND domain-containing protein 10 [Homo sapiens]
161247	1064	6	37	0.124558368	0.511458731	2.037795885	Up	0.00027903	0.00062908	FITM1	2	GO:0031090//organelle membrane;GO:0043231//intracellular membrane-bounded organelle;GO:0044425//membrane part	-	GO:0006996//organelle organization;GO:0010884//positive regulation of lipid storage	gi|42822882|ref|NP_981947.1|/3.1218e-122/fat storage-inducing transmembrane protein 1 [Homo sapiens]
400999	514	6	37	0.257840669	1.058739473	2.037795885	Up	0.00027903	0.000629155	FLJ42351	1	-	-	-	-
50856	1284	7	43	0.120419357	0.492554093	2.032214853	Up	8.60E-05	0.000206246	CLEC4A	2	GO:0016021//integral to membrane	GO:0004872//receptor activity;GO:0030246//carbohydrate binding	GO:0006952//defense response;GO:0007165//signal transduction	gi|148536836|ref|NP_919429.2|/4.51976e-117/C-type lectin domain family 4 member A isoform 3 [Homo sapiens]//gi|37577117|ref|NP_919430.1|/2.0468e-97/C-type lectin domain family 4 member A isoform 4 [Homo sapiens]//gi|37577119|ref|NP_919432.1|/6.22027e-106/C-type lectin domain family 4 member A isoform 2 [Homo sapiens]//gi|7705338|ref|NP_057268.1|/8.24206e-123/C-type lectin domain family 4 member A…
347736	2133	7	43	0.072488727	0.296502323	2.032214853	Up	8.60E-05	0.00020622	NME9	2	GO:0043232	GO:0016776//phosphotransferase activity, phosphate group as acceptor;GO:0032559	GO:0009206;GO:0009209;GO:0019725//cellular homeostasis	gi|30023828|ref|NP_835231.1|/6.79326e-150/thioredoxin domain-containing protein 6 [Homo sapiens]
152206	2847	26	159	0.201720097	0.821410325	2.025748258	Up	1.62E-14	7.42E-14	CCDC13	3	-	-	-	gi|154090997|ref|NP_653320.3|/0/coiled-coil domain-containing protein 13 [Homo sapiens]
142680	2180	9	55	0.091190438	0.371070728	2.024739732	Up	8.36E-06	2.21E-05	SLC34A3	2	GO:0005903//brush border;GO:0031224//intrinsic to membrane;GO:0031982//vesicle;GO:0044459//plasma membrane part	GO:0015081//sodium ion transmembrane transporter activity;GO:0015114//phosphate ion transmembrane transporter activity;GO:0015291//secondary active transmembrane transporter activity	GO:0006817//phosphate ion transport;GO:0009991//response to extracellular stimulus;GO:0010038//response to metal ion;GO:0035725//sodium ion transmembrane transport;GO:0072502	gi|313104149|sp|Q8N130.2|NPT2C_HUMAN/0/RecName: Full=Sodium-dependent phosphate transport protein 2C; Short=Sodium-phosphate transport protein 2C; AltName: Full=Na(+)-dependent phosphate cotransporter 2C; AltName: Full=Sodium/inorganic phosphate cotransporter IIC; AltName: Full=Sodium/phosphate cotransporter 2C; Short=Na(+)/Pi cotransporter 2C; Short=NaPi-2c; AltName: Full=Solute carrier family 3…
340152	4907	10	61	0.045013961	0.18283708	2.022114263	Up	2.63E-06	7.27E-06	ZC3H12D	2	GO:0043231//intracellular membrane-bounded organelle	GO:0004518//nuclease activity;GO:0046914//transition metal ion binding	-	gi|282394049|ref|NP_997243.2|/0/probable ribonuclease ZC3H12D [Homo sapiens]
340351	3542	49	298	0.305570068	1.237423067	2.017763697	Up	7.07E-26	5.07E-25	AGBL3	3	GO:0044444//cytoplasmic part	GO:0046914//transition metal ion binding;GO:0070011//peptidase activity, acting on L-amino acid peptides	GO:0019538//protein metabolic process	gi|222352158|ref|NP_848658.3|/0/cytosolic carboxypeptidase 3 [Homo sapiens]
203562	732	51	310	1.538942461	6.228753053	2.017004084	Up	7.56E-27	5.58E-26	TMEM31	2	GO:0016020//membrane	-	-	gi|20809912|gb|AAH29575.1|/4.70968e-53/Transmembrane protein 31 [Homo sapiens]
25787	2434	39	235	0.353921805	1.42003088	2.004419748	Up	1.51E-20	8.95E-20	DGCR9	1	-	-	-	gi|150385310|sp|Q3SYA9.2|P12L1_HUMAN/2.76132e-110/RecName: Full=Putative POM121-like protein 1
151516	2216	30	180	0.299030017	1.194684556	1.998267521	Up	5.28E-16	2.61E-15	ASPRV1	2	GO:0031224//intrinsic to membrane	GO:0004175//endopeptidase activity	GO:0006508//proteolysis;GO:0008544//epidermis development	gi|189409122|ref|NP_690005.2|/2.35044e-177/retroviral-like aspartic protease 1 precursor [Homo sapiens]
2797	423	6	36	0.313309938	1.251735686	1.998267521	Up	0.000404242	0.000894336	GNRH2	1	GO:0000267//cell fraction	GO:0005102//receptor binding	GO:0023052//signaling;GO:0032501//multicellular organismal process	gi|30581150|ref|NP_847901.1|/7.60735e-50/progonadoliberin-2 isoform c preproprotein [Homo sapiens]//gi|30581152|ref|NP_847902.1|/2.22058e-49/progonadoliberin-2 isoform b preproprotein [Homo sapiens]//gi|4504057|ref|NP_001492.1|/8.77275e-54/progonadoliberin-2 isoform a preproprotein [Homo sapiens]
23349	5950	12	72	0.044547934	0.177977881	1.998267521	Up	3.79E-07	1.12E-06	KIAA1045	1	-	GO:0046914//transition metal ion binding	-	gi|5689427|dbj|BAA82997.1|/0/KIAA1045 protein [Homo sapiens]
158381	2867	11	66	0.08474777	0.338584243	1.998267521	Up	1.20E-06	3.41E-06	ATP8B5P	1	GO:0016020//membrane;GO:0030141//secretory granule	GO:0000166//nucleotide binding;GO:0005548//phospholipid transporter activity;GO:0016820//hydrolase activity, acting on acid anhydrides, catalyzing transmembrane movement of substances;GO:0043492//ATPase activity, coupled to movement of substances	GO:0006869//lipid transport;GO:0006996//organelle organization;GO:0009205	gi|397519566|ref|XP_003829929.1|/0/PREDICTED: LOW QUALITY PROTEIN: probable phospholipid-transporting ATPase FetA-like [Pan paniscus]//gi|397519566|ref|XP_003829929.1|/8.27887e-136/PREDICTED: LOW QUALITY PROTEIN: probable phospholipid-transporting ATPase FetA-like [Pan paniscus]
10110	2146	6	36	0.061756805	0.246730753	1.998267521	Up	0.000404242	0.000894232	SGK2	2	-	GO:0004672//protein kinase activity;GO:0016247//channel regulator activity;GO:0032559	GO:0006464//cellular protein modification process;GO:0006950//response to stress;GO:0035556//intracellular signal transduction	gi|20127541|ref|NP_057360.2|/0/serine/threonine-protein kinase Sgk2 isoform beta [Homo sapiens]
3081	2012	6	36	0.065869833	0.263163119	1.998267521	Up	0.000404242	0.00089444	HGD	3	GO:0044444//cytoplasmic part	GO:0016702//oxidoreductase activity, acting on single donors with incorporation of molecular oxygen, incorporation of two atoms of oxygen;GO:0043169//cation binding	GO:0006558//L-phenylalanine metabolic process;GO:0006570//tyrosine metabolic process	gi|115527117|ref|NP_000178.2|/0/homogentisate 1,2-dioxygenase [Homo sapiens]
5458	3141	6	36	0.042193602	0.168571855	1.998267521	Up	0.000404242	0.000894128	POU4F2	2	GO:0005634//nucleus	GO:0001071//nucleic acid binding transcription factor activity;GO:0003677//DNA binding	GO:0006357//regulation of transcription from RNA polymerase II promoter;GO:0007411//axon guidance;GO:0045595//regulation of cell differentiation;GO:0048675//axon extension;GO:0050905//neuromuscular process;GO:0050954//sensory perception of mechanical stimulus	gi|110347455|ref|NP_004566.2|/6.64628e-160/POU domain, class 4, transcription factor 2 [Homo sapiens]
619189	2494	29	174	0.256841286	1.026132161	1.998267521	Up	1.63E-15	7.84E-15	SERINC4	1	GO:0031224//intrinsic to membrane	-	GO:0006644//phospholipid metabolic process	gi|384475530|ref|NP_001244960.1|/0/serine incorporator 4 isoform 1 [Homo sapiens]//gi|384475532|ref|NP_001244961.1|/2.95513e-146/serine incorporator 4 isoform 3 [Homo sapiens]
2620	2240	28	167	0.276104383	1.096526049	1.989654391	Up	7.18E-15	3.36E-14	GAS2	1	GO:0015629//actin cytoskeleton;GO:0044444//cytoplasmic part	-	GO:0006915//apoptotic process;GO:0022402//cell cycle process;GO:0065008	gi|4885253|ref|NP_005247.1|/2.11695e-161/growth arrest-specific protein 2 [Homo sapiens]//gi|4885253|ref|NP_005247.1|/2.31406e-161/growth arrest-specific protein 2 [Homo sapiens]//gi|4885253|ref|NP_005247.1|/2.3929e-161/growth arrest-specific protein 2 [Homo sapiens]
284427	1571	17	101	0.239020981	0.945574363	1.984053662	Up	1.80E-09	6.30E-09	SLC25A41	3	GO:0019866//organelle inner membrane;GO:0031224//intrinsic to membrane;GO:0043231//intracellular membrane-bounded organelle	-	GO:0006810//transport	gi|149274607|ref|NP_775908.2|/0/solute carrier family 25 member 41 [Homo sapiens]
618	200	418	2476	46.16465279	182.0837315	1.979741488	Up	2.22E-198	1.22E-196	BCYRN1	1	-	-	-	gi|119581507|gb|EAW61103.1|/1.74365e-06/hCG2003764 [Homo sapiens]
761	1753	9	53	0.113402827	0.444676782	1.971300474	Up	1.74E-05	4.44E-05	CA3	3	GO:0044424//intracellular part	GO:0016836//hydro-lyase activity;GO:0046914//transition metal ion binding	GO:0006950//response to stress;GO:0044237//cellular metabolic process	gi|4885099|ref|NP_005172.1|/1.55167e-157/carbonic anhydrase 3 [Homo sapiens]
80115	2153	26	153	0.266742739	1.045196391	1.970253145	Up	1.40E-13	6.13E-13	BAIAP2L2	4	-	GO:0019904//protein domain specific binding;GO:0030674//protein binding, bridging	GO:0023052//signaling;GO:0030035//microspike assembly	gi|113205091|ref|NP_079321.3|/0/brain-specific angiogenesis inhibitor 1-associated protein 2-like protein 2 [Homo sapiens]
100268168	1594	8	47	0.110857469	0.43367066	1.967893872	Up	5.56E-05	0.000136188	LOC100268168	1	GO:0016021//integral to membrane	GO:0004936//alpha-adrenergic receptor activity	GO:0001508//regulation of action potential;GO:0007166//cell surface receptor signaling pathway;GO:0007204//elevation of cytosolic calcium ion concentration;GO:0007266//Rho protein signal transduction;GO:0008283//cell proliferation;GO:0009719;GO:0010863//positive regulation of phospholipase C activity;GO:0012501//programmed cell death;GO:0019229//regulation of vasoconstriction;GO:0032228//regulati…	gi|119577496|gb|EAW57092.1|/8.39182e-30/hCG1995581 [Homo sapiens]//gi|34531922|dbj|BAC86261.1|/2.33947e-17/unnamed protein product [Homo sapiens]
84660	3228	30	176	0.205282069	0.80191741	1.965846043	Up	2.21E-15	1.06E-14	CCDC62	4	GO:0043231//intracellular membrane-bounded organelle	-	-	gi|30060228|gb|AAP13075.1|/0/aaa-protein [Homo sapiens] //gi|75677376|ref|NP_958843.2|/0/coiled-coil domain-containing protein 62 [Homo sapiens]
6023	277	32	187	2.551722815	9.929156084	1.96019948	Up	3.33E-16	1.66E-15	RMRP	3	-	-	-	-
83591	4840	241	1405	1.099853822	4.269543698	1.956770099	Up	1.07E-111	3.20E-110	THAP2	3	GO:0031981//nuclear lumen	GO:0003676//nucleic acid binding;GO:0043169//cation binding	-	gi|13899259|ref|NP_113623.1|/3.83986e-117/THAP domain-containing protein 2 [Homo sapiens]
441317	1844	17	99	0.203634469	0.78963207	1.955198799	Up	3.70E-09	1.26E-08	FAM90A7P	1	-	GO:0046914//transition metal ion binding	-	gi|158513830|sp|A6NKC0.1|F90A7_HUMAN/0/RecName: Full=Putative protein FAM90A7P
79168	3930	11	64	0.0618249	0.239517872	1.953873402	Up	2.47E-06	6.84E-06	LILRA6	2	GO:0016021//integral to membrane	GO:0004872//receptor activity	GO:0006950//response to stress;GO:0007165//signal transduction	gi|110611910|ref|NP_077294.2|/0/leukocyte immunoglobulin-like receptor subfamily A member 6 precursor [Homo sapiens]
326332	2177	10	58	0.101462336	0.391850193	1.949357921	Up	7.82E-06	2.07E-05	FLJ31813	1	GO:0005768//endosome;GO:0016020//membrane;GO:0043234//protein complex	GO:0005488//binding	GO:0016197//endosomal transport	gi|154090959|ref|NP_060702.1|/1.25263e-48/WASH complex subunit FAM21B [Homo sapiens]
100289495	3908	44	254	0.248691767	0.955937859	1.942558089	Up	2.80E-21	1.71E-20	LOC100289495	1	GO:0043229//intracellular organelle	-	-	gi|22209001|ref|NP_663748.1|/0/tigger transposable element-derived protein 1 [Homo sapiens]
11155	5436	14	80	0.056886849	0.216451719	1.927878193	Up	1.61E-07	4.92E-07	LDB3	1	GO:0030016//myofibril;GO:0031674//I band;GO:0042995//cell projection	GO:0019901//protein kinase binding;GO:0046872//metal ion binding;GO:0046914//transition metal ion binding	-	gi|122056614|ref|NP_001073583.1|/0/LIM domain-binding protein 3 isoform 2 [Homo sapiens]//gi|122056617|ref|NP_001073584.1|/1.0264e-166/LIM domain-binding protein 3 isoform 3 [Homo sapiens]//gi|122056619|ref|NP_001073585.1|/3.79952e-158/LIM domain-binding protein 3 isoform 4 [Homo sapiens]//gi|284413714|ref|NP_001165081.1|/0/LIM domain-binding protein 3 isoform 5 [Homo sapiens] //gi|284413714|ref|…
5169	3180	7	40	0.048622155	0.18500496	1.927878193	Up	0.00025783	0.000583148	ENPP3	3	GO:0016021//integral to membrane;GO:0044444//cytoplasmic part	GO:0001871;GO:0004527//exonuclease activity;GO:0004888//transmembrane signaling receptor activity;GO:0016462//pyrophosphatase activity;GO:0043169//cation binding	GO:0002376//immune system process;GO:0006793//phosphorus metabolic process;GO:0009141//nucleoside triphosphate metabolic process;GO:0015698//inorganic anion transport	gi|111160296|ref|NP_005012.2|/0/ectonucleotide pyrophosphatase/phosphodiesterase family member 3 [Homo sapiens]
29802	602	10	57	0.366916123	1.392607933	1.92426694	Up	1.12E-05	2.92E-05	VPREB3	2	GO:0043231//intracellular membrane-bounded organelle	-	-	gi|7019567|ref|NP_037510.1|/2.21439e-67/pre-B lymphocyte protein 3 precursor [Homo sapiens]
80217	5365	76	430	0.312901146	1.178824707	1.913570357	Up	2.36E-34	2.13E-33	WDR96	5	-	-	-	gi|94681049|ref|NP_079421.5|/0/WD repeat-containing protein 96 [Homo sapiens]
339488	2189	16	90	0.161449799	0.604710136	1.905158117	Up	3.35E-08	1.07E-07	TFAP2E	3	GO:0043231//intracellular membrane-bounded organelle	GO:0001071//nucleic acid binding transcription factor activity;GO:0003676//nucleic acid binding;GO:0042802//identical protein binding;GO:0046983//protein dimerization activity	GO:0006357//regulation of transcription from RNA polymerase II promoter	gi|194353976|ref|NP_848643.2|/2.32588e-161/transcription factor AP-2-epsilon [Homo sapiens]
92745	2006	8	45	0.088089135	0.329937808	1.905158117	Up	0.000114435	0.000270109	SLC38A5	2	GO:0031224//intrinsic to membrane	GO:0015175//neutral amino acid transmembrane transporter activity	GO:0006807//nitrogen compound metabolic process;GO:0015804//neutral amino acid transport	gi|193788624|ref|NP_277053.2|/0/sodium-coupled neutral amino acid transporter 5 [Homo sapiens]
1734	6379	13	73	0.045014667	0.1683142	1.902689861	Up	7.23E-07	2.09E-06	DIO2	4	GO:0031224//intrinsic to membrane	GO:0016491//oxidoreductase activity;GO:0019899//enzyme binding	GO:0006451//translational readthrough;GO:0019336;GO:0042403//thyroid hormone metabolic process	gi|4009517|gb|AAC95470.1|/3.49576e-155/type 2 iodothyronine deiodinase [Homo sapiens]//gi|4009517|gb|AAC95470.1|/3.62165e-155/type 2 iodothyronine deiodinase [Homo sapiens]//gi|55749998|ref|NP_001007024.1|/2.18062e-173/type II iodothyronine deiodinase isoform b [Homo sapiens]//gi|7549803|ref|NP_054644.1|/6.49403e-109/type II iodothyronine deiodinase isoform a [Homo sapiens]//gi|7549803|ref|NP_054…
15	1935	12	67	0.136982019	0.509265591	1.89443171	Up	2.28E-06	6.32E-06	AANAT	1	GO:0044444//cytoplasmic part	GO:0008080//N-acetyltransferase activity	GO:0009058//biosynthetic process;GO:0009648//photoperiodism;GO:0010038//response to metal ion;GO:0030186//melatonin metabolic process;GO:0034694//response to prostaglandin stimulus;GO:0043434//response to peptide hormone stimulus;GO:0048511//rhythmic process;GO:0051384//response to glucocorticoid stimulus	gi|262231744|ref|NP_001160051.1|/1.66666e-136/serotonin N-acetyltransferase isoform 1 [Homo sapiens]//gi|262231744|ref|NP_001160051.1|/3.91646e-149/serotonin N-acetyltransferase isoform 1 [Homo sapiens]
85462	6480	257	1430	0.876034893	3.245723589	1.889479903	Up	1.21E-108	3.52E-107	FHDC1	2	-	GO:0008092//cytoskeletal protein binding	GO:0007010//cytoskeleton organization	gi|145309324|ref|NP_203751.2|/0/FH2 domain-containing protein 1 [Homo sapiens]
7101	3271	9	50	0.06077504	0.224822597	1.887236209	Up	5.10E-05	0.000125224	NR2E1	3	GO:0031981//nuclear lumen	GO:0000982//RNA polymerase II core promoter proximal region sequence-specific DNA binding transcription factor activity;GO:0003677//DNA binding;GO:0004879//ligand-activated sequence-specific DNA binding RNA polymerase II transcription factor activity;GO:0046914//transition metal ion binding	GO:0001654//eye development;GO:0002042//cell migration involved in sprouting angiogenesis;GO:0002209//behavioral defense response;GO:0006915//apoptotic process;GO:0008284//positive regulation of cell proliferation;GO:0008285//negative regulation of cell proliferation;GO:0009755//hormone-mediated signaling pathway;GO:0010769//regulation of cell morphogenesis involved in differentiation;GO:0019827/…	gi|4507537|ref|NP_003260.1|/0/nuclear receptor subfamily 2 group E member 1 [Homo sapiens]
642366	6699	89	494	0.293456218	1.084594684	1.885938821	Up	1.59E-38	1.60E-37	LOC642366	1	-	-	-	gi|297675237|ref|XP_002815594.1|/1.79337e-36/PREDICTED: uncharacterized protein LOC100436501 [Pongo abelii]
84329	1736	23	127	0.292645198	1.075980747	1.878427751	Up	6.93E-11	2.64E-10	HVCN1	1	GO:0031224//intrinsic to membrane	GO:0015252//hydrogen ion channel activity	GO:0006810//transport;GO:0006818//hydrogen transport;GO:0009628//response to abiotic stimulus;GO:0010038//response to metal ion	gi|91992153|ref|NP_001035196.1|/1.65857e-95/voltage-gated hydrogen channel 1 isoform 1 [Homo sapiens]//gi|91992153|ref|NP_001035196.1|/1.66993e-95/voltage-gated hydrogen channel 1 isoform 1 [Homo sapiens]//gi|91992153|ref|NP_001035196.1|/7.04641e-91/voltage-gated hydrogen channel 1 isoform 1 [Homo sapiens]
414778	746	8	44	0.236872393	0.867489745	1.872736639	Up	0.000163473	0.000379465	HCG17	1	-	-	-	gi|119623682|gb|EAX03277.1|/9.63573e-33/hCG2040863 [Homo sapiens]
3263	1635	17	93	0.229664808	0.836595823	1.86500099	Up	3.07E-08	9.89E-08	HPX	2	GO:0044421//extracellular region part	GO:0005506//iron ion binding;GO:0051184	GO:0001961//positive regulation of cytokine-mediated signaling pathway;GO:0002377//immunoglobulin production;GO:0002455//humoral immune response mediated by circulating immunoglobulin;GO:0006778//porphyrin-containing compound metabolic process;GO:0006875//cellular metal ion homeostasis;GO:0042508//tyrosine phosphorylation of Stat1 protein;GO:0051181//cofactor transport;GO:0051704;GO:0060255;GO:00…	gi|11321561|ref|NP_000604.1|/0/hemopexin precursor [Homo sapiens]
57096	3950	12	65	0.06710385	0.24202864	1.850710333	Up	4.60E-06	1.24E-05	RPGRIP1	3	GO:0042995//cell projection;GO:0043231//intracellular membrane-bounded organelle	-	GO:0001754//eye photoreceptor cell differentiation;GO:0050953//sensory perception of light stimulus	gi|112734867|ref|NP_065099.3|/0/X-linked retinitis pigmentosa GTPase regulator-interacting protein 1 [Homo sapiens]
89801	3448	221	1196	1.415755652	5.101694197	1.849404135	Up	1.19E-88	2.77E-87	PPP1R3F	1	GO:0016020//membrane;GO:0031224//intrinsic to membrane	-	-	gi|194383480|dbj|BAG64711.1|/0/unnamed protein product [Homo sapiens]//gi|58761532|ref|NP_149992.3|/0/protein phosphatase 1 regulatory subunit 3F isoform 1 [Homo sapiens]
3034	3927	39	211	0.219364827	0.790263738	1.84900199	Up	6.98E-17	3.58E-16	HAL	1	GO:0000267//cell fraction;GO:0044444//cytoplasmic part	GO:0016841//ammonia-lyase activity	GO:0006547//histidine metabolic process	gi|385251411|ref|NP_001245263.1|/0/histidine ammonia-lyase isoform 3 [Homo sapiens]//gi|4504333|ref|NP_002099.1|/0/histidine ammonia-lyase isoform 1 [Homo sapiens]
716	2850	32	173	0.248009551	0.892794988	1.847933248	Up	4.46E-14	2.01E-13	C1S	3	-	GO:0004175//endopeptidase activity;GO:0046872//metal ion binding	GO:0002455//humoral immune response mediated by circulating immunoglobulin;GO:0006952//defense response;GO:0010033//response to organic substance;GO:0019538//protein metabolic process;GO:0030154//cell differentiation	gi|4502495|ref|NP_001725.1|/0/complement C1s subcomponent precursor [Homo sapiens]
83733	2087	25	135	0.264594521	0.951397092	1.846264428	Up	2.91E-11	1.14E-10	SLC25A18	1	GO:0019866//organelle inner membrane;GO:0031224//intrinsic to membrane;GO:0043231//intracellular membrane-bounded organelle	GO:0015291//secondary active transmembrane transporter activity	GO:0006810//transport	gi|13899342|ref|NP_113669.1|/3.36589e-178/mitochondrial glutamate carrier 2 [Homo sapiens]
403340	3126	61	328	0.431026676	1.543246747	1.840119687	Up	2.66E-25	1.87E-24	MGC70870	1	GO:0043231//intracellular membrane-bounded organelle;GO:0043234//protein complex;GO:0044459//plasma membrane part	GO:0000166//nucleotide binding;GO:0003712//transcription cofactor activity;GO:0016614//oxidoreductase activity, acting on CH-OH group of donors	GO:0006355//regulation of transcription, DNA-dependent;GO:0008283//cell proliferation;GO:0019058//viral infectious cycle;GO:0045444//fat cell differentiation	gi|282721029|ref|NP_001164215.1|/9.69497e-157/C-terminal-binding protein 2 isoform 1 [Mus musculus]
8817	1999	8	43	0.088397601	0.316377917	1.839569775	Up	0.000232834	0.000530137	FGF18	2	GO:0031981//nuclear lumen;GO:0044421//extracellular region part	GO:0005104//fibroblast growth factor receptor binding	GO:0001503//ossification;GO:0002062//chondrocyte differentiation;GO:0007169//transmembrane receptor protein tyrosine kinase signaling pathway;GO:0008283//cell proliferation;GO:0030323//respiratory tube development;GO:0043410//positive regulation of MAPK cascade;GO:0048646//anatomical structure formation involved in morphogenesis	gi|4503695|ref|NP_003853.1|/2.7861e-89/fibroblast growth factor 18 precursor [Homo sapiens]
5475	2873	8	43	0.061506023	0.220132076	1.839569775	Up	0.000232834	0.000530074	PPEF1	1	-	GO:0004721//phosphoprotein phosphatase activity;GO:0046914//transition metal ion binding	GO:0006464//cellular protein modification process;GO:0051606//detection of stimulus	gi|23312374|ref|NP_689410.1|/0/serine/threonine-protein phosphatase with EF-hands 1 isoform 1b [Homo sapiens]//gi|23312378|ref|NP_689412.1|/0/serine/threonine-protein phosphatase with EF-hands 1 isoform 3 [Homo sapiens]//gi|23312380|ref|NP_006231.2|/0/serine/threonine-protein phosphatase with EF-hands 1 isoform 1 [Homo sapiens]
200350	2067	20	107	0.21372376	0.761366565	1.832843912	Up	4.11E-09	1.40E-08	FOXD4L1	4	GO:0031981//nuclear lumen;GO:0043234//protein complex	GO:0000981//sequence-specific DNA binding RNA polymerase II transcription factor activity;GO:0005515//protein binding;GO:0043565//sequence-specific DNA binding;GO:0043566//structure-specific DNA binding	GO:0000122//negative regulation of transcription from RNA polymerase II promoter;GO:0001667//ameboidal cell migration;GO:0001822//kidney development;GO:0021782//glial cell development;GO:0030509//BMP signaling pathway;GO:0048675//axon extension;GO:0050931//pigment cell differentiation;GO:0060600	gi|18959276|ref|NP_036316.1|/1.94843e-178/forkhead box protein D4-like 1 [Homo sapiens]
55515	2857	12	64	0.092775711	0.329473306	1.82834252	Up	6.51E-06	1.74E-05	ASIC4	2	GO:0016021//integral to membrane	GO:0005261//cation channel activity;GO:0046873//metal ion transmembrane transporter activity	GO:0035725//sodium ion transmembrane transport	gi|256773230|ref|NP_878267.2|/0/acid-sensing ion channel 4 [Homo sapiens]
203102	2742	10	53	0.080555619	0.284288256	1.81929738	Up	4.60E-05	0.000113319	ADAM32	5	GO:0031224//intrinsic to membrane	GO:0004175//endopeptidase activity;GO:0046914//transition metal ion binding	GO:0019538//protein metabolic process	gi|148664238|ref|NP_659441.3|/0/disintegrin and metalloproteinase domain-containing protein 32 precursor [Homo sapiens]
91450	1016	10	53	0.217405026	0.767242518	1.81929738	Up	4.60E-05	0.000113333	LOC91450	1	-	-	-	-
7462	2199	49	259	0.492191533	1.732307697	1.815403464	Up	6.02E-20	3.47E-19	LAT2	2	GO:0031224//intrinsic to membrane	GO:0019904//protein domain specific binding	GO:0002279;GO:0019932//second-messenger-mediated signaling;GO:0046649//lymphocyte activation;GO:0050851//antigen receptor-mediated signaling pathway	gi|14702182|ref|NP_054865.2|/3.27925e-122/linker for activation of T-cells family member 2 precursor [Homo sapiens]//gi|14702182|ref|NP_054865.2|/3.50712e-122/linker for activation of T-cells family member 2 precursor [Homo sapiens]//gi|14702182|ref|NP_054865.2|/3.64864e-122/linker for activation of T-cells family member 2 precursor [Homo sapiens]
90246	2761	142	748	1.136018033	3.984608816	1.810452361	Up	1.50E-54	2.10E-53	LOC90246	1	-	-	-	gi|119599717|gb|EAW79311.1|/3.07831e-12/hCG2022765 [Homo sapiens]
10343	7660	177	930	0.510396614	1.785684296	1.806786376	Up	3.09E-67	5.34E-66	PKDREJ	1	GO:0031224//intrinsic to membrane	GO:0015075//ion transmembrane transporter activity;GO:0046872//metal ion binding	GO:0006810//transport;GO:0007186//G-protein coupled receptor signaling pathway;GO:0007338//single fertilization	gi|5174633|ref|NP_006062.1|/0/polycystic kidney disease and receptor for egg jelly-related protein precursor [Homo sapiens]
7399	18883	8	42	0.009357984	0.032713635	1.805622443	Up	0.000330602	0.000739315	USH2A	2	GO:0002141//stereocilia ankle link;GO:0005578//proteinaceous extracellular matrix;GO:0031224//intrinsic to membrane;GO:0031528//microvillus membrane;GO:0043232	GO:0008092//cytoskeletal protein binding	GO:0042490//mechanoreceptor differentiation;GO:0043954//cellular component maintenance;GO:0045596//negative regulation of cell differentiation;GO:0050954//sensory perception of mechanical stimulus	gi|219842259|ref|NP_009054.5|/0/usherin isoform A [Homo sapiens]//gi|219842266|ref|NP_996816.2|/0/usherin isoform B [Homo sapiens]
400709	1714	8	42	0.103096152	0.360403478	1.805622443	Up	0.000330602	0.000739401	SIGLEC16	1	GO:0031224//intrinsic to membrane	GO:0030246//carbohydrate binding	GO:0009987//cellular process	gi|119572970|gb|EAW52585.1|/5.01664e-81/sialic acid binding Ig-like lectin 11, isoform CRA_b [Homo sapiens]
8483	4484	8	42	0.039408297	0.137763506	1.805622443	Up	0.000330602	0.000739228	CILP	3	GO:0031012//extracellular matrix	GO:0016462//pyrophosphatase activity;GO:0016791//phosphatase activity	GO:0009968//negative regulation of signal transduction	gi|192449445|ref|NP_003604.3|/0/cartilage intermediate layer protein 1 preproprotein [Homo sapiens]
112476	3195	122	639	0.843436236	2.941578861	1.802239804	Up	1.46E-46	1.74E-45	PRRT2	2	GO:0031224//intrinsic to membrane	-	GO:0050896//response to stimulus	gi|156523246|ref|NP_660282.2|/4.40922e-146/proline-rich transmembrane protein 2 isoform 1 [Homo sapiens]//gi|156523246|ref|NP_660282.2|/4.90175e-143/proline-rich transmembrane protein 2 isoform 1 [Homo sapiens]//gi|374253785|ref|NP_001243372.1|/1.4233e-133/proline-rich transmembrane protein 2 isoform 3 [Homo sapiens]
59285	1886	9	47	0.105405703	0.366527589	1.797968871	Up	0.000146273	0.000340868	CACNG6	1	GO:0016021//integral to membrane;GO:0034704//calcium channel complex	GO:0005262//calcium channel activity	GO:0032412//regulation of ion transmembrane transporter activity;GO:0034765//regulation of ion transmembrane transport;GO:0070838//divalent metal ion transport	gi|22027554|ref|NP_665813.1|/6.80417e-90/voltage-dependent calcium channel gamma-6 subunit isoform a [Homo sapiens]//gi|22027557|ref|NP_665814.1|/3.64444e-82/voltage-dependent calcium channel gamma-6 subunit isoform b [Homo sapiens]//gi|22027560|ref|NP_114103.2|/2.24511e-57/voltage-dependent calcium channel gamma-6 subunit isoform c [Homo sapiens]
201294	4406	28	146	0.140370816	0.487370079	1.795774657	Up	1.10E-11	4.37E-11	UNC13D	2	GO:0000323//lytic vacuole;GO:0005768//endosome;GO:0030133//transport vesicle	GO:0005488//binding	GO:0002323//natural killer cell activation involved in immune response;GO:0002460//adaptive immune response based on somatic recombination of immune receptors built from immunoglobulin superfamily domains;GO:0002886;GO:0006897//endocytosis;GO:0017157//regulation of exocytosis	gi|46195765|ref|NP_954712.1|/0/protein unc-13 homolog D [Homo sapiens]
201243	1670	16	83	0.211624916	0.730991154	1.788344452	Up	3.80E-07	1.13E-06	C17orf74	4	GO:0031224//intrinsic to membrane	-	-	gi|154240732|ref|NP_783861.3|/0/uncharacterized protein C17orf74 [Homo sapiens]
100506714	1338	77	399	1.271153212	4.385986419	1.786763416	Up	2.46E-29	1.95E-28	LOC100506714	1	-	-	-	gi|119593775|gb|EAW73369.1|/8.09904e-20/hCG1805852 [Homo sapiens]
23632	1757	19	98	0.238860934	0.820360639	1.780087351	Up	3.54E-08	1.13E-07	CA14	1	GO:0031224//intrinsic to membrane	GO:0016836//hydro-lyase activity;GO:0043169//cation binding	-	gi|6912284|ref|NP_036245.1|/0/carbonic anhydrase 14 precursor [Homo sapiens]
55080	1834	13	67	0.156569552	0.537311297	1.778954493	Up	5.83E-06	1.56E-05	TAPBPL	4	GO:0031090//organelle membrane;GO:0031224//intrinsic to membrane;GO:0042598;GO:0043231//intracellular membrane-bounded organelle	-	GO:0002474//antigen processing and presentation of peptide antigen via MHC class I	gi|157739930|ref|NP_060479.3|/0/tapasin-related protein precursor [Homo sapiens]
79819	3871	99	507	0.56490486	1.926350404	1.769790337	Up	2.09E-36	2.00E-35	WDR78	4	-	-	-	gi|282165776|ref|NP_996897.2|/0/WD repeat-containing protein 78 isoform 2 [Homo sapiens]//gi|282165778|ref|NP_079039.4|/0/WD repeat-containing protein 78 isoform 1 [Homo sapiens]
131450	2272	17	87	0.16527375	0.563198418	1.768785675	Up	2.42E-07	7.27E-07	CD200R1	2	GO:0031224//intrinsic to membrane	GO:0004871//signal transducer activity	GO:0002682//regulation of immune system process;GO:0051704	gi|25777655|ref|NP_620385.1|/5.40603e-92/cell surface glycoprotein CD200 receptor 1 isoform b precursor [Homo sapiens]//gi|25777657|ref|NP_620386.1|/1.0499e-78/cell surface glycoprotein CD200 receptor 1 isoform c precursor [Homo sapiens]//gi|25777659|ref|NP_740750.1|/2.41762e-166/cell surface glycoprotein CD200 receptor 1 isoform d precursor [Homo sapiens]//gi|33469474|gb|AAQ19772.1|/1.16111e-179…
1302	6425	202	1033	0.694450868	2.364708921	1.767718076	Up	2.26E-72	4.22E-71	COL11A2	1	GO:0005583//fibrillar collagen	GO:0005201//extracellular matrix structural constituent;GO:0005515//protein binding	GO:0009888//tissue development;GO:0030198//extracellular matrix organization;GO:0032501//multicellular organismal process;GO:0048731;GO:0048856//anatomical structure development;GO:0050954//sensory perception of mechanical stimulus	gi|254939712|ref|NP_001157243.1|/1.97944e-142/collagen alpha-2(XI) chain isoform 4 precursor [Homo sapiens]//gi|374095517|sp|P13942.5|COBA2_HUMAN/0/RecName: Full=Collagen alpha-2(XI) chain; Flags: Precursor//gi|397474332|ref|XP_003808636.1|/0/PREDICTED: collagen alpha-2(XI) chain-like isoform 2 [Pan paniscus]//gi|397474334|ref|XP_003808637.1|/0/PREDICTED: collagen alpha-2(XI) chain-like isoform 3…
8608	1738	9	46	0.114381562	0.389276834	1.766941975	Up	0.000206646	0.000473338	RDH16	3	GO:0031090//organelle membrane;GO:0031224//intrinsic to membrane;GO:0042598;GO:0043231//intracellular membrane-bounded organelle	GO:0016616//oxidoreductase activity, acting on the CH-OH group of donors, NAD or NADP as acceptor	GO:0044238//primary metabolic process	gi|150247226|ref|NP_003699.3|/0/retinol dehydrogenase 16 [Homo sapiens]
51226	923	9	46	0.215379367	0.733004483	1.766941975	Up	0.000206646	0.000473395	COPZ2	2	GO:0005798//Golgi-associated vesicle;GO:0030120//vesicle coat	-	GO:0015031//protein transport	gi|7705983|ref|NP_057513.1|/1.37246e-96/coatomer subunit zeta-2 [Homo sapiens]
345895	2858	98	500	0.757403205	2.573109571	1.764379461	Up	8.79E-36	8.26E-35	RSPH4A	1	GO:0005929//cilium;GO:0005930//axoneme;GO:0043232;GO:0043234//protein complex	-	GO:0006928//cellular component movement;GO:0010927	gi|239582735|ref|NP_001155136.1|/0/radial spoke head protein 4 homolog A isoform 2 [Homo sapiens]//gi|58219006|ref|NP_001010892.1|/0/radial spoke head protein 4 homolog A isoform 1 [Homo sapiens]
1193	2702	10	51	0.081748152	0.277610144	1.763802267	Up	9.17E-05	0.000219001	CLIC2	4	GO:0034702//ion channel complex;GO:0043231//intracellular membrane-bounded organelle	GO:0005254//chloride channel activity;GO:0015036//disulfide oxidoreductase activity	GO:0015698//inorganic anion transport;GO:0019725//cellular homeostasis;GO:0023052//signaling	gi|169404567|pdb|2PER|A/4.03269e-142/Chain A, Crystal Structure Of Human Chloride Intracellular Channel Protein 2
221442	4585	171	870	0.823796719	2.790810915	1.760324096	Up	7.00E-61	1.09E-59	ADCY10P1	2	-	-	-	gi|297290798|ref|XP_001114224.2|/1.04883e-165/PREDICTED: adenylate cyclase type 10-like [Macaca mulatta]
3936	3808	48	244	0.278424588	0.942417597	1.759079857	Up	3.78E-18	2.04E-17	LCP1	4	GO:0001726//ruffle;GO:0015629//actin cytoskeleton;GO:0044444//cytoplasmic part;GO:0044459//plasma membrane part	GO:0003779//actin binding;GO:0046872//metal ion binding	GO:0002285;GO:0006886//intracellular protein transport;GO:0006950//response to stress;GO:0007015//actin filament organization;GO:0009887//organ morphogenesis	gi|167614506|ref|NP_002289.2|/0/plastin-2 [Homo sapiens]
399474	2584	25	127	0.213703083	0.722872514	1.758133517	Up	4.43E-10	1.60E-09	TMEM200B	1	-	-	-	gi|51242137|ref|NP_001003682.1|/6.80397e-104/transmembrane protein 200B [Homo sapiens]//gi|51242137|ref|NP_001003682.1|/7.04318e-104/transmembrane protein 200B [Homo sapiens]
643596	1514	13	66	0.189662192	0.64116316	1.757259422	Up	8.20E-06	2.16E-05	RNF224	1	-	GO:0046872//metal ion binding	-	gi|298160964|ref|NP_001177157.1|/5.17168e-74/RING finger protein 224 [Homo sapiens]
3750	4720	154	781	0.720679236	2.433657935	1.755697218	Up	1.24E-54	1.73E-53	KCND1	4	GO:0005887//integral to plasma membrane	GO:0005267//potassium channel activity;GO:0043169//cation binding	GO:0030001//metal ion transport;GO:0034220//ion transmembrane transport	gi|27436981|ref|NP_004970.3|/0/potassium voltage-gated channel subfamily D member 1 precursor [Homo sapiens]
10256	2564	59	299	0.508273279	1.715156161	1.754663645	Up	7.55E-22	4.68E-21	CNKSR1	2	GO:0030054//cell junction;GO:0044444//cytoplasmic part	GO:0005515//protein binding	GO:0007167//enzyme linked receptor protein signaling pathway;GO:0007265//Ras protein signal transduction	gi|188497618|ref|NP_006305.2|/0/connector enhancer of kinase suppressor of ras 1 [Homo sapiens]
169436	2779	15	76	0.119224635	0.402231007	1.754341938	Up	1.66E-06	4.67E-06	C9orf96	3	-	GO:0016301//kinase activity;GO:0032559	GO:0006464//cellular protein modification process	gi|76563908|ref|NP_714921.3|/0/protein kinase-like protein SgK071 [Homo sapiens]
339666	1558	34	172	0.482030758	1.623721323	1.752106934	Up	3.91E-13	1.68E-12	LOC339666	1	-	-	-	gi|119579992|gb|EAW59588.1|/3.92959e-08/hCG1812916, isoform CRA_a [Homo sapiens]
751071	1382	138	696	2.205638484	7.407159506	1.747724059	Up	1.42E-48	1.76E-47	METTL12	1	GO:0043231//intracellular membrane-bounded organelle	GO:0016741	GO:0006730//one-carbon metabolic process	gi|112734863|ref|NP_001036694.1|/5.89061e-130/methyltransferase-like protein 12, mitochondrial precursor [Homo sapiens]
4242	2129	14	70	0.14524984	0.483585064	1.735233115	Up	5.17E-06	1.39E-05	MFNG	1	GO:0031228//intrinsic to Golgi membrane;GO:0044421//extracellular region part	GO:0008375//acetylglucosaminyltransferase activity	GO:0007275//multicellular organismal development	gi|21536461|ref|NP_002396.2|/4.66368e-175/beta-1,3-N-acetylglucosaminyltransferase manic fringe isoform 1 [Homo sapiens]//gi|261824031|ref|NP_001159815.1|/2.19376e-166/beta-1,3-N-acetylglucosaminyltransferase manic fringe isoform 2 [Homo sapiens] //gi|261824031|ref|NP_001159815.1|/4.47495e-160/beta-1,3-N-acetylglucosaminyltransferase manic fringe isoform 2 [Homo sapiens]
440435	7980	35	175	0.096878731	0.322541542	1.735233115	Up	3.48E-13	1.50E-12	GPR179	2	GO:0031224//intrinsic to membrane	GO:0004888//transmembrane signaling receptor activity	-	gi|93352554|ref|NP_001004334.2|/0/probable G-protein coupled receptor 179 precursor [Homo sapiens]
646892	1892	11	55	0.128420643	0.427555067	1.735233115	Up	5.74E-05	0.000140519	SH2D7	1	-	-	-	gi|157820785|ref|NP_001094874.1|/0/SH2 domain-containing protein 7 [Homo sapiens]
345275	2395	10	50	0.092226934	0.307054161	1.735233115	Up	0.000129012	0.00030253	HSD17B13	1	-	GO:0003824//catalytic activity	GO:0008152//metabolic process	gi|210032110|ref|NP_835236.2|/5.04367e-157/17-beta-hydroxysteroid dehydrogenase 13 isoform A precursor [Homo sapiens]//gi|210032112|ref|NP_001129702.1|/2.30251e-135/17-beta-hydroxysteroid dehydrogenase 13 isoform B [Homo sapiens]
100302736	3627	27	134	0.164429409	0.543385122	1.724506709	Up	2.51E-10	9.21E-10	TMED7-TICAM2	2	GO:0031090//organelle membrane;GO:0031224//intrinsic to membrane;GO:0043231//intracellular membrane-bounded organelle	GO:0004872//receptor activity;GO:0005488//binding	GO:0001816//cytokine production;GO:0002224//toll-like receptor signaling pathway;GO:0007166//cell surface receptor signaling pathway;GO:0007249//I-kappaB kinase/NF-kappaB cascade;GO:0051234//establishment of localization	gi|256985100|ref|NP_001157940.1|/0/TRAM adaptor with GOLD domain isoform 1 precursor [Homo sapiens]
729956	6035	17	84	0.062220706	0.204716342	1.718159602	Up	6.63E-07	1.92E-06	SHISA7	1	GO:0031224//intrinsic to membrane	-	-	gi|223633890|ref|NP_001138648.1|/0/protein shisa-7 precursor [Homo sapiens]
9961	2943	176	868	1.320947913	4.337904267	1.715424634	Up	1.09E-58	1.64E-57	MVP	3	GO:0005635//nuclear envelope;GO:0032991//macromolecular complex	GO:0005488//binding	GO:0042221//response to chemical stimulus;GO:0050658//RNA transport	gi|19913410|ref|NP_059447.2|/0/major vault protein [Homo sapiens]
3383	3249	14	69	0.095179104	0.312356019	1.714474555	Up	7.23E-06	1.92E-05	ICAM1	2	GO:0009986//cell surface;GO:0016021//integral to membrane;GO:0044421//extracellular region part;GO:0044459//plasma membrane part	GO:0004872//receptor activity;GO:0005102//receptor binding	GO:0001101//response to acid;GO:0001666//response to hypoxia;GO:0001678//cellular glucose homeostasis;GO:0001909//leukocyte mediated cytotoxicity;GO:0002286//T cell activation involved in immune response;GO:0002456//T cell mediated immunity;GO:0002687//positive regulation of leukocyte migration;GO:0007568//aging;GO:0009314//response to radiation;GO:0009725//response to hormone stimulus;GO:0010038…	gi|167466198|ref|NP_000192.2|/0/intercellular adhesion molecule 1 precursor [Homo sapiens]
8111	2880	12	59	0.092034794	0.301307557	1.710985569	Up	3.59E-05	8.95E-05	GPR68	1	GO:0016021//integral to membrane	GO:0004888//transmembrane signaling receptor activity	GO:0006952//defense response;GO:0007166//cell surface receptor signaling pathway	gi|47834444|gb|AAT38917.1|/0/ovarian cancer G protein-coupled receptor 1 [Homo sapiens]
643723	1642	12	59	0.161425218	0.528480977	1.710985569	Up	3.59E-05	8.95E-05	LOC643723	1	-	-	-	-
8029	11933	44	216	0.081445356	0.26622854	1.708760904	Up	1.19E-15	5.77E-15	CUBN	3	GO:0005626//insoluble fraction;GO:0005764//lysosome;GO:0005903//brush border;GO:0009897//external side of plasma membrane;GO:0012505//endomembrane system;GO:0030139//endocytic vesicle;GO:0031090//organelle membrane;GO:0032991//macromolecular complex	GO:0004871//signal transducer activity;GO:0019842//vitamin binding;GO:0042802//identical protein binding;GO:0046872//metal ion binding	GO:0006775;GO:0006897//endocytosis;GO:0009058//biosynthetic process;GO:0016125//sterol metabolic process;GO:0017038//protein import;GO:0023052//signaling;GO:0031667//response to nutrient levels;GO:0043009//chordate embryonic development;GO:0044260;GO:0048871//multicellular organismal homeostasis;GO:0051180//vitamin transport;GO:0051260//protein homooligomerization	gi|126091152|ref|NP_001072.2|/0/cubilin precursor [Homo sapiens]
284306	2788	64	314	0.507049656	1.656484509	1.707925769	Up	4.27E-22	2.67E-21	ZNF547	2	-	GO:0005488//binding	-	gi|390479459|ref|XP_002762586.2|/0/PREDICTED: LOW QUALITY PROTEIN: uncharacterized protein LOC100412703 [Callithrix jacchus]
1943	2143	61	299	0.628739798	2.052104712	1.706569357	Up	4.34E-21	2.63E-20	EFNA2	3	GO:0031224//intrinsic to membrane;GO:0043025//neuronal cell body;GO:0045202//synapse	GO:0005102//receptor binding	GO:0006935//chemotaxis;GO:0007154//cell communication;GO:0007169//transmembrane receptor protein tyrosine kinase signaling pathway;GO:0021988//olfactory lobe development;GO:0042471//ear morphogenesis	gi|27894381|ref|NP_001396.2|/1.8803e-115/ephrin-A2 precursor [Homo sapiens]
154442	1725	30	147	0.384145228	1.253368384	1.70608677	Up	4.65E-11	1.79E-10	BVES-AS1	1	-	-	-	gi|55958949|emb|CAI13617.1|/3.99384e-49/novel protein [Homo sapiens]
8942	1774	9	44	0.112060403	0.364795575	1.702811638	Up	0.000408664	0.000903385	KYNU	1	GO:0000267//cell fraction;GO:0043231//intracellular membrane-bounded organelle;GO:0044444//cytoplasmic part	GO:0016823;GO:0042802//identical protein binding;GO:0048037//cofactor binding	GO:0006568//tryptophan metabolic process;GO:0019359//nicotinamide nucleotide biosynthetic process;GO:0033273//response to vitamin;GO:0034097//response to cytokine stimulus;GO:0043650	gi|4504937|ref|NP_003928.1|/0/kynureninase isoform a [Homo sapiens]//gi|74101437|ref|NP_001028170.1|/1.9934e-172/kynureninase isoform b [Homo sapiens]
554236	2827	12	58	0.093760243	0.301753757	1.686323515	Up	5.02E-05	0.000123362	DPY19L2P1	2	GO:0031224//intrinsic to membrane	-	-	gi|37182703|gb|AAQ89152.1|/0/RKQG3127 [Homo sapiens]
25876	1597	47	227	0.65006417	2.090602384	1.685264656	Up	4.27E-16	2.12E-15	SPEF1	4	GO:0019861//flagellum	-	-	gi|89363026|ref|NP_056232.2|/2.39171e-109/sperm flagellar protein 1 [Homo sapiens]
7007	6468	139	671	0.474687807	1.525818967	1.684532904	Up	1.19E-44	1.37E-43	TECTA	2	GO:0031012//extracellular matrix;GO:0031224//intrinsic to membrane	GO:0005198//structural molecule activity	GO:0031589//cell-substrate adhesion;GO:0050954//sensory perception of mechanical stimulus	gi|134268640|ref|NP_005413.2|/0/alpha-tectorin precursor [Homo sapiens]
4588	8003	17	82	0.04692015	0.150699404	1.683394184	Up	1.29E-06	3.65E-06	MUC6	2	-	GO:0005198//structural molecule activity	GO:0010669//epithelial structure maintenance	gi|151301154|ref|NP_005952.2|/0/mucin-6 precursor [Homo sapiens]
22989	7074	81	390	0.252920045	0.810867795	1.680785331	Up	1.59E-26	1.16E-25	MYH15	1	GO:0016459//myosin complex;GO:0043292//contractile fiber	GO:0008092//cytoskeletal protein binding;GO:0017111//nucleoside-triphosphatase activity;GO:0032559	-	gi|166997692|dbj|BAA76844.3|/0/KIAA1000 protein [Homo sapiens]
137872	1907	40	192	0.463310973	1.480815788	1.676339426	Up	9.81E-14	4.35E-13	ADHFE1	2	GO:0044429//mitochondrial part	GO:0016614//oxidoreductase activity, acting on CH-OH group of donors;GO:0043169//cation binding	GO:0006818//hydrogen transport;GO:0043648//dicarboxylic acid metabolic process	gi|133922590|ref|NP_653251.2|/0/hydroxyacid-oxoacid transhydrogenase, mitochondrial [Homo sapiens]
284297	4910	15	72	0.067479686	0.215675843	1.676339426	Up	6.32E-06	1.69E-05	SSC5D	1	GO:0044464//cell part	GO:0004888//transmembrane signaling receptor activity	-	gi|222352122|ref|NP_001138422.1|/0/soluble scavenger receptor cysteine-rich domain-containing protein SSC5D isoform 1 precursor [Homo sapiens]//gi|305410878|ref|NP_001182196.1|/0/soluble scavenger receptor cysteine-rich domain-containing protein SSC5D isoform 2 precursor [Homo sapiens]
28968	2945	69	331	0.51751993	1.653077425	1.67546797	Up	1.21E-22	7.68E-22	SLC6A16	2	GO:0016021//integral to membrane	GO:0005326//neurotransmitter transporter activity;GO:0015291//secondary active transmembrane transporter activity	GO:0006810//transport	gi|55749589|ref|NP_054756.2|/0/orphan sodium- and chloride-dependent neurotransmitter transporter NTT5 [Homo sapiens]
100271715	4316	14	67	0.071648959	0.228319953	1.672039289	Up	1.40E-05	3.63E-05	ARHGEF33	2	-	-	-	gi|290463441|ref|NP_001138923.2|/0/rho guanine nucleotide exchange factor 33 [Homo sapiens]
84432	1372	13	62	0.209291952	0.664642454	1.667061613	Up	3.13E-05	7.84E-05	PROK1	2	-	GO:0005102//receptor binding	GO:0000165//MAPK cascade;GO:0008283//cell proliferation;GO:0022603//regulation of anatomical structure morphogenesis;GO:0048511//rhythmic process;GO:0048522//positive regulation of cellular process;GO:0048646//anatomical structure formation involved in morphogenesis	gi|14165282|ref|NP_115790.1|/7.03955e-59/prokineticin-1 precursor [Homo sapiens]
340037	1600	13	62	0.179467849	0.569930904	1.667061613	Up	3.13E-05	7.84E-05	PRR7-AS1	1	-	-	-	gi|34527111|dbj|BAC85329.1|/1.05466e-25/unnamed protein product [Homo sapiens]//gi|34527111|dbj|BAC85329.1|/1.25717e-25/unnamed protein product [Homo sapiens]
497258	2322	17	81	0.161714884	0.51306608	1.665692182	Up	1.79E-06	5.01E-06	BDNF-AS	1	GO:0031410//cytoplasmic vesicle	GO:0005102//receptor binding	GO:0006935//chemotaxis;GO:0007405//neuroblast proliferation;GO:0007610//behavior;GO:0008037//cell recognition;GO:0008152//metabolic process;GO:0023061;GO:0031175//neuron projection development;GO:0033555//multicellular organismal response to stress;GO:0035295//tube development;GO:0043066//negative regulation of apoptotic process;GO:0045597//positive regulation of cell differentiation;GO:0050804//…	gi|119588686|gb|EAW68280.1|/1.6049e-59/hCG2039157, isoform CRA_a [Homo sapiens]//gi|119588686|gb|EAW68280.1|/9.16008e-60/hCG2039157, isoform CRA_a [Homo sapiens]//gi|119588687|gb|EAW68281.1|/5.43038e-42/hCG2039157, isoform CRA_b [Homo sapiens]//gi|119588687|gb|EAW68281.1|/6.3775e-42/hCG2039157, isoform CRA_b [Homo sapiens]//gi|119588687|gb|EAW68281.1|/9.8756e-42/hCG2039157, isoform CRA_b [Homo sa…
144406	3785	37	176	0.21592311	0.683907371	1.663283273	Up	1.40E-12	5.84E-12	WDR66	5	-	GO:0046872//metal ion binding	-	gi|145279222|ref|NP_653269.3|/0/WD repeat-containing protein 66 isoform 1 [Homo sapiens]//gi|295821176|ref|NP_001171474.1|/0/WD repeat-containing protein 66 isoform 2 [Homo sapiens]
282808	1029	16	76	0.34345346	1.086297344	1.661232534	Up	3.96E-06	1.08E-05	RAB40AL	1	GO:0016020//membrane;GO:0043231//intracellular membrane-bounded organelle	GO:0032561//guanyl ribonucleotide binding	GO:0006810//transport;GO:0035556//intracellular signal transduction	gi|73611940|ref|NP_001027004.1|/1.35593e-159/ras-related protein Rab-40A-like [Homo sapiens]
94086	616	16	76	0.573723393	1.814610336	1.661232534	Up	3.96E-06	1.08E-05	HSPB9	2	GO:0043231//intracellular membrane-bounded organelle	GO:0005488//binding	GO:0050896//response to stimulus	gi|15082238|ref|NP_149971.1|/4.52058e-87/heat shock protein beta-9 [Homo sapiens]
2810	1336	24	114	0.396796718	1.255014933	1.661232534	Up	1.37E-08	4.51E-08	SFN	3	GO:0043231//intracellular membrane-bounded organelle;GO:0044421//extracellular region part	GO:0005515//protein binding;GO:0030291//protein serine/threonine kinase inhibitor activity	GO:0008283//cell proliferation;GO:0008629;GO:0008637//apoptotic mitochondrial changes;GO:0009913//epidermal cell differentiation;GO:0010466//negative regulation of peptidase activity;GO:0016049//cell growth;GO:0023052//signaling;GO:0033673//negative regulation of kinase activity;GO:0051726//regulation of cell cycle	gi|5454052|ref|NP_006133.1|/1.52519e-127/14-3-3 protein sigma [Homo sapiens]
124751	1964	105	495	1.180894509	3.706928555	1.650344218	Up	1.85E-32	1.59E-31	KRBA2	2	GO:0044464//cell part	GO:0003676//nucleic acid binding	GO:0006259//DNA metabolic process;GO:0006351//transcription, DNA-dependent	gi|47106061|ref|NP_998762.1|/0/KRAB-A domain-containing protein 2 [Homo sapiens]
220979	3212	28	132	0.192551002	0.604434013	1.650344218	Up	1.14E-09	4.01E-09	C10orf25	2	-	-	-	gi|282847365|ref|NP_001034469.2|/1.72392e-70/uncharacterized protein C10orf25 precursor [Homo sapiens]
50939	8365	24	113	0.06337363	0.198684047	1.648521482	Up	1.89E-08	6.17E-08	IMPG2	3	GO:0031012//extracellular matrix;GO:0031224//intrinsic to membrane	GO:0004871//signal transducer activity;GO:0005198//structural molecule activity;GO:0005539//glycosaminoglycan binding	GO:0050953//sensory perception of light stimulus	gi|57242793|ref|NP_057331.2|/0/interphotoreceptor matrix proteoglycan 2 precursor [Homo sapiens]
9077	1642	20	94	0.269042029	0.841986641	1.645965777	Up	3.19E-07	9.52E-07	DIRAS3	2	GO:0016020//membrane	GO:0017111//nucleoside-triphosphatase activity;GO:0032561//guanyl ribonucleotide binding	GO:0009207;GO:0035556//intracellular signal transduction;GO:0040029//regulation of gene expression, epigenetic;GO:0051726//regulation of cell cycle	gi|4757772|ref|NP_004666.1|/5.29901e-120/GTP-binding protein Di-Ras3 [Homo sapiens]
56924	3961	33	155	0.184023118	0.575542443	1.645035306	Up	4.36E-11	1.68E-10	PAK6	1	-	GO:0004672//protein kinase activity;GO:0032559	GO:0006464//cellular protein modification process	gi|9910476|ref|NP_064553.1|/0/serine/threonine-protein kinase PAK 6 [Homo sapiens]
7454	1844	29	136	0.347376447	1.084747086	1.642786867	Up	7.18E-10	2.57E-09	WAS	2	GO:0005856//cytoskeleton;GO:0012505//endomembrane system;GO:0044444//cytoplasmic part	GO:0005515//protein binding;GO:0030695//GTPase regulator activity	GO:0006950//response to stress;GO:0007599//hemostasis;GO:0008154//actin polymerization or depolymerization;GO:0009888//tissue development;GO:0016192//vesicle-mediated transport;GO:0046649//lymphocyte activation;GO:0050851//antigen receptor-mediated signaling pathway;GO:0065003	gi|12804207|gb|AAH02961.1|/6.47322e-162/WAS protein [Homo sapiens]
8288	2731	16	75	0.129408133	0.403915076	1.642123711	Up	5.49E-06	1.47E-05	EPX	4	-	GO:0003824//catalytic activity;GO:0005506//iron ion binding;GO:0016209//antioxidant activity	GO:0006950//response to stress;GO:0042743//hydrogen peroxide metabolic process	gi|4503595|ref|NP_000493.1|/0/eosinophil peroxidase preproprotein [Homo sapiens]
9806	5463	106	496	0.428585972	1.335368035	1.639580876	Up	3.07E-32	2.62E-31	SPOCK2	2	GO:0031012//extracellular matrix	GO:0046872//metal ion binding	GO:0007399//nervous system development;GO:0023052//signaling;GO:0043062//extracellular structure organization;GO:0050793//regulation of developmental process	gi|40788936|dbj|BAA13404.2|/0/KIAA0275 [Homo sapiens]//gi|40788936|dbj|BAA13404.2|/1.40386e-64/KIAA0275 [Homo sapiens]
27076	1745	51	238	0.64556211	2.006005069	1.635697442	Up	3.50E-16	1.74E-15	LYPD3	2	GO:0031225//anchored to membrane	GO:0005515//protein binding	GO:0031589//cell-substrate adhesion	gi|93004088|ref|NP_055215.2|/5.65914e-168/ly6/PLAUR domain-containing protein 3 precursor [Homo sapiens]
91181	5455	16	74	0.059768918	0.184066325	1.622758386	Up	7.59E-06	2.01E-05	NUP210L	1	GO:0031224//intrinsic to membrane	-	-	gi|117414168|ref|NP_997191.2|/0/nuclear pore membrane glycoprotein 210-like isoform 1 precursor [Homo sapiens]//gi|226958663|ref|NP_001152956.1|/0/nuclear pore membrane glycoprotein 210-like isoform 2 precursor [Homo sapiens]
220004	1558	15	69	0.212660629	0.651376577	1.614938882	Up	1.68E-05	4.31E-05	PPP1R32	1	-	-	-	gi|119594352|gb|EAW73946.1|/0/hCG2017012, isoform CRA_a [Homo sapiens]//gi|283046778|ref|NP_659454.2|/0/protein phosphatase 1 regulatory subunit 32 isoform 1 [Homo sapiens]
646903	1964	59	271	0.663550248	2.029449774	1.612811012	Up	6.67E-18	3.57E-17	LOC646903	1	GO:0044424//intracellular part	GO:0005488//binding	GO:0030036//actin cytoskeleton organization	gi|119599255|gb|EAW78849.1|/8.52309e-67/hCG2022540 [Homo sapiens]
2242	2783	40	183	0.317475395	0.967137858	1.607076764	Up	1.76E-12	7.29E-12	FES	1	GO:0044444//cytoplasmic part	GO:0004713//protein tyrosine kinase activity;GO:0032559	GO:0006468//protein phosphorylation;GO:0006935//chemotaxis;GO:0032501//multicellular organismal process	gi|219842230|ref|NP_001137255.1|/0/tyrosine-protein kinase Fes/Fps isoform 2 [Homo sapiens]//gi|219842233|ref|NP_001137256.1|/0/tyrosine-protein kinase Fes/Fps isoform 3 [Homo sapiens]//gi|219842236|ref|NP_001137257.1|/0/tyrosine-protein kinase Fes/Fps isoform 4 [Homo sapiens] //gi|4503687|ref|NP_001996.1|/0/tyrosine-protein kinase Fes/Fps isoform 1 [Homo sapiens]
283624	5439	2579	11766	10.47359004	31.81707748	1.603045284	Up	0	0	LOC283624	1	-	-	-	gi|119577128|gb|EAW56724.1|/1.1006e-14/GLI-Kruppel family member HKR1, isoform CRA_d [Homo sapiens]//gi|119586805|gb|EAW66401.1|/3.09313e-22/hCG2038558 [Homo sapiens]
144321	2448	25	114	0.225575476	0.684926451	1.602338845	Up	3.12E-08	1.00E-07	GLIPR1L2	1	GO:0031224//intrinsic to membrane	-	-	gi|22748923|ref|NP_689649.1|/2.64515e-128/GLIPR1-like protein 2 isoform 2 [Homo sapiens]//gi|394025727|ref|NP_001257325.1|/2.17959e-149/GLIPR1-like protein 2 isoform 1 [Homo sapiens]//gi|394025727|ref|NP_001257325.1|/6.19229e-118/GLIPR1-like protein 2 isoform 1 [Homo sapiens]
4703	26202	206	937	0.173658508	0.525963551	1.598709731	Up	1.90E-57	2.81E-56	NEB	4	GO:0031674//I band	-	-	gi|115527120|ref|NP_004534.2|/0/nebulin isoform 3 [Homo sapiens]//gi|257743023|ref|NP_001157979.1|/0/nebulin isoform 1 [Homo sapiens]//gi|257743025|ref|NP_001157980.1|/0/nebulin isoform 2 [Homo sapiens]
168507	9075	31	141	0.075453319	0.22851935	1.598660062	Up	7.44E-10	2.66E-09	PKD1L1	3	GO:0031224//intrinsic to membrane	-	GO:0007155//cell adhesion	gi|19923084|ref|NP_612152.1|/0/polycystic kidney disease protein 1-like 1 [Homo sapiens]
161253	1885	13	59	0.152333453	0.46035319	1.595508352	Up	8.34E-05	0.000200132	REM2	2	GO:0016020//membrane	GO:0005515//protein binding;GO:0017111//nucleoside-triphosphatase activity;GO:0032559;GO:0032561//guanyl ribonucleotide binding	GO:0006351//transcription, DNA-dependent;GO:0009207;GO:0035556//intracellular signal transduction	gi|124248562|ref|NP_775798.2|/2.3652e-159/GTP-binding protein REM 2 [Homo sapiens]
5199	1785	18	81	0.22273967	0.667417053	1.583230022	Up	4.07E-06	1.11E-05	CFP	1	GO:0044421//extracellular region part	-	GO:0006952//defense response;GO:0006956//complement activation	gi|4505737|ref|NP_002612.1|/0/properdin precursor [Homo sapiens]
149297	1481	12	54	0.178973807	0.536277038	1.583230022	Up	0.00018617	0.00042964	FAM78B	3	-	-	-	gi|63003925|ref|NP_780670.2|/2.97399e-151/protein FAM78B [Mus musculus]
149483	2267	28	126	0.272815976	0.817465674	1.583230022	Up	7.72E-09	2.59E-08	CCDC17	1	-	-	-	gi|298104089|ref|NP_001177111.1|/0/coiled-coil domain-containing protein 17 isoform 2 [Homo sapiens]//gi|298104091|ref|NP_001108410.2|/0/coiled-coil domain-containing protein 17 isoform 1 [Homo sapiens]
5016	2258	116	519	1.134742547	3.380601039	1.574914754	Up	6.89E-32	5.84E-31	OVGP1	3	GO:0016023//cytoplasmic membrane-bounded vesicle	GO:0004553//hydrolase activity, hydrolyzing O-glycosyl compounds;GO:0043167//ion binding	GO:0006026;GO:0009566//fertilization	gi|58386720|ref|NP_002548.3|/0/oviduct-specific glycoprotein precursor [Homo sapiens]
8741	2293	72	322	0.693572283	2.065391176	1.574296897	Up	2.41E-20	1.41E-19	TNFSF13	2	GO:0031981//nuclear lumen;GO:0044421//extracellular region part	GO:0032813//tumor necrosis factor receptor superfamily binding	GO:0008283//cell proliferation;GO:0016070//RNA metabolic process;GO:0023052//signaling;GO:0045830//positive regulation of isotype switching	gi|26051246|ref|NP_742084.1|/1.99149e-115/tumor necrosis factor ligand superfamily member 13 isoform beta proprotein [Homo sapiens]//gi|26051248|ref|NP_742085.1|/4.09923e-123/tumor necrosis factor ligand superfamily member 13 isoform gamma proprotein [Homo sapiens]//gi|310750385|ref|NP_001185551.1|/3.57206e-109/tumor necrosis factor ligand superfamily member 13 isoform delta [Homo sapiens]//gi|31…
10297	10151	97	432	0.211069846	0.625929499	1.56827968	Up	1.20E-26	8.76E-26	APC2	2	GO:0005874//microtubule;GO:0012505//endomembrane system;GO:0015629//actin cytoskeleton;GO:0019897//extrinsic to plasma membrane;GO:0030027//lamellipodium;GO:0043231//intracellular membrane-bounded organelle;GO:0044444//cytoplasmic part	GO:0015631//tubulin binding	GO:0030178//negative regulation of Wnt receptor signaling pathway;GO:0035411//catenin import into nucleus	gi|119589902|gb|EAW69496.1|/0/adenomatosis polyposis coli 2, isoform CRA_a [Homo sapiens]
80108	2405	47	209	0.431664232	1.278149651	1.566075301	Up	1.31E-13	5.78E-13	ZFP2	2	GO:0043231//intracellular membrane-bounded organelle	GO:0003676//nucleic acid binding;GO:0046914//transition metal ion binding	GO:0010467//gene expression	gi|297295868|ref|XP_001097848.2|/0/PREDICTED: zinc finger protein 2 homolog isoform 1 [Macaca mulatta]
8557	963	27	120	0.61929955	1.832759415	1.565308114	Up	2.31E-08	7.48E-08	TCAP	3	GO:0031674//I band	GO:0005198//structural molecule activity;GO:0008092//cytoskeletal protein binding;GO:0019904//protein domain specific binding	GO:0006941//striated muscle contraction;GO:0007015//actin filament organization;GO:0007507//heart development;GO:0009612//response to mechanical stimulus;GO:0009952//anterior/posterior pattern specification;GO:0014866//skeletal myofibril assembly;GO:0048747//muscle fiber development;GO:0060415//muscle tissue morphogenesis;GO:0065003	gi|4507435|ref|NP_003664.1|/2.69845e-82/telethonin [Homo sapiens]
10903	2879	135	598	1.035751071	3.054991593	1.560491098	Up	4.78E-36	4.52E-35	MTMR11	1	-	GO:0042578//phosphoric ester hydrolase activity	-	gi|224994251|ref|NP_001139334.1|/0/myotubularin-related protein 11 isoform a [Homo sapiens]//gi|89111941|ref|NP_870988.2|/0/myotubularin-related protein 11 isoform b [Homo sapiens]
348	1223	38	168	0.686310158	2.020381229	1.55769493	Up	3.98E-11	1.54E-10	APOE	2	GO:0005768//endosome;GO:0009897//external side of plasma membrane;GO:0015630//microtubule cytoskeleton;GO:0034385;GO:0043005//neuron projection;GO:0044297//cell body	GO:0005539//glycosaminoglycan binding;GO:0008047//enzyme activator activity;GO:0008092//cytoskeletal protein binding;GO:0008289//lipid binding;GO:0015248//sterol transporter activity;GO:0042802//identical protein binding;GO:0046872//metal ion binding;GO:0046983//protein dimerization activity;GO:0070325//lipoprotein particle receptor binding;GO:0071814	GO:0001558//regulation of cell growth;GO:0001935//endothelial cell proliferation;GO:0006182//cGMP biosynthetic process;GO:0006639//acylglycerol metabolic process;GO:0006875//cellular metal ion homeostasis;GO:0006897//endocytosis;GO:0006979//response to oxidative stress;GO:0006996//organelle organization;GO:0007166//cell surface receptor signaling pathway;GO:0007266//Rho protein signal transductio…	gi|4557325|ref|NP_000032.1|/1.25413e-157/apolipoprotein E precursor [Homo sapiens]
8578	3864	19	84	0.10861249	0.319736833	1.55769493	Up	3.48E-06	9.54E-06	SCARF1	1	GO:0031224//intrinsic to membrane	GO:0004888//transmembrane signaling receptor activity;GO:0071813//lipoprotein particle binding	GO:0006897//endocytosis;GO:0008203//cholesterol metabolic process;GO:0010975//regulation of neuron projection development;GO:0023052//signaling;GO:0032103;GO:0042551//neuron maturation	gi|145309306|ref|NP_663327.2|/0/scavenger receptor class F member 1 isoform 5 precursor [Homo sapiens]//gi|33598929|ref|NP_003684.2|/0/scavenger receptor class F member 1 isoform 1 precursor [Homo sapiens]//gi|33598931|ref|NP_663325.1|/0/scavenger receptor class F member 1 isoform 3 precursor [Homo sapiens]
1821	7118	81	357	0.251356617	0.737667641	1.553235282	Up	5.35E-22	3.34E-21	DRP2	2	GO:0005626//insoluble fraction;GO:0016020//membrane;GO:0043005//neuron projection;GO:0043232	GO:0046914//transition metal ion binding	GO:0007399//nervous system development;GO:0043062//extracellular structure organization	gi|133777549|gb|AAI11696.2|/0/Dystrophin related protein 2 [Homo sapiens]//gi|148539558|ref|NP_001930.2|/0/dystrophin-related protein 2 isoform 1 [Homo sapiens]
653659	1706	32	141	0.414318417	1.215599705	1.552856373	Up	1.64E-09	5.75E-09	TMEM183B	1	GO:0031224//intrinsic to membrane	-	-	gi|119369512|ref|NP_001073277.1|/0/transmembrane protein 183B [Homo sapiens]
389813	2931	39	171	0.293908452	0.858085952	1.545755316	Up	3.41E-11	1.33E-10	C9orf172	2	-	-	-	gi|148762978|ref|NP_001073951.2|/0/uncharacterized protein C9orf172 [Homo sapiens]
23166	7965	24	105	0.066556235	0.193889379	1.542588037	Up	2.40E-07	7.23E-07	STAB1	2	GO:0016021//integral to membrane	GO:0004888//transmembrane signaling receptor activity;GO:0005539//glycosaminoglycan binding;GO:0015036//disulfide oxidoreductase activity;GO:0030169//low-density lipoprotein particle binding;GO:0043498//cell surface binding	GO:0001525//angiogenesis;GO:0006897//endocytosis;GO:0006952//defense response;GO:0007154//cell communication	gi|20521856|dbj|BAA13377.2|/0/KIAA0246 protein [Homo sapiens]
80759	1443	91	398	1.392959048	4.056647217	1.542135001	Up	4.04E-24	2.72E-23	KHDC1	1	GO:0031224//intrinsic to membrane	GO:0003676//nucleic acid binding	-	gi|353523794|ref|NP_001238803.1|/8.17151e-138/KH homology domain-containing protein 1 isoform 1 [Homo sapiens]//gi|353523794|ref|NP_001238803.1|/8.65334e-97/KH homology domain-containing protein 1 isoform 1 [Homo sapiens]
55138	2516	27	118	0.237037149	0.689797905	1.541060568	Up	4.31E-08	1.37E-07	FAM90A1	3	-	GO:0046914//transition metal ion binding	-	gi|144953905|ref|NP_060558.3|/0/protein FAM90A1 [Homo sapiens]
51315	1774	425	1857	5.29174127	15.39603141	1.540744089	Up	1.85E-106	5.24E-105	KRCC1	1	-	-	-	gi|7706156|ref|NP_057702.1|/3.80332e-119/lysine-rich coiled-coil protein 1 [Homo sapiens]
79690	2561	30	131	0.258746786	0.752336647	1.539837426	Up	7.76E-09	2.60E-08	GAL3ST4	4	GO:0000139//Golgi membrane;GO:0005626//insoluble fraction;GO:0031224//intrinsic to membrane	GO:0030554//adenyl nucleotide binding;GO:0050694//galactose 3-O-sulfotransferase activity	GO:0005975//carbohydrate metabolic process;GO:0006029//proteoglycan metabolic process;GO:0007154//cell communication	gi|62087868|dbj|BAD92381.1|/0/galactose-3-O-sulfotransferase 4 variant [Homo sapiens]
2661	2020	37	161	0.4045886	1.172262863	1.534768533	Up	1.60E-10	5.95E-10	GDF9	3	GO:0044421//extracellular region part	GO:0005102//receptor binding	GO:0003006//developmental process involved in reproduction;GO:0007178//transmembrane receptor protein serine/threonine kinase signaling pathway;GO:0007276//gamete generation;GO:0016049//cell growth	gi|4885261|ref|NP_005251.1|/0/growth/differentiation factor 9 preproprotein [Homo sapiens]
2979	2287	20	87	0.193164413	0.559504506	1.534320421	Up	2.96E-06	8.17E-06	GUCA1B	5	GO:0016020//membrane	GO:0030250//guanylate cyclase activator activity;GO:0046872//metal ion binding	GO:0007154//cell communication;GO:0007167//enzyme linked receptor protein signaling pathway;GO:0030826//regulation of cGMP biosynthetic process;GO:0046903//secretion;GO:0050953//sensory perception of light stimulus	gi|153945858|ref|NP_002089.4|/2.09707e-112/guanylyl cyclase-activating protein 2 [Homo sapiens]
26038	9663	61	265	0.139437999	0.403352167	1.532416232	Up	2.08E-16	1.04E-15	CHD5	2	GO:0043231//intracellular membrane-bounded organelle;GO:0044427//chromosomal part	GO:0003676//nucleic acid binding;GO:0032559;GO:0042623//ATPase activity, coupled;GO:0046914//transition metal ion binding	GO:0006325//chromatin organization	gi|24308089|ref|NP_056372.1|/0/chromodomain-helicase-DNA-binding protein 5 [Homo sapiens]
100861532	13357	5022	21687	8.304836177	23.88037013	1.523801583	Up	0	0	RN45S	1	-	GO:0001071//nucleic acid binding transcription factor activity;GO:0005515//protein binding	GO:0006351//transcription, DNA-dependent	gi|68226711|ref|NP_001020173.1|/6.24964e-80/uncharacterized protein LOC310926 [Rattus norvegicus]
57538	10936	60	259	0.121187	0.348330708	1.523222712	Up	6.07E-16	2.99E-15	ALPK3	4	GO:0043231//intracellular membrane-bounded organelle	GO:0004672//protein kinase activity;GO:0032559	GO:0006464//cellular protein modification process;GO:0048513//organ development	gi|115511036|ref|NP_065829.3|/0/alpha-protein kinase 3 [Homo sapiens]
144193	2143	20	86	0.206144196	0.590237476	1.51764168	Up	4.05E-06	1.10E-05	AMDHD1	2	GO:0044444//cytoplasmic part	GO:0016812//hydrolase activity, acting on carbon-nitrogen (but not peptide) bonds, in cyclic amides;GO:0043169//cation binding	GO:0006536//glutamate metabolic process;GO:0006547//histidine metabolic process	gi|51555810|dbj|BAD38660.1|/0/putative protein product of HMFT1272 [Homo sapiens]
51655	1814	14	60	0.170472386	0.486479415	1.512840694	Up	0.000133477	0.000312348	RASD1	1	GO:0000267//cell fraction;GO:0016020//membrane;GO:0043231//intracellular membrane-bounded organelle;GO:0044444//cytoplasmic part	GO:0017111//nucleoside-triphosphatase activity;GO:0032561//guanyl ribonucleotide binding	GO:0006355//regulation of transcription, DNA-dependent;GO:0007166//cell surface receptor signaling pathway;GO:0009207;GO:0035556//intracellular signal transduction	gi|7706359|ref|NP_057168.1|/6.38148e-138/dexamethasone-induced Ras-related protein 1 isoform 1 proprotein [Homo sapiens]//gi|8118457|gb|AAF72997.1|AF262018_1/1.15463e-118/dexamethasone-induced ras-related protein 1 [Homo sapiens]
151649	2130	14	60	0.145181647	0.414306882	1.512840694	Up	0.000133477	0.000312386	PP2D1	1	-	-	-	gi|119584708|gb|EAW64304.1|/0/chromosome 3 open reading frame 48 [Homo sapiens]//gi|358030299|ref|NP_001239586.1|/0/protein phosphatase 2C-like domain-containing protein 1 [Homo sapiens]
285755	4223	103	439	0.538740259	1.528952309	1.504881623	Up	1.38E-25	9.81E-25	PPIL6	2	-	GO:0016859//cis-trans isomerase activity	GO:0044267//cellular protein metabolic process	gi|27735045|ref|NP_775943.1|/0/peptidyl-prolyl cis-trans isomerase-like 6 isoform 1 [Homo sapiens]//gi|289803023|ref|NP_001104768.2|/0/peptidyl-prolyl cis-trans isomerase-like 6 isoform 2 [Homo sapiens]
126248	1724	16	68	0.204996293	0.580125762	1.500767862	Up	5.09E-05	0.000124904	WDR88	3	-	-	-	gi|102470001|ref|NP_775750.3|/0/WD repeat-containing protein 88 [Homo sapiens]
728118	3308	262	1113	1.749440103	4.948575079	1.500119896	Up	3.90E-62	6.21E-61	FAM22A	1	-	-	-	gi|150170710|ref|NP_001092808.1|/0/protein FAM22A [Homo sapiens]
54757	4511	26	110	0.127310378	0.358649606	1.494225016	Up	2.36E-07	7.11E-07	FAM20A	1	-	-	-	gi|149635068|ref|XP_001509531.1|/0/PREDICTED: protein FAM20A-like [Ornithorhynchus anatinus]//gi|241896898|ref|NP_060035.2|/0/protein FAM20A isoform a precursor [Homo sapiens]
314	2681	179	757	1.474753734	4.152881757	1.493638733	Up	1.55E-42	1.71E-41	AOC2	3	GO:0016020//membrane;GO:0044424//intracellular part	GO:0016641//oxidoreductase activity, acting on the CH-NH2 group of donors, oxygen as acceptor;GO:0046914//transition metal ion binding;GO:0048037//cofactor binding	GO:0006576//cellular biogenic amine metabolic process;GO:0050953//sensory perception of light stimulus	gi|60498982|ref|NP_001149.2|/0/retina-specific copper amine oxidase isoform a precursor [Homo sapiens]//gi|60498984|ref|NP_033720.2|/0/retina-specific copper amine oxidase isoform b precursor [Homo sapiens]
3429	665	22	93	0.730742427	2.056893489	1.493032213	Up	2.13E-06	5.93E-06	IFI27	3	GO:0044464//cell part	-	GO:0043065//positive regulation of apoptotic process;GO:0050794//regulation of cellular process	gi|194272171|ref|NP_001123552.1|/4.53537e-09/interferon alpha-inducible protein 27, mitochondrial isoform 1 [Homo sapiens]//gi|55925614|ref|NP_005523.3|/1.19333e-14/interferon alpha-inducible protein 27, mitochondrial isoform 2 [Homo sapiens]
8705	1704	31	131	0.401842059	1.130712532	1.492531712	Up	1.66E-08	5.44E-08	B3GALT4	3	GO:0012505//endomembrane system;GO:0031224//intrinsic to membrane;GO:0043231//intracellular membrane-bounded organelle	GO:0035250//UDP-galactosyltransferase activity	GO:0006464//cellular protein modification process	gi|4502341|ref|NP_003773.1|/0/beta-1,3-galactosyltransferase 4 [Homo sapiens]
23615	1071	14	59	0.288736609	0.810238809	1.488593148	Up	0.000182206	0.000420899	PYY2	2	-	-	-	gi|119571449|gb|EAW51064.1|/2.83078e-30/peptide YY, 2 (seminalplasmin) [Homo sapiens]
202915	6293	14	59	0.049139823	0.137893813	1.488593148	Up	0.000182206	0.00042095	TMEM184A	1	GO:0031224//intrinsic to membrane	-	-	gi|74711763|sp|Q6ZTR0.1|YG017_HUMAN/0/RecName: Full=Putative uncharacterized protein MGC9712
5803	8169	15	63	0.040558852	0.113428491	1.483694348	Up	0.00011224	0.000265158	PTPRZ1	2	GO:0016021//integral to membrane;GO:0031012//extracellular matrix	GO:0004725//protein tyrosine phosphatase activity;GO:0005488//binding	GO:0006464//cellular protein modification process;GO:0006796//phosphate-containing compound metabolic process;GO:0048667//cell morphogenesis involved in neuron differentiation	gi|332205943|ref|NP_001193767.1|/0/receptor-type tyrosine-protein phosphatase zeta isoform 2 precursor [Homo sapiens]//gi|332205945|ref|NP_001193768.1|/0/receptor-type tyrosine-protein phosphatase zeta isoform 3 precursor [Homo sapiens]//gi|91208428|ref|NP_002842.2|/0/receptor-type tyrosine-protein phosphatase zeta isoform 1 precursor [Homo sapiens]
54954	8090	511	2123	1.395197425	3.859685984	1.468014195	Up	2.48E-113	7.53E-112	FAM120C	4	-	-	-	gi|157388908|ref|NP_060318.3|/0/constitutive coactivator of PPAR-gamma-like protein 2 isoform 1 [Homo sapiens]//gi|296278244|ref|NP_940858.1|/1.03302e-68/constitutive coactivator of PPAR-gamma-like protein 2 isoform 2 [Homo sapiens]
130132	3131	39	162	0.275134358	0.760996128	1.467752804	Up	5.29E-10	1.91E-09	RFTN2	2	GO:0016020//membrane	-	-	gi|188528644|ref|NP_653230.2|/0/raftlin-2 [Homo sapiens]
219731	3163	14	58	0.097766964	0.269698979	1.463931093	Up	0.000248024	0.000562438	LOC219731	1	-	-	-	gi|119606740|gb|EAW86334.1|/9.6097e-66/hCG2017698, isoform CRA_a [Homo sapiens]
219293	3859	15	62	0.085857802	0.236302008	1.460610735	Up	0.000152597	0.000355041	ATAD3C	2	-	GO:0016462//pyrophosphatase activity;GO:0032559	-	gi|56204889|emb|CAI22067.1|/0/ATPase family, AAA domain containing 3C [Homo sapiens]
51168	11876	27	111	0.050217705	0.13746853	1.452833385	Up	3.65E-07	1.08E-06	MYO15A	3	GO:0005902//microvillus;GO:0015629//actin cytoskeleton	GO:0008092//cytoskeletal protein binding;GO:0017111//nucleoside-triphosphatase activity;GO:0032559	GO:0007610//behavior;GO:0042471//ear morphogenesis;GO:0050954//sensory perception of mechanical stimulus	gi|118402590|ref|NP_057323.3|/0/unconventional myosin-XV [Homo sapiens]
51265	2138	47	193	0.485571786	1.327700468	1.451173206	Up	1.71E-11	6.72E-11	CDKL3	3	GO:0044424//intracellular part	GO:0004674//protein serine/threonine kinase activity;GO:0032559	GO:0006464//cellular protein modification process	gi|166064027|ref|NP_001107047.1|/0/cyclin-dependent kinase-like 3 isoform 1 [Homo sapiens]
10411	6239	29	119	0.102670647	0.280532044	1.450141789	Up	1.42E-07	4.35E-07	RAPGEF3	2	GO:0005626//insoluble fraction;GO:0016020//membrane;GO:0043234//protein complex	GO:0016208//AMP binding;GO:0019887//protein kinase regulator activity;GO:0030695//GTPase regulator activity	GO:0006468//protein phosphorylation;GO:0007599//hemostasis;GO:0009966//regulation of signal transduction;GO:0015980//energy derivation by oxidation of organic compounds;GO:0030073//insulin secretion	gi|148747859|ref|NP_001092001.1|/0/rap guanine nucleotide exchange factor 3 isoform a [Homo sapiens]
414245	2858	21	86	0.162300687	0.442574846	1.447252352	Up	8.52E-06	2.25E-05	DNAJC9-AS1	1	-	-	-	gi|172049034|sp|A6NH13.2|DAS1_HUMAN/4.58493e-43/RecName: Full=Putative uncharacterized protein DNAJC9-AS1; AltName: Full=DNAJC9 antisense RNA 1; AltName: Full=DNAJC9 antisense gene protein 1
100507043	3214	25	102	0.171813555	0.466772004	1.441874173	Up	1.27E-06	3.61E-06	LINC00617	1	-	-	-	gi|148686815|gb|EDL18762.1|/8.12889e-20/mCG53020, isoform CRA_a [Mus musculus]
100505696	5592	655	2661	2.587244216	6.998874598	1.435706719	Up	4.47E-137	1.64E-135	LOC100505696	1	GO:0043231//intracellular membrane-bounded organelle	GO:0019887//protein kinase regulator activity;GO:0019904//protein domain specific binding	GO:0007165//signal transduction	gi|397511821|ref|XP_003826263.1|/4.72068e-34/PREDICTED: SH3 domain-binding protein 5 [Pan paniscus]
26206	2010	17	69	0.186816896	0.504897864	1.434366636	Up	7.86E-05	0.000189065	SPAG8	1	GO:0030141//secretory granule	-	-	gi|27502373|ref|NP_758516.1|/0/sperm-associated antigen 8 isoform 2 [Homo sapiens]//gi|88853066|ref|NP_001034681.1|/3.03533e-166/sperm-associated antigen 8 isoform 1 [Homo sapiens]
728658	658	17	69	0.570671673	1.542317184	1.434366636	Up	7.86E-05	0.000189041	RPL13AP5	1	GO:0030529//ribonucleoprotein complex;GO:0044444//cytoplasmic part	GO:0005198//structural molecule activity	GO:0006412//translation;GO:0019080;GO:0031016//pancreas development	gi|6912634|ref|NP_036555.1|/5.27843e-103/60S ribosomal protein L13a isoform 1 [Homo sapiens]
4883	7450	18	73	0.053367827	0.144117622	1.433204578	Up	4.85E-05	0.000119375	NPR3	1	GO:0005626//insoluble fraction;GO:0031224//intrinsic to membrane	GO:0001653//peptide receptor activity;GO:0042802//identical protein binding	GO:0003014//renal system process;GO:0007188//adenylate cyclase-modulating G-protein coupled receptor signaling pathway;GO:0008015//blood circulation;GO:0031280;GO:0033687//osteoblast proliferation;GO:0048731;GO:0070661//leukocyte proliferation	gi|324120921|ref|NP_001191304.1|/0/atrial natriuretic peptide receptor 3 isoform 1 precursor [Homo sapiens]//gi|324120923|ref|NP_001191305.1|/9.17184e-175/atrial natriuretic peptide receptor 3 isoform 3 [Homo sapiens] //gi|4505441|ref|NP_000899.1|/0/atrial natriuretic peptide receptor 3 isoform 2 precursor [Homo sapiens]
338321	3484	20	81	0.126798798	0.341945878	1.431226928	Up	1.86E-05	4.74E-05	NLRP9	2	GO:0044424//intracellular part	GO:0032559	-	gi|33519450|ref|NP_789790.2|/0/NACHT, LRR and PYD domains-containing protein 9 [Homo sapiens]
81575	4752	138	558	0.641454627	1.727063347	1.428901875	Up	7.08E-30	5.70E-29	APOLD1	1	-	-	GO:0007275//multicellular organismal development;GO:0009987//cellular process	gi|194353993|ref|NP_110444.3|/4.10989e-84/apolipoprotein L domain-containing protein 1 isoform 2 [Homo sapiens]//gi|27503692|gb|AAH42478.1|/2.53649e-97/APOLD1 protein [Homo sapiens]
6853	3210	15	60	0.103216592	0.274913912	1.41330502	Up	0.000279734	0.000630518	SYN1	2	GO:0000267//cell fraction;GO:0000794//condensed nuclear chromosome;GO:0008021//synaptic vesicle;GO:0044459//plasma membrane part	GO:0003824//catalytic activity;GO:0008092//cytoskeletal protein binding;GO:0032559	GO:0001505//regulation of neurotransmitter levels;GO:0051234//establishment of localization	gi|19924097|ref|NP_598006.1|/0/synapsin-1 isoform Ib [Homo sapiens]
7881	4518	49	195	0.239559358	0.634802875	1.40592549	Up	3.91E-11	1.51E-10	KCNAB1	3	GO:0031224//intrinsic to membrane;GO:0044424//intracellular part	GO:0003824//catalytic activity;GO:0005267//potassium channel activity;GO:0005488//binding;GO:0016247//channel regulator activity	GO:0008152//metabolic process;GO:0030001//metal ion transport;GO:0034220//ion transmembrane transport	gi|27436962|ref|NP_003462.2|/0/voltage-gated potassium channel subunit beta-1 isoform 2 [Homo sapiens]//gi|27436966|ref|NP_751892.1|/0/voltage-gated potassium channel subunit beta-1 isoform 1 [Homo sapiens]//gi|8393643|ref|NP_058999.1|/0/voltage-gated potassium channel subunit beta-1 [Rattus norvegicus]
388730	1350	113	449	1.848876756	4.891736699	1.403697693	Up	9.53E-24	6.33E-23	TMEM81	1	GO:0031224//intrinsic to membrane	-	-	gi|42794618|ref|NP_976310.1|/4.08808e-120/transmembrane protein 81 precursor [Homo sapiens]
100131320	2474	68	270	0.607117155	1.605146105	1.402657776	Up	7.62E-15	3.56E-14	LOC100131320	1	GO:0000267//cell fraction;GO:0031982//vesicle;GO:0044431//Golgi apparatus part	GO:0008047//enzyme activator activity;GO:0017111//nucleoside-triphosphatase activity;GO:0019899//enzyme binding;GO:0032561//guanyl ribonucleotide binding	GO:0000301//retrograde transport, vesicle recycling within Golgi;GO:0006479//protein methylation;GO:0007265//Ras protein signal transduction;GO:0009207;GO:0015031//protein transport;GO:0033365//protein localization to organelle;GO:0042221//response to chemical stimulus;GO:0072384//organelle transport along microtubule	gi|6808528|gb|AAF28422.1|AF124200_1/3.76814e-30/Rab6-like protein [Homo sapiens]
90226	1546	33	131	0.471484845	1.246270475	1.402333903	Up	7.02E-08	2.20E-07	UCN2	3	-	GO:0005515//protein binding	GO:0009987//cellular process	gi|119585296|gb|EAW64892.1|/5.2312e-21/hCG2045959 [Homo sapiens]
146456	940	31	123	0.728445606	1.924543617	1.401623215	Up	1.80E-07	5.47E-07	TMED6	3	GO:0031090//organelle membrane;GO:0031224//intrinsic to membrane;GO:0043231//intracellular membrane-bounded organelle	-	GO:0051234//establishment of localization	gi|269914167|ref|NP_653277.2|/9.33665e-141/transmembrane emp24 domain-containing protein 6 precursor [Homo sapiens]
51561	1049	22	87	0.463244722	1.219815829	1.396816898	Up	1.29E-05	3.35E-05	IL23A	2	GO:0043234//protein complex;GO:0044421//extracellular region part	GO:0005126//cytokine receptor binding	GO:0001787//natural killer cell proliferation;GO:0001818//negative regulation of cytokine production;GO:0001819//positive regulation of cytokine production;GO:0001912//positive regulation of leukocyte mediated cytotoxicity;GO:0002763//positive regulation of myeloid leukocyte differentiation;GO:0002824;GO:0010455//positive regulation of cell fate commitment;GO:0010534;GO:0031349//positive regulati…	gi|11528343|gb|AAG37232.1|AF301620_1/1.86853e-87/interleukin 23 p19 subunit [Homo sapiens]
439965	3294	22	87	0.147523896	0.388459868	1.396816898	Up	1.29E-05	3.35E-05	FAM35B2	1	-	-	-	gi|10434681|dbj|BAB14342.1|/0/unnamed protein product [Homo sapiens]
56	1189	15	59	0.278658755	0.729828229	1.389057474	Up	0.000377124	0.000836575	ACRV1	4	GO:0030141//secretory granule	-	GO:0032501//multicellular organismal process	gi|4501879|ref|NP_001603.1|/5.08029e-140/acrosomal protein SP-10 isoform a precursor [Homo sapiens]//gi|9955927|ref|NP_064454.1|/3.77116e-129/acrosomal protein SP-10 isoform b precursor [Homo sapiens]//gi|9955929|ref|NP_064492.1|/4.54475e-115/acrosomal protein SP-10 isoform c precursor [Homo sapiens]//gi|9955931|ref|NP_064493.1|/1.05063e-105/acrosomal protein SP-10 isoform d precursor [Homo sapie…
11213	8351	28	110	0.074059851	0.19373349	1.387309812	Up	9.97E-07	2.86E-06	IRAK3	2	GO:0043231//intracellular membrane-bounded organelle	GO:0004672//protein kinase activity;GO:0032559;GO:0042802//identical protein binding;GO:0046872//metal ion binding;GO:0046983//protein dimerization activity	GO:0001959//regulation of cytokine-mediated signaling pathway;GO:0002224//toll-like receptor signaling pathway;GO:0002237//response to molecule of bacterial origin;GO:0002645;GO:0002719;GO:0009895;GO:0031348//negative regulation of defense response;GO:0043241//protein complex disassembly;GO:0043331//response to dsRNA;GO:0043405//regulation of MAP kinase activity;GO:0043433//negative regulation of…	gi|216547504|ref|NP_001135995.1|/0/interleukin-1 receptor-associated kinase 3 isoform b [Homo sapiens]//gi|216547519|ref|NP_009130.2|/0/interleukin-1 receptor-associated kinase 3 isoform a [Homo sapiens]
57468	6084	27	106	0.098025225	0.256251939	1.386337973	Up	1.60E-06	4.51E-06	SLC12A5	4	GO:0031224//intrinsic to membrane;GO:0032589//neuron projection membrane;GO:0043025//neuronal cell body	GO:0005488//binding;GO:0015377//cation:chloride symporter activity	GO:0007267//cell-cell signaling;GO:0007611//learning or memory;GO:0015695//organic cation transport;GO:0015698//inorganic anion transport;GO:0030001//metal ion transport;GO:0040007//growth;GO:0042221//response to chemical stimulus;GO:0045851//pH reduction	gi|158260539|dbj|BAF82447.1|/0/unnamed protein product [Homo sapiens]//gi|198041678|ref|NP_001128243.1|/0/solute carrier family 12 member 5 isoform 1 [Homo sapiens]
441549	1330	38	149	0.631095732	1.647726505	1.384546027	Up	1.20E-08	3.96E-08	CDNF	2	-	GO:0005102//receptor binding	-	gi|82880674|ref|NP_001025125.2|/1.38012e-104/cerebral dopamine neurotrophic factor precursor [Homo sapiens]
285962	2262	46	180	0.449188386	1.170389467	1.381596161	Up	3.77E-10	1.37E-09	FLJ40852	1	GO:0005815//microtubule organizing center;GO:0031981//nuclear lumen	GO:0004713//protein tyrosine kinase activity;GO:0032559;GO:0046872//metal ion binding	GO:0000087//M phase of mitotic cell cycle;GO:0006464//cellular protein modification process	gi|74729241|sp|Q8N7M3.1|YG005_HUMAN/9.13907e-68/RecName: Full=Putative uncharacterized protein FLJ40852
6543	5111	22	86	0.095078011	0.247481689	1.380138156	Up	1.73E-05	4.42E-05	SLC8A2	2	GO:0015630//microtubule cytoskeleton;GO:0030425//dendrite;GO:0031224//intrinsic to membrane;GO:0043231//intracellular membrane-bounded organelle;GO:0044297//cell body	GO:0005515//protein binding;GO:0015081//sodium ion transmembrane transporter activity;GO:0015291//secondary active transmembrane transporter activity	GO:0001775//cell activation;GO:0007204//elevation of cytosolic calcium ion concentration;GO:0007599//hemostasis;GO:0030900//forebrain development;GO:0033273//response to vitamin;GO:0070838//divalent metal ion transport	gi|5689511|dbj|BAA83039.1|/0/KIAA1087 protein [Homo sapiens]
54863	4069	173	676	0.939121321	2.443484038	1.379556229	Up	4.06E-34	3.65E-33	TOR4A	2	GO:0031224//intrinsic to membrane	GO:0016462//pyrophosphatase activity;GO:0032559	GO:0051084//'de novo' posttranslational protein folding	gi|116063568|ref|NP_060193.2|/0/torsin-4A [Homo sapiens]
720	5426	21	82	0.085487535	0.222271901	1.378539602	Up	2.79E-05	7.02E-05	C4A	2	GO:0044421//extracellular region part	GO:0061135	GO:0002455//humoral immune response mediated by circulating immunoglobulin;GO:0006952//defense response	gi|356582273|ref|NP_001239133.1|/0/complement C4-A isoform 2 preproprotein [Homo sapiens]//gi|68533033|dbj|BAE06071.1|/0/C4A variant protein [Homo sapiens]
81027	3496	162	631	1.023544851	2.654657125	1.374951212	Up	8.42E-32	7.10E-31	TUBB1	3	GO:0015630//microtubule cytoskeleton;GO:0032991//macromolecular complex	GO:0005198//structural molecule activity;GO:0017111//nucleoside-triphosphatase activity;GO:0032561//guanyl ribonucleotide binding	GO:0006458//'de novo' protein folding;GO:0007051//spindle organization;GO:0009207;GO:0043623//cellular protein complex assembly	gi|13562114|ref|NP_110400.1|/0/tubulin beta-1 chain [Homo sapiens]
11126	1559	19	74	0.269197346	0.698129685	1.374830873	Up	7.30E-05	0.000176496	CD160	2	GO:0031225//anchored to membrane	GO:0004888//transmembrane signaling receptor activity;GO:0005515//protein binding	GO:0002682//regulation of immune system process;GO:0006952//defense response;GO:0007165//signal transduction	gi|157849872|gb|ABV89736.1|/5.90977e-97/CD160 transmembrane isoform [Homo sapiens]
126549	3217	75	292	0.514959993	1.335003151	1.374310889	Up	1.66E-15	8.02E-15	ANKLE1	4	GO:0012505//endomembrane system	-	-	gi|119604994|gb|EAW84588.1|/0/ankyrin repeat domain 41, isoform CRA_c [Homo sapiens]
22973	1543	23	89	0.329249556	0.848349056	1.365476495	Up	1.44E-05	3.71E-05	LAMB2P1	1	GO:0005604//basement membrane	-	GO:0022008//neurogenesis;GO:0048468//cell development;GO:0048513//organ development;GO:0071842	gi|31982223|ref|NP_032509.2|/4.3369e-37/laminin subunit beta-2 precursor [Mus musculus]
149069	1367	28	108	0.452431468	1.161998965	1.3608376	Up	1.78E-06	4.99E-06	DCDC2B	1	-	-	GO:0007165//signal transduction	gi|150456471|ref|NP_001092904.1|/0/doublecortin domain-containing protein 2B [Homo sapiens]
135154	526	83	320	3.485424147	8.947768399	1.360193684	Up	1.28E-16	6.48E-16	C6orf57	2	GO:0043231//intracellular membrane-bounded organelle	-	-	gi|46275839|ref|NP_660310.2|/9.11697e-60/UPF0369 protein C6orf57 precursor [Homo sapiens]
728743	3369	69	266	0.452388303	1.161264436	1.360062999	Up	4.73E-14	2.12E-13	LOC728743	1	-	-	-	gi|297289638|ref|XP_001098218.2|/3.73286e-99/PREDICTED: zinc finger protein 615-like [Macaca mulatta]
9992	809	26	100	0.709885187	1.818033907	1.356721492	Up	4.59E-06	1.24E-05	KCNE2	1	GO:0000323//lytic vacuole;GO:0005887//integral to plasma membrane	GO:0005267//potassium channel activity;GO:0016247//channel regulator activity	GO:0003012//muscle system process;GO:0003013;GO:0030001//metal ion transport;GO:0034220//ion transmembrane transport;GO:0044057	gi|27436978|ref|NP_751951.1|/3.2291e-64/potassium voltage-gated channel subfamily E member 2 [Homo sapiens]
6565	5523	36	138	0.143976213	0.367497631	1.351904476	Up	7.24E-08	2.26E-07	SLC15A2	1	GO:0005626//insoluble fraction;GO:0016021//integral to membrane	GO:0005488//binding;GO:0015198//oligopeptide transporter activity;GO:0015238//drug transmembrane transporter activity;GO:0015295//solute:hydrogen symporter activity	GO:0015833//peptide transport	gi|226371746|ref|NP_066568.3|/0/solute carrier family 15 member 2 isoform a [Homo sapiens]//gi|226371748|ref|NP_001139470.1|/0/solute carrier family 15 member 2 isoform b [Homo sapiens]
387849	1139	17	65	0.329676875	0.839344276	1.348209992	Up	0.000256834	0.000581033	REP15	1	GO:0005769//early endosome	-	-	gi|71274164|ref|NP_001025045.1|/1.76204e-134/rab15 effector protein [Homo sapiens]
147670	2542	33	126	0.286748848	0.729030166	1.346190825	Up	2.97E-07	8.88E-07	LOC147670	1	-	-	-	gi|302318930|ref|NP_001180557.1|/8.35345e-41/uncharacterized protein LOC147670 [Homo sapiens]
100533970	6285	145	553	0.509595997	1.294107486	1.344531601	Up	3.45E-27	2.57E-26	P2RX5-TAX1BP3	1	GO:0016021//integral to membrane	GO:0005231//excitatory extracellular ligand-gated ion channel activity;GO:0016502;GO:0032559	GO:0009967//positive regulation of signal transduction;GO:0010522//regulation of calcium ion transport into cytosol;GO:0035587;GO:0048731	gi|62088826|dbj|BAD92860.1|/0/purinergic receptor P2X5 isoform A variant [Homo sapiens]
221395	5822	16	61	0.060703128	0.15410195	1.344042358	Up	0.000417314	0.000921331	GPR116	1	GO:0031224//intrinsic to membrane	GO:0004888//transmembrane signaling receptor activity	GO:0007186//G-protein coupled receptor signaling pathway	gi|119624714|gb|EAX04309.1|/0/G protein-coupled receptor 116, isoform CRA_b [Homo sapiens]//gi|71891679|dbj|BAA34478.2|/0/KIAA0758 protein [Homo sapiens]
257044	3208	48	183	0.330499012	0.83901018	1.344042358	Up	6.17E-10	2.22E-09	C1orf101	1	GO:0031224//intrinsic to membrane	-	-	gi|119597517|gb|EAW77111.1|/0/hCG2042312, isoform CRA_c [Homo sapiens]//gi|195972862|ref|NP_001124429.1|/0/uncharacterized protein C1orf101 isoform 1 precursor [Homo sapiens]
2298	2204	57	216	0.571250447	1.441427028	1.335302508	Up	2.17E-11	8.54E-11	FOXD4	4	GO:0031981//nuclear lumen;GO:0043234//protein complex	GO:0000981//sequence-specific DNA binding RNA polymerase II transcription factor activity;GO:0005515//protein binding;GO:0043565//sequence-specific DNA binding;GO:0043566//structure-specific DNA binding	GO:0000122//negative regulation of transcription from RNA polymerase II promoter;GO:0001667//ameboidal cell migration;GO:0001822//kidney development;GO:0021782//glial cell development;GO:0030509//BMP signaling pathway;GO:0048675//axon extension;GO:0050931//pigment cell differentiation;GO:0060600	gi|34596581|gb|AAQ76878.1|/0/FOXD4 [Homo sapiens]
284837	4622	122	462	0.583033054	1.470153001	1.334316724	Up	1.01E-22	6.47E-22	LOC284837	1	-	-	-	gi|74711021|sp|Q6ZR03.1|YU004_HUMAN/1.32446e-159/RecName: Full=Uncharacterized protein FLJ46757
80863	1931	67	253	0.766400565	1.927031206	1.330209405	Up	4.87E-13	2.08E-12	PRRT1	3	GO:0031224//intrinsic to membrane	-	-	gi|119623993|gb|EAX03588.1|/4.29163e-172/proline-rich transmembrane protein 1, isoform CRA_a [Homo sapiens]
717	2867	62	233	0.47766925	1.195304979	1.323294855	Up	4.94E-12	2.00E-11	C2	1	GO:0044421//extracellular region part	GO:0004175//endopeptidase activity	GO:0002455//humoral immune response mediated by circulating immunoglobulin;GO:0006952//defense response;GO:0019538//protein metabolic process	gi|14550407|ref|NP_000054.2|/0/complement C2 isoform 1 preproprotein [Homo sapiens]//gi|194385074|dbj|BAG60943.1|/0/unnamed protein product [Homo sapiens]//gi|225543438|ref|NP_001139375.1|/0/complement C2 isoform 2 preproprotein [Homo sapiens]//gi|295849303|ref|NP_001171534.1|/0/complement C2 isoform 3 [Homo sapiens]
6094	1894	45	169	0.524802417	1.312372829	1.32233136	Up	4.39E-09	1.49E-08	ROM1	3	GO:0016021//integral to membrane	-	GO:0009987//cellular process;GO:0050953//sensory perception of light stimulus	gi|143745282|sp|Q03395.2|ROM1_HUMAN/1.83427e-143/RecName: Full=Rod outer segment membrane protein 1; Short=ROSP1; AltName: Full=Tetraspanin-23; Short=Tspan-23
100505783	1743	96	357	1.216570086	3.01246028	1.308122784	Up	2.08E-17	1.09E-16	LOC100505783	1	-	-	-	gi|119596342|gb|EAW75936.1|/6.0481e-32/hCG2018868, isoform CRA_a [Homo sapiens]//gi|119596342|gb|EAW75936.1|/6.96922e-32/hCG2018868, isoform CRA_a [Homo sapiens]//gi|119596342|gb|EAW75936.1|/7.67098e-32/hCG2018868, isoform CRA_a [Homo sapiens]
4502	466	241	893	11.42337446	28.18487042	1.302932049	Up	5.24E-41	5.59E-40	MT2A	3	-	GO:0005488//binding	GO:0007165//signal transduction;GO:0042221//response to chemical stimulus	gi|5174764|ref|NP_005944.1|/3.67332e-12/metallothionein-2 [Homo sapiens]
114904	2954	242	895	1.809539895	4.456183278	1.300185655	Up	5.73E-41	6.10E-40	C1QTNF6	1	-	-	-	gi|32967294|ref|NP_114116.3|/1.97018e-154/complement C1q tumor necrosis factor-related protein 6 [Homo sapiens]//gi|32967294|ref|NP_114116.3|/3.88646e-154/complement C1q tumor necrosis factor-related protein 6 [Homo sapiens]
5630	1833	72	266	0.86762752	2.134369823	1.298662454	Up	3.35E-13	1.44E-12	PRPH	3	GO:0043234//protein complex	-	-	gi|21264345|ref|NP_006253.2|/0/peripherin [Homo sapiens]
84849	1291	49	181	0.838364973	2.062067288	1.298441063	Up	2.07E-09	7.18E-09	MGC16142	1	-	-	-	gi|119618124|gb|EAW97718.1|/4.64761e-27/5'-nucleotidase domain containing 3, isoform CRA_d [Homo sapiens]
643641	6913	759	2802	2.425149446	5.961452314	1.297590185	Up	3.56E-124	1.19E-122	ZNF862	1	GO:0043231//intracellular membrane-bounded organelle	GO:0005515//protein binding;GO:0043169//cation binding	GO:0006351//transcription, DNA-dependent	gi|149773449|ref|NP_001092690.1|/0/zinc finger protein 862 [Homo sapiens]
56241	3201	68	251	0.469230816	1.153290057	1.297385733	Up	1.61E-12	6.71E-12	SUSD2	3	GO:0031224//intrinsic to membrane	GO:0001871;GO:0004888//transmembrane signaling receptor activity	GO:0002376//immune system process;GO:0023052//signaling	gi|10092665|ref|NP_062547.1|/0/sushi domain-containing protein 2 precursor [Homo sapiens]
4621	6061	472	1742	1.720128938	4.227215291	1.29719088	Up	7.40E-78	1.49E-76	MYH3	3	GO:0016459//myosin complex;GO:0043292//contractile fiber	GO:0003774//motor activity;GO:0008092//cytoskeletal protein binding;GO:0032559	GO:0006936//muscle contraction;GO:0030029//actin filament-based process;GO:0048513//organ development	gi|98986453|ref|NP_002461.2|/0/myosin-3 [Homo sapiens]
100509894	3508	19	70	0.119634738	0.293487059	1.294660524	Up	0.000230946	0.000526027	CPB2-AS1	1	-	-	-	gi|355564236|gb|EHH20736.1|/2.20584e-33/hypothetical protein EGK_03652, partial [Macaca mulatta]//gi|355564236|gb|EHH20736.1|/2.42443e-33/hypothetical protein EGK_03652, partial [Macaca mulatta]
400684	968	18	66	0.410733793	1.002810975	1.287774138	Up	0.000374048	0.000830235	LOC400684	1	GO:0012505//endomembrane system;GO:0043231//intracellular membrane-bounded organelle;GO:0044444//cytoplasmic part;GO:0044459//plasma membrane part	GO:0000166//nucleotide binding;GO:0003779//actin binding;GO:0005506//iron ion binding;GO:0016597//amino acid binding;GO:0016709//oxidoreductase activity, acting on paired donors, with incorporation or reduction of molecular oxygen, NAD(P)H as one donor, and incorporation of one atom of oxygen;GO:0050662//coenzyme binding	GO:0001990;GO:0006525//arginine metabolic process;GO:0006996//organelle organization;GO:0008283//cell proliferation;GO:0009719;GO:0010033//response to organic substance;GO:0010543//regulation of platelet activation;GO:0014738;GO:0014805//smooth muscle adaptation;GO:0016477//cell migration;GO:0030001//metal ion transport;GO:0031281;GO:0032768;GO:0042311//vasodilation;GO:0043066//negative regulatio…	gi|119575293|gb|EAW54898.1|/1.09498e-06/hCG1811730 [Homo sapiens]
646	4627	161	590	0.768581035	1.8754393	1.286959287	Up	3.78E-27	2.81E-26	BNC1	3	GO:0043231//intracellular membrane-bounded organelle	GO:0001071//nucleic acid binding transcription factor activity;GO:0003676//nucleic acid binding;GO:0046914//transition metal ion binding	GO:0008283//cell proliferation;GO:0009888//tissue development;GO:0010467//gene expression	gi|157276588|ref|NP_001708.3|/0/zinc finger protein basonuclin-1 [Homo sapiens]
4501	468	236	863	11.13856997	27.12160852	1.28387872	Up	7.72E-39	7.84E-38	MT1X	3	-	-	-	gi|119603291|gb|EAW82885.1|/9.28466e-19/metallothionein 1X, isoform CRA_a [Homo sapiens]
388722	697	69	252	2.18665164	5.317631801	1.282060487	Up	2.31E-12	9.51E-12	C1orf53	2	-	-	-	gi|66912196|ref|NP_001019765.1|/4.1018e-80/uncharacterized protein C1orf53 [Homo sapiens]
5896	6582	20	73	0.067117443	0.163123106	1.281201484	Up	0.000189229	0.000436222	RAG1	2	GO:0043231//intracellular membrane-bounded organelle	GO:0003677//DNA binding;GO:0004518//nuclease activity;GO:0019787//small conjugating protein ligase activity;GO:0042802//identical protein binding;GO:0046914//transition metal ion binding	GO:0002329//pre-B cell differentiation;GO:0002562;GO:0006325//chromatin organization;GO:0006513//protein monoubiquitination;GO:0010466//negative regulation of peptidase activity;GO:0030217//T cell differentiation;GO:0070233//negative regulation of T cell apoptotic process	gi|313104166|sp|P15918.2|RAG1_HUMAN/0/RecName: Full=V(D)J recombination-activating protein 1; Short=RAG-1; AltName: Full=RING finger protein 74; Includes: RecName: Full=Endonuclease RAG1; Includes: RecName: Full=E3 ubiquitin-protein ligase RAG1
1893	2242	54	197	0.532012013	1.29235289	1.280469338	Up	6.08E-10	2.18E-09	ECM1	2	GO:0031012//extracellular matrix	GO:0019899//enzyme binding;GO:0060089	GO:0001935//endothelial cell proliferation;GO:0007249//I-kappaB kinase/NF-kappaB cascade;GO:0009888//tissue development;GO:0030279//negative regulation of ossification;GO:0045765//regulation of angiogenesis;GO:0051346//negative regulation of hydrolase activity	gi|221316614|ref|NP_004416.2|/0/extracellular matrix protein 1 isoform 1 precursor [Homo sapiens]//gi|221316616|ref|NP_073155.2|/0/extracellular matrix protein 1 isoform 2 precursor [Homo sapiens]//gi|322302700|ref|NP_001189787.1|/0/extracellular matrix protein 1 isoform 3 precursor [Homo sapiens]
196385	13716	110	401	0.177144836	0.429998951	1.279403733	Up	8.85E-19	4.91E-18	DNAH10	3	GO:0005875//microtubule associated complex;GO:0005930//axoneme	GO:0003774//motor activity;GO:0032559	GO:0007017//microtubule-based process	gi|198442844|ref|NP_997320.2|/0/dynein heavy chain 10, axonemal [Homo sapiens]
162394	4660	239	870	1.132857467	2.745894431	1.277309803	Up	7.57E-39	7.69E-38	SLFN5	3	GO:0043231//intracellular membrane-bounded organelle	GO:0032559	GO:0048869//cellular developmental process	gi|119600565|gb|EAW80159.1|/0/likely ortholog of mouse schlafen 5 [Homo sapiens]
7292	3493	36	130	0.227649763	0.547387993	1.265747832	Up	6.76E-07	1.96E-06	TNFSF4	3	GO:0016021//integral to membrane;GO:0044421//extracellular region part	GO:0032813//tumor necrosis factor receptor superfamily binding	GO:0001818//negative regulation of cytokine production;GO:0001819//positive regulation of cytokine production;GO:0016125//sterol metabolic process;GO:0023052//signaling;GO:0031349//positive regulation of defense response;GO:0032496//response to lipopolysaccharide;GO:0034695//response to prostaglandin E stimulus;GO:0042102//positive regulation of T cell proliferation;GO:0043392//negative regulatio…	gi|4507603|ref|NP_003317.1|/3.30464e-99/tumor necrosis factor ligand superfamily member 4 [Homo sapiens]
100506757	1333	20	72	0.331408111	0.794424899	1.261301927	Up	0.000250152	0.000566791	LINC00629	1	-	-	-	gi|119632163|gb|EAX11758.1|/4.57346e-23/hCG1818089 [Homo sapiens]
7042	5966	72	259	0.266570775	0.638508988	1.260188307	Up	2.24E-12	9.24E-12	TGFB2	2	GO:0005578//proteinaceous extracellular matrix;GO:0031091//platelet alpha granule;GO:0043005//neuron projection;GO:0044297//cell body;GO:0044421//extracellular region part;GO:0044431//Golgi apparatus part	GO:0004674//protein serine/threonine kinase activity;GO:0005160//transforming growth factor beta receptor binding;GO:0042802//identical protein binding;GO:0046983//protein dimerization activity	GO:0001775//cell activation;GO:0001837//epithelial to mesenchymal transition;GO:0001944//vasculature development;GO:0002684//positive regulation of immune system process;GO:0002719;GO:0003006//developmental process involved in reproduction;GO:0006606//protein import into nucleus;GO:0006887//exocytosis;GO:0007178//transmembrane receptor protein serine/threonine kinase signaling pathway;GO:0007420/…	gi|189053677|dbj|BAG35929.1|/0/unnamed protein product [Homo sapiens]//gi|208022653|ref|NP_001129071.1|/0/transforming growth factor beta-2 isoform 1 precursor [Homo sapiens]
151295	2418	27	97	0.246644114	0.59001892	1.25833036	Up	2.05E-05	5.21E-05	SLC23A3	1	GO:0016020//membrane;GO:0031224//intrinsic to membrane	GO:0005488//binding	GO:0006810//transport	gi|158635944|ref|NP_653313.3|/0/solute carrier family 23 member 3 isoform 1 [Homo sapiens]//gi|222080105|ref|NP_001138361.1|/0/solute carrier family 23 member 3 isoform 2 [Homo sapiens]//gi|222080107|ref|NP_001138362.1|/0/solute carrier family 23 member 3 isoform 3 [Homo sapiens]
7352	2438	85	305	0.770102462	1.839994981	1.256579517	Up	2.86E-14	1.30E-13	UCP3	2	GO:0019866//organelle inner membrane;GO:0031224//intrinsic to membrane;GO:0043231//intracellular membrane-bounded organelle	GO:0022857//transmembrane transporter activity	GO:0000305//response to oxygen radical;GO:0006818//hydrogen transport;GO:0022900//electron transport chain;GO:0031667//response to nutrient levels;GO:0031960//response to corticosteroid stimulus;GO:0032501//multicellular organismal process;GO:0032502//developmental process;GO:0032787//monocarboxylic acid metabolic process;GO:0043434//response to peptide hormone stimulus;GO:0044238//primary metabo…	gi|4507807|ref|NP_003347.1|/2.31771e-156/mitochondrial uncoupling protein 3 isoform UCP3L [Homo sapiens]//gi|4507807|ref|NP_003347.1|/4.05307e-178/mitochondrial uncoupling protein 3 isoform UCP3L [Homo sapiens]
63973	2370	58	208	0.540558792	1.290819416	1.255763743	Up	3.70E-10	1.34E-09	NEUROG2	3	-	GO:0003677//DNA binding	GO:0006357//regulation of transcription from RNA polymerase II promoter;GO:0006935//chemotaxis;GO:0007420//brain development;GO:0016477//cell migration;GO:0021953//central nervous system neuron differentiation;GO:0045597//positive regulation of cell differentiation	gi|11875764|gb|AAG40770.1|/3.65437e-75/neurogenin 2 [Homo sapiens]
54457	2371	24	86	0.22358516	0.533479085	1.254607274	Up	6.44E-05	0.000156812	TAF7L	1	GO:0005667//transcription factor complex	-	GO:0006352//DNA-dependent transcription, initiation;GO:0048232//male gamete generation;GO:0048869//cellular developmental process	gi|270483792|ref|NP_079161.3|/0/transcription initiation factor TFIID subunit 7-like isoform 1 [Homo sapiens]//gi|270483792|ref|NP_079161.3|/3.05121e-169/transcription initiation factor TFIID subunit 7-like isoform 1 [Homo sapiens]
100529209	1909	72	258	0.833086037	1.987761514	1.254607274	Up	2.93E-12	1.20E-11	RNASEK-C17ORF49	1	GO:0031010;GO:0031224//intrinsic to membrane;GO:0035097//histone methyltransferase complex	GO:0003676//nucleic acid binding;GO:0003824//catalytic activity	GO:0006325//chromatin organization;GO:0006351//transcription, DNA-dependent	gi|218563737|ref|NP_001136270.1|/3.73309e-77/chromatin complexes subunit BAP18 isoform 1 [Homo sapiens]
8857	16407	127	455	0.170977054	0.407880289	1.254343069	Up	1.60E-20	9.46E-20	FCGBP	2	-	GO:0005488//binding	-	gi|154146262|ref|NP_003881.2|/0/IgGFc-binding protein precursor [Homo sapiens]
84077	3349	26	93	0.171483164	0.408430627	1.252024113	Up	3.28E-05	8.21E-05	C3orf20	1	GO:0031224//intrinsic to membrane;GO:0044424//intracellular part	-	-	gi|296785031|ref|NP_115513.4|/0/uncharacterized protein C3orf20 isoform 1 [Homo sapiens]
10235	2310	53	189	0.506788997	1.203373171	1.24762699	Up	2.85E-09	9.82E-09	RASGRP2	1	GO:0001726//ruffle;GO:0005624//membrane fraction;GO:0044444//cytoplasmic part;GO:0044459//plasma membrane part	GO:0008289//lipid binding;GO:0030695//GTPase regulator activity;GO:0046872//metal ion binding	GO:0001775//cell activation;GO:0007264//small GTPase mediated signal transduction;GO:0007599//hemostasis;GO:0009966//regulation of signal transduction;GO:0016049//cell growth	gi|6358505|gb|AAF07219.1|AF043722_1/0/guanine exchange factor MCG7 isoform 1 [Homo sapiens]//gi|82571741|gb|AAI10307.1|/0/RASGRP2 protein [Homo sapiens]
100128398	1897	20	71	0.232876654	0.550479966	1.241124045	Up	0.000329818	0.000737734	LOC100128398	1	-	-	-	gi|119592955|gb|EAW72549.1|/8.75843e-53/hCG1811579 [Homo sapiens]
10457	2775	20	71	0.15919532	0.376310089	1.241124045	Up	0.000329818	0.000737821	GPNMB	1	GO:0016021//integral to membrane;GO:0048770	GO:0005102//receptor binding;GO:0005539//glycosaminoglycan binding	GO:0001503//ossification;GO:0008283//cell proliferation;GO:0009987//cellular process	gi|194388124|dbj|BAG65446.1|/0/unnamed protein product [Homo sapiens]
57822	2879	28	99	0.214822444	0.505759478	1.235306718	Up	2.20E-05	5.59E-05	GRHL3	1	GO:0043231//intracellular membrane-bounded organelle	GO:0003676//nucleic acid binding	GO:0030036//actin cytoskeleton organization	gi|303324553|ref|NP_937817.3|/0/grainyhead-like protein 3 homolog isoform 3 [Homo sapiens]//gi|38049007|ref|NP_067003.2|/0/grainyhead-like protein 3 homolog isoform 1 [Homo sapiens]//gi|38049009|ref|NP_937816.1|/0/grainyhead-like protein 3 homolog isoform 2 [Homo sapiens]
114814	6257	258	910	0.910787032	2.139073649	1.2318005	Up	1.91E-38	1.92E-37	GNRHR2	3	GO:0031224//intrinsic to membrane	GO:0016500//protein-hormone receptor activity	GO:0007166//cell surface receptor signaling pathway	gi|16589056|gb|AAL27000.1|AF403014_1/1.1679e-89/type II gonadotropin-releasing hormone receptor [Homo sapiens]
128344	2346	25	88	0.235383105	0.55170277	1.228880449	Up	6.92E-05	0.000167838	C1orf88	4	-	-	-	gi|166197696|ref|NP_857594.2|/5.14384e-114/protein pitchfork [Homo sapiens]
55853	1324	64	224	1.067714834	2.488344656	1.220659942	Up	1.97E-10	7.27E-10	IDI2-AS1	1	GO:0042579//microbody	GO:0016863//intramolecular oxidoreductase activity, transposing C=C bonds;GO:0043169//cation binding	GO:0008203//cholesterol metabolic process;GO:0016109	gi|71152996|sp|Q9NZ38.1|IDAS1_HUMAN/4.46708e-74/RecName: Full=Uncharacterized protein IDI2-AS1; AltName: Full=IDI2 antisense RNA 1; AltName: Full=IDI2 antisense gene protein 1//gi|71152996|sp|Q9NZ38.1|IDAS1_HUMAN/5.69518e-74/RecName: Full=Uncharacterized protein IDI2-AS1; AltName: Full=IDI2 antisense RNA 1; AltName: Full=IDI2 antisense gene protein 1//gi|71152996|sp|Q9NZ38.1|IDAS1_HUMAN/6.73704e-…
55259	2651	22	77	0.183305814	0.42720025	1.220659942	Up	0.000219208	0.000500548	CASC1	3	-	-	-	gi|131888105|ref|NP_060742.3|/0/cancer susceptibility candidate protein 1 isoform a [Homo sapiens]//gi|131889097|ref|NP_001076442.1|/0/cancer susceptibility candidate protein 1 isoform b [Homo sapiens]//gi|131889447|ref|NP_001076441.1|/0/cancer susceptibility candidate protein 1 isoform c [Homo sapiens]//gi|211830020|gb|AAI17282.2|/0/CASC1 protein [Homo sapiens]
376940	11557	304	1063	0.581020904	1.352815752	1.219303388	Up	5.88E-44	6.66E-43	ZC3H6	2	-	GO:0046914//transition metal ion binding	-	gi|118766347|ref|NP_940983.2|/0/zinc finger CCCH domain-containing protein 6 [Homo sapiens]
6235	735	9330	32553	280.3868181	651.4096372	1.216146539	Up	0	0	RPS29	3	GO:0005622//intracellular;GO:0015935//small ribosomal subunit	GO:0003824//catalytic activity;GO:0005198//structural molecule activity;GO:0046914//transition metal ion binding	GO:0006412//translation;GO:0007049//cell cycle;GO:0010467//gene expression;GO:0019080;GO:0031016//pancreas development;GO:0048646//anatomical structure formation involved in morphogenesis;GO:0048863//stem cell differentiation	gi|148704682|gb|EDL36629.1|/8.74898e-30/mCG7602 [Mus musculus]//gi|291400443|ref|XP_002716568.1|/2.02075e-43/PREDICTED: ribosomal protein L32-like [Oryctolagus cuniculus]
170954	4615	528	1841	2.527117904	5.867222842	1.215184812	Up	1.74E-74	3.32E-73	PPP1R18	3	GO:0044424//intracellular part	-	-	gi|18916755|dbj|BAB85535.1|/0/KIAA1949 protein [Homo sapiens]
388524	1397	861	3002	13.61350743	31.60565405	1.215143855	Up	2.67E-120	8.69E-119	RPSAP58	2	GO:0005578//proteinaceous extracellular matrix;GO:0005626//insoluble fraction;GO:0015935//small ribosomal subunit;GO:0016020//membrane;GO:0030684//preribosome;GO:0043231//intracellular membrane-bounded organelle;GO:0044297//cell body	GO:0004888//transmembrane signaling receptor activity;GO:0005198//structural molecule activity;GO:0005515//protein binding;GO:0043021//ribonucleoprotein complex binding	GO:0000462//maturation of SSU-rRNA from tricistronic rRNA transcript (SSU-rRNA, 5.8S rRNA, LSU-rRNA);GO:0006412//translation;GO:0007155//cell adhesion;GO:0019080;GO:0022618//ribonucleoprotein complex assembly;GO:0023052//signaling;GO:0030154//cell differentiation;GO:0031016//pancreas development	gi|44890755|gb|AAH66941.1|/3.72043e-156/Ribosomal protein SA [Homo sapiens]
126129	2918	222	774	1.680470815	3.901271485	1.21507891	Up	2.77E-32	2.37E-31	CPT1C	1	GO:0031224//intrinsic to membrane;GO:0031966//mitochondrial membrane	GO:0016406	GO:0006520//cellular amino acid metabolic process;GO:0032787//monocarboxylic acid metabolic process	gi|209862905|ref|NP_001129524.1|/0/carnitine O-palmitoyltransferase 1, brain isoform isoform 1 [Homo sapiens]//gi|22748777|ref|NP_689572.1|/0/carnitine O-palmitoyltransferase 1, brain isoform isoform 2 [Homo sapiens]
440574	3967	2107	7341	11.73182626	27.21720497	1.214091308	Up	6.15E-291	5.11E-289	MINOS1	1	GO:0031224//intrinsic to membrane;GO:0043231//intracellular membrane-bounded organelle	-	-	gi|323276668|ref|NP_001191011.1|/1.71656e-29/mitochondrial inner membrane organizing system protein 1 isoform b [Homo sapiens]//gi|323276670|ref|NP_001191012.1|/5.33734e-77/mitochondrial inner membrane organizing system protein 1 isoform c [Homo sapiens] //gi|332807837|ref|XP_003307892.1|/1.0973e-45/PREDICTED: UPF0327 protein C1orf151-like isoform 4 [Pan troglodytes]//gi|332807837|ref|XP_00330789…
10230	1371	44	153	0.708889444	1.641362384	1.211261244	Up	1.83E-07	5.55E-07	NBR2	1	GO:0043231//intracellular membrane-bounded organelle	GO:0032561//guanyl ribonucleotide binding	GO:0006810//transport	gi|6093476|sp|O15453.1|NBR2_HUMAN/8.01066e-63/RecName: Full=Next to BRCA1 gene 2 protein; AltName: Full=Neighbor of BRCA1 gene 2 protein
8736	5848	21	73	0.079318633	0.183597176	1.210812156	Up	0.00035293	0.000785374	MYOM1	1	GO:0005859//muscle myosin complex;GO:0016459//myosin complex;GO:0031672//A band	GO:0005198//structural molecule activity	GO:0003012//muscle system process	gi|140560917|ref|NP_062830.1|/0/myomesin-1 isoform b [Homo sapiens]//gi|140560919|ref|NP_003794.3|/0/myomesin-1 isoform a [Homo sapiens]
26974	2703	42	146	0.343215215	0.794433063	1.210812156	Up	3.55E-07	1.05E-06	ZNF285	3	GO:0043231//intracellular membrane-bounded organelle	GO:0003676//nucleic acid binding;GO:0046914//transition metal ion binding	GO:0006351//transcription, DNA-dependent	gi|219518988|gb|AAI43985.1|/0/ZNF285A protein [Homo sapiens]
487	3570	172	597	1.064200646	2.459555434	1.208627387	Up	4.59E-25	3.19E-24	ATP2A1	4	GO:0005789//endoplasmic reticulum membrane;GO:0031672//A band;GO:0034703//cation channel complex;GO:0042598	GO:0015144//carbohydrate transmembrane transporter activity;GO:0019829//cation-transporting ATPase activity;GO:0032559;GO:0042802//identical protein binding;GO:0046872//metal ion binding	GO:0001775//cell activation;GO:0006915//apoptotic process;GO:0006942//regulation of striated muscle contraction;GO:0007599//hemostasis;GO:0008643//carbohydrate transport;GO:0009206;GO:0009207;GO:0009725//response to hormone stimulus;GO:0031443//fast-twitch skeletal muscle fiber contraction;GO:0032469//endoplasmic reticulum calcium ion homeostasis;GO:0033554//cellular response to stress;GO:0051560…	gi|27886529|ref|NP_775293.1|/0/sarcoplasmic/endoplasmic reticulum calcium ATPase 1 isoform b [Homo sapiens]
729013	1113	203	704	4.02869288	9.303106551	1.207400722	Up	3.11E-29	2.45E-28	LOC729013	1	-	-	-	gi|119588955|gb|EAW68549.1|/7.83513e-39/hCG2039892 [Homo sapiens]
30819	2608	45	156	0.381125682	0.879766684	1.206854143	Up	1.50E-07	4.59E-07	KCNIP2	2	GO:0005887//integral to plasma membrane;GO:0043005//neuron projection;GO:0044424//intracellular part	GO:0005048//signal sequence binding;GO:0005515//protein binding;GO:0015271//outward rectifier potassium channel activity;GO:0046872//metal ion binding	GO:0003012//muscle system process;GO:0007267//cell-cell signaling;GO:0009593//detection of chemical stimulus;GO:0030001//metal ion transport;GO:0034220//ion transmembrane transport;GO:0044057;GO:0045161//neuronal ion channel clustering;GO:0051259//protein oligomerization	gi|21361460|ref|NP_055406.2|/8.89651e-147/Kv channel-interacting protein 2 isoform 1 [Homo sapiens]//gi|27886670|ref|NP_775283.1|/1.39499e-152/Kv channel-interacting protein 2 isoform 2 [Homo sapiens]//gi|27886672|ref|NP_775284.1|/1.07995e-141/Kv channel-interacting protein 2 isoform 3 [Homo sapiens]//gi|27886674|ref|NP_775285.1|/2.33025e-125/Kv channel-interacting protein 2 isoform 4 [Homo sapie…
282997	2015	90	311	0.986576454	2.270052173	1.202222694	Up	1.17E-13	5.15E-13	LOC282997	1	-	-	-	gi|21756629|dbj|BAC04924.1|/2.76869e-28/unnamed protein product [Homo sapiens]
129881	2187	40	138	0.40399361	0.928070148	1.199901382	Up	8.96E-07	2.58E-06	C2orf77	1	-	-	-	gi|146260271|ref|NP_001078916.1|/0/uncharacterized protein C2orf77 [Homo sapiens]
3108	1122	56	193	1.102448872	2.529967559	1.198407136	Up	5.95E-09	2.01E-08	HLA-DMA	3	GO:0005764//lysosome;GO:0005770//late endosome;GO:0031224//intrinsic to membrane;GO:0042611	-	GO:0019221//cytokine-mediated signaling pathway;GO:0019882//antigen processing and presentation;GO:0031294;GO:0050851//antigen receptor-mediated signaling pathway	gi|18765715|ref|NP_006111.2|/3.34719e-138/HLA class II histocompatibility antigen, DM alpha chain precursor [Homo sapiens]
114625	3485	271	933	1.717630708	3.937579738	1.19688925	Up	1.00E-37	9.85E-37	ERMAP	1	GO:0031224//intrinsic to membrane;GO:0031982//vesicle;GO:0044424//intracellular part	-	-	gi|19923536|ref|NP_061008.2|/0/erythroid membrane-associated protein precursor [Homo sapiens]
414328	1644	48	165	0.644915347	1.476157275	1.194664734	Up	8.27E-08	2.58E-07	IDNK	3	GO:0044424//intracellular part	GO:0016301//kinase activity;GO:0032559	GO:0044238//primary metabolic process	gi|148744483|gb|AAI42992.1|/1.09345e-92/C9orf103 protein [Homo sapiens]//gi|148744483|gb|AAI42992.1|/1.60663e-92/C9orf103 protein [Homo sapiens]//gi|299758445|ref|NP_001001551.2|/1.03466e-101/probable gluconokinase isoform 1 [Homo sapiens]//gi|299758445|ref|NP_001001551.2|/2.96055e-91/probable gluconokinase isoform 1 [Homo sapiens]
7166	1815	28	96	0.340756924	0.777938211	1.190912599	Up	4.92E-05	0.000120963	TPH1	2	GO:0042995//cell projection;GO:0044444//cytoplasmic part	GO:0016714//oxidoreductase activity, acting on paired donors, with incorporation or reduction of molecular oxygen, reduced pteridine as one donor, and incorporation of one atom of oxygen;GO:0031406//carboxylic acid binding;GO:0046914//transition metal ion binding	GO:0006520//cellular amino acid metabolic process;GO:0009058//biosynthetic process;GO:0042428//serotonin metabolic process;GO:0048771//tissue remodeling;GO:0048856//anatomical structure development;GO:0050896//response to stimulus	gi|4759248|ref|NP_004170.1|/0/tryptophan 5-hydroxylase 1 [Homo sapiens]
256949	2801	175	599	1.380029046	3.145315491	1.188506101	Up	1.55E-24	1.06E-23	KANK3	2	-	-	-	gi|157504499|ref|NP_940873.2|/0/KN motif and ankyrin repeat domain-containing protein 3 [Homo sapiens]
402778	3721	36	123	0.213700785	0.486178715	1.185894524	Up	4.40E-06	1.19E-05	IFITM10	3	GO:0031224//intrinsic to membrane	-	GO:0050896//response to stimulus	gi|334848153|ref|NP_001164291.2|/1.02736e-114/interferon-induced transmembrane protein 10 [Homo sapiens]
643669	1074	24	82	0.493594427	1.1229491	1.185894524	Up	0.000190047	0.000438001	LOC643669	1	-	-	-	gi|342349323|ref|NP_001230141.1|/1.43986e-90/uncharacterized protein LOC643669 precursor [Homo sapiens]
57149	1657	692	2357	9.224585775	20.92124736	1.181412836	Up	7.47E-91	1.78E-89	LYRM1	1	GO:0043231//intracellular membrane-bounded organelle	-	-	gi|10092683|ref|NP_065157.1|/3.43466e-64/LYR motif-containing protein 1 [Homo sapiens]//gi|10092683|ref|NP_065157.1|/3.96725e-64/LYR motif-containing protein 1 [Homo sapiens]//gi|10092683|ref|NP_065157.1|/4.17401e-64/LYR motif-containing protein 1 [Homo sapiens]
143689	3214	25	85	0.171813555	0.38897667	1.178839767	Up	0.000154588	0.000359453	PIWIL4	2	GO:0043186//P granule;GO:0043231//intracellular membrane-bounded organelle	GO:0003723//RNA binding	GO:0006306//DNA methylation;GO:0006412//translation;GO:0016458//gene silencing;GO:0022403;GO:0034660//ncRNA metabolic process;GO:0048232//male gamete generation;GO:0048869//cellular developmental process	gi|221316711|ref|NP_689644.2|/0/piwi-like protein 4 [Homo sapiens]
92691	3477	40	136	0.254108146	0.575287209	1.178839767	Up	1.51E-06	4.27E-06	TMEM169	1	GO:0031224//intrinsic to membrane	-	-	gi|19923913|ref|NP_612399.1|/1.89421e-168/transmembrane protein 169 [Homo sapiens]//gi|19923913|ref|NP_612399.1|/1.89806e-168/transmembrane protein 169 [Homo sapiens]//gi|19923913|ref|NP_612399.1|/1.9519e-168/transmembrane protein 169 [Homo sapiens]
54084	3980	30	102	0.166495105	0.376935985	1.178839767	Up	3.27E-05	8.18E-05	TSPEAR	2	-	-	GO:0009987//cellular process	gi|22001420|ref|NP_659428.2|/0/protein TSPEAR precursor [Homo sapiens]
57165	2411	81	275	0.742080631	1.677590599	1.176742826	Up	6.97E-12	2.80E-11	GJC2	3	GO:0005911//cell-cell junction	GO:0022829//wide pore channel activity	GO:0007154//cell communication	gi|45439367|ref|NP_065168.2|/1.17159e-153/gap junction gamma-2 protein [Homo sapiens]
80778	1943	149	505	1.693857047	3.822689977	1.174276078	Up	1.46E-20	8.67E-20	ZNF34	3	GO:0043231//intracellular membrane-bounded organelle	GO:0003676//nucleic acid binding;GO:0046914//transition metal ion binding	GO:0006351//transcription, DNA-dependent	gi|157954634|ref|NP_085057.3|/0/zinc finger protein 34 [Homo sapiens]
100288181	5714	60	203	0.231939278	0.522524071	1.171750342	Up	4.51E-09	1.53E-08	LOC100288181	1	GO:0031224//intrinsic to membrane;GO:0031981//nuclear lumen	-	-	gi|1698455|gb|AAC52011.1|/4.81946e-42/mariner transposase [Homo sapiens]
92973	5245	45	152	0.189509205	0.426234497	1.169379437	Up	4.26E-07	1.26E-06	FP588	1	-	-	-	gi|33341694|gb|AAQ15218.1|AF370382_1/6.14086e-52/FP588 [Homo sapiens]
79369	1554	54	182	0.767548863	1.72254618	1.166212158	Up	3.23E-08	1.04E-07	B3GNT4	2	GO:0012505//endomembrane system;GO:0031224//intrinsic to membrane;GO:0043231//intracellular membrane-bounded organelle	GO:0016758//transferase activity, transferring hexosyl groups	GO:0006464//cellular protein modification process	gi|13540527|ref|NP_110392.1|/0/UDP-GlcNAc:betaGal beta-1,3-N-acetylglucosaminyltransferase 4 [Homo sapiens]
219347	4059	92	309	0.500647513	1.119669707	1.161206092	Up	6.14E-13	2.60E-12	LOC219347	1	-	-	-	gi|119600821|gb|EAW80415.1|/1.35752e-51/hCG1993682, isoform CRA_a [Homo sapiens]//gi|119600821|gb|EAW80415.1|/3.50288e-36/hCG1993682, isoform CRA_a [Homo sapiens]//gi|119600822|gb|EAW80416.1|/5.05836e-29/hCG1993682, isoform CRA_b [Homo sapiens]//gi|119600822|gb|EAW80416.1|/5.1916e-29/hCG1993682, isoform CRA_b [Homo sapiens]//gi|119600822|gb|EAW80416.1|/5.22835e-29/hCG1993682, isoform CRA_b [Homo …
6218	511	67	225	2.89612425	6.476078706	1.160997021	Up	8.65E-10	3.08E-09	RPS17	3	GO:0015935//small ribosomal subunit	GO:0003824//catalytic activity;GO:0005198//structural molecule activity	GO:0006412//translation;GO:0019080;GO:0022618//ribonucleoprotein complex assembly;GO:0031016//pancreas development;GO:0042254//ribosome biogenesis;GO:0048872//homeostasis of number of cells	gi|26377673|dbj|BAC25377.1|/1.22566e-71/unnamed protein product [Mus musculus]
286016	2017	95	319	1.040353648	2.326136978	1.160862026	Up	2.63E-13	1.14E-12	TPI1P2	3	GO:0000267//cell fraction;GO:0043231//intracellular membrane-bounded organelle;GO:0044444//cytoplasmic part	GO:0016861//intramolecular oxidoreductase activity, interconverting aldoses and ketoses	GO:0006007//glucose catabolic process;GO:0006631//fatty acid metabolic process;GO:0007275//multicellular organismal development	gi|205830477|sp|Q7Z6K2.2|TPISL_HUMAN/4.74551e-122/RecName: Full=Putative triosephosphate isomerase-like protein LOC286016
43847	1133	29	97	0.565368198	1.259193069	1.155236867	Up	6.77E-05	0.000164209	KLK14	4	GO:0044421//extracellular region part	GO:0004175//endopeptidase activity	GO:0008277//regulation of G-protein coupled receptor protein signaling pathway;GO:0019538//protein metabolic process;GO:0019953//sexual reproduction;GO:0048609//multicellular organismal reproductive process;GO:0048729//tissue morphogenesis	gi|91823048|ref|NP_071329.2|/1.33199e-150/kallikrein-14 preproprotein [Homo sapiens]
30816	3044	69	230	0.500688631	1.111306074	1.150270615	Up	7.48E-10	2.67E-09	ERVW-1	1	GO:0031224//intrinsic to membrane;GO:0044423	-	GO:0009987//cellular process;GO:0032502//developmental process	gi|48949851|ref|NP_055405.3|/0/HERV-W_7q21.2 provirus ancestral Env polyprotein precursor [Homo sapiens]
152273	5897	24	80	0.089896628	0.199530532	1.150270615	Up	0.000321676	0.000720368	FGD5	3	GO:0031252//cell leading edge;GO:0043231//intracellular membrane-bounded organelle;GO:0043232	GO:0005088//Ras guanyl-nucleotide exchange factor activity;GO:0043169//cation binding;GO:0051020//GTPase binding	GO:0007010//cytoskeleton organization;GO:0030035//microspike assembly;GO:0032319//regulation of Rho GTPase activity;GO:0065008	gi|194018497|ref|NP_689749.3|/0/FYVE, RhoGEF and PH domain-containing protein 5 [Homo sapiens]
100506472	3566	91	303	0.563667949	1.249717323	1.148684364	Up	1.60E-12	6.63E-12	LOC100506472	1	-	-	-	gi|119580729|gb|EAW60325.1|/1.43762e-57/mitogen-activated protein kinase kinase kinase 7 interacting protein 1, isoform CRA_a [Homo sapiens]
84101	3476	529	1760	3.36154703	7.447035092	1.147540822	Up	2.54E-65	4.26E-64	USP44	1	GO:0043231//intracellular membrane-bounded organelle	GO:0016790//thiolester hydrolase activity;GO:0019783//small conjugating protein-specific protease activity;GO:0046914//transition metal ion binding	GO:0000087//M phase of mitotic cell cycle;GO:0031577//spindle checkpoint;GO:0032435//negative regulation of proteasomal ubiquitin-dependent protein catabolic process;GO:0070646//protein modification by small protein removal	gi|109134332|ref|NP_115523.2|/0/ubiquitin carboxyl-terminal hydrolase 44 [Homo sapiens]
825	3316	70	232	0.466280019	1.02902035	1.142002999	Up	7.88E-10	2.81E-09	CAPN3	2	GO:0043231//intracellular membrane-bounded organelle	GO:0004197//cysteine-type endopeptidase activity;GO:0046872//metal ion binding;GO:0060089	GO:0010038//response to metal ion;GO:0010927;GO:0019538//protein metabolic process;GO:0023052//signaling;GO:0031032//actomyosin structure organization;GO:0048513//organ development	gi|209574304|gb|ACI63188.1|/3.22819e-98/calpain 3 transcription variant 11 [Homo sapiens]//gi|209574304|gb|ACI63188.1|/7.41587e-162/calpain 3 transcription variant 11 [Homo sapiens]//gi|27765072|ref|NP_077320.1|/0/calpain-3 isoform b [Homo sapiens]//gi|27765074|ref|NP_775110.1|/0/calpain-3 isoform c [Homo sapiens]//gi|380800759|gb|AFE72255.1|/1.21073e-97/calpain-3 isoform d, partial [Macaca mulat…
285267	4201	211	698	1.109412516	2.443730118	1.139289058	Up	1.30E-26	9.49E-26	ZNF619	1	GO:0043231//intracellular membrane-bounded organelle	GO:0003676//nucleic acid binding;GO:0046914//transition metal ion binding	-	gi|223029403|ref|NP_001138565.1|/0/zinc finger protein 619 isoform 2 [Homo sapiens]//gi|223029512|ref|NP_001138554.1|/0/zinc finger protein 619 isoform 1 [Homo sapiens]//gi|223029514|ref|NP_001138555.1|/0/zinc finger protein 619 isoform 5 [Homo sapiens]
199800	2112	199	658	2.08124137	4.582289041	1.138624174	Up	3.73E-25	2.60E-24	C19orf76	1	-	-	-	gi|119572907|gb|EAW52522.1|/4.58509e-82/hCG1998069 [Homo sapiens]
64170	2147	57	188	0.586416388	1.287882687	1.135003858	Up	3.78E-08	1.21E-07	CARD9	3	GO:0044424//intracellular part	GO:0019904//protein domain specific binding;GO:0042802//identical protein binding	GO:0001819//positive regulation of cytokine production;GO:0002252;GO:0006915//apoptotic process;GO:0007249//I-kappaB kinase/NF-kappaB cascade;GO:0031349//positive regulation of defense response;GO:0032494//response to peptidoglycan;GO:0032663;GO:0032675//regulation of interleukin-6 production;GO:0032680//regulation of tumor necrosis factor production;GO:0032872//regulation of stress-activated MAP…	gi|119608629|gb|EAW88223.1|/0/caspase recruitment domain family, member 9, isoform CRA_d [Homo sapiens]//gi|47717131|ref|NP_434700.2|/0/caspase recruitment domain-containing protein 9 isoform 1 [Homo sapiens]
399972	753	34	112	0.997349165	2.18762837	1.133197101	Up	2.41E-05	6.10E-05	FLJ39051	1	-	-	-	gi|119588096|gb|EAW67692.1|/1.56764e-22/hCG2032840 [Homo sapiens]
253724	4516	51	168	0.249447715	0.547149301	1.133197101	Up	2.11E-07	6.37E-07	GNN	1	-	-	-	gi|193806376|sp|Q6P2S7.3|GNN_HUMAN/0/RecName: Full=Tetratricopeptide repeat protein GNN; Short=TPR repeat protein GNN; AltName: Full=Grp94-neighboring nucleotidase
6327	4922	24	79	0.10770427	0.236067381	1.132123268	Up	0.000416922	0.000920679	SCN2B	4	GO:0005887//integral to plasma membrane	GO:0005272//sodium channel activity	GO:0006814//sodium ion transport;GO:0007267//cell-cell signaling;GO:0017085//response to insecticide;GO:0034220//ion transmembrane transport;GO:0048731	gi|4759066|ref|NP_004579.1|/1.30202e-96/sodium channel subunit beta-2 precursor [Homo sapiens]
6768	3319	24	79	0.159722933	0.35008245	1.132123268	Up	0.000416922	0.000920572	ST14	3	GO:0016021//integral to membrane;GO:0019898//extrinsic to membrane;GO:0044421//extracellular region part;GO:0044459//plasma membrane part	GO:0004175//endopeptidase activity	GO:0019538//protein metabolic process;GO:0048870//cell motility	gi|11415040|ref|NP_068813.1|/0/suppressor of tumorigenicity 14 protein [Homo sapiens]
54752	1369	38	125	0.61311711	1.342941409	1.131161792	Up	8.21E-06	2.17E-05	FNDC8	2	-	-	-	gi|8922138|ref|NP_060029.1|/4.11192e-176/fibronectin type III domain-containing protein 8 [Homo sapiens]
57333	1882	44	144	0.516412023	1.12536492	1.123798403	Up	1.87E-06	5.23E-06	RCN3	2	GO:0044432//endoplasmic reticulum part	GO:0046872//metal ion binding	-	gi|28626510|ref|NP_065701.2|/0/reticulocalbin-3 precursor [Homo sapiens]
1056	2384	52	170	0.481792883	1.048801188	1.122256238	Up	2.21E-07	6.67E-07	CEL	3	GO:0043231//intracellular membrane-bounded organelle;GO:0044444//cytoplasmic part	GO:0004091//carboxylesterase activity;GO:0005539//glycosaminoglycan binding	GO:0006464//cellular protein modification process;GO:0006631//fatty acid metabolic process;GO:0006639//acylglycerol metabolic process;GO:0007589//body fluid secretion;GO:0008203//cholesterol metabolic process;GO:0030301//cholesterol transport;GO:0044240//multicellular organismal lipid catabolic process	gi|148536848|ref|NP_001798.2|/0/bile salt-activated lipase precursor [Homo sapiens]
10692	1558	30	98	0.425321257	0.925143544	1.121124269	Up	9.19E-05	0.000219386	RRH	2	GO:0016021//integral to membrane	GO:0004888//transmembrane signaling receptor activity	GO:0006464//cellular protein modification process;GO:0007166//cell surface receptor signaling pathway;GO:0050953//sensory perception of light stimulus	gi|5730019|ref|NP_006574.1|/7.05859e-175/visual pigment-like receptor peropsin [Homo sapiens]
6752	2996	116	378	0.855223188	1.855668908	1.117566449	Up	1.10E-14	5.07E-14	SSTR2	2	GO:0005626//insoluble fraction;GO:0016021//integral to membrane;GO:0044424//intracellular part	GO:0008188//neuropeptide receptor activity;GO:0019904//protein domain specific binding	GO:0006950//response to stress;GO:0007188//adenylate cyclase-modulating G-protein coupled receptor signaling pathway;GO:0007267//cell-cell signaling;GO:0008283//cell proliferation;GO:0014821;GO:0022037//metencephalon development;GO:0031667//response to nutrient levels;GO:0032355//response to estradiol stimulus;GO:0048232//male gamete generation;GO:0051384//response to glucocorticoid stimulus	gi|4557859|ref|NP_001041.1|/0/somatostatin receptor type 2 [Homo sapiens]
644128	5811	851	2773	3.234759315	7.018583877	1.1175216	Up	9.19E-98	2.41E-96	RPL23AP53	2	GO:0015934//large ribosomal subunit;GO:0043231//intracellular membrane-bounded organelle;GO:0043234//protein complex	GO:0003723//RNA binding;GO:0005198//structural molecule activity	GO:0006412//translation;GO:0019080;GO:0031016//pancreas development	gi|158259651|dbj|BAF85784.1|/1.91357e-43/unnamed protein product [Homo sapiens]
375190	1386	83	269	1.322751155	2.854562459	1.109727952	Up	9.51E-11	3.58E-10	FAM228B	1	-	-	-	gi|224589111|ref|NP_001139182.1|/0/UPF0638 protein B [Homo sapiens]
4987	3391	72	233	0.468994764	1.010598459	1.107566164	Up	1.83E-09	6.37E-09	OPRL1	1	GO:0016021//integral to membrane	GO:0004985//opioid receptor activity	GO:0007188//adenylate cyclase-modulating G-protein coupled receptor signaling pathway;GO:0050877//neurological system process;GO:0051480//cytosolic calcium ion homeostasis	gi|4505513|ref|NP_000904.1|/2.52965e-162/nociceptin receptor [Homo sapiens]//gi|4505513|ref|NP_000904.1|/2.6466e-162/nociceptin receptor [Homo sapiens]//gi|4505513|ref|NP_000904.1|/2.65198e-162/nociceptin receptor [Homo sapiens]
100287482	1068	60	194	1.240918574	2.671658704	1.106327267	Up	4.35E-08	1.38E-07	LOC100287482	1	-	-	-	gi|119604128|gb|EAW83722.1|/1.30908e-27/hCG2038584 [Homo sapiens]
6876	1574	125	403	1.754157451	3.765744222	1.102156764	Up	2.96E-15	1.41E-14	TAGLN	1	GO:0044424//intracellular part	GO:0003779//actin binding	GO:0006996//organelle organization;GO:0048513//organ development	gi|119587704|gb|EAW67300.1|/1.92871e-115/transgelin, isoform CRA_c [Homo sapiens]//gi|119587704|gb|EAW67300.1|/8.3154e-115/transgelin, isoform CRA_c [Homo sapiens]
8870	1254	339	1090	5.971252679	12.78437384	1.098275977	Up	1.89E-38	1.90E-37	IER3	3	GO:0031224//intrinsic to membrane	GO:0005488//binding	GO:0032502//developmental process;GO:0043066//negative regulation of apoptotic process	gi|119964723|ref|NP_003888.2|/1.98828e-73/radiation-inducible immediate-early gene IEX-1 [Homo sapiens]
142684	1354	61	196	0.995117716	2.129060033	1.097277527	Up	4.54E-08	1.44E-07	RAB40A	2	GO:0016020//membrane;GO:0043231//intracellular membrane-bounded organelle	GO:0032561//guanyl ribonucleotide binding	GO:0006810//transport;GO:0035556//intracellular signal transduction	gi|56550077|ref|NP_543155.2|/5.50905e-149/ras-related protein Rab-40A [Homo sapiens]
100131089	2819	152	488	1.191000104	2.546098766	1.096114845	Up	5.09E-18	2.73E-17	LOC100131089	1	-	-	-	gi|355755615|gb|EHH59362.1|/3.09731e-33/hypothetical protein EGM_09449, partial [Macaca fascicularis]//gi|355755615|gb|EHH59362.1|/3.48862e-33/hypothetical protein EGM_09449, partial [Macaca fascicularis]
90853	3888	62	199	0.352231929	0.752796031	1.095733331	Up	3.70E-08	1.18E-07	SPOCD1	4	-	-	-	gi|47271475|ref|NP_653170.3|/0/SPOC domain-containing protein 1 [Homo sapiens]
150678	759	1435	4594	41.76124261	89.02248543	1.09200514	Up	5.70E-155	2.41E-153	MYEOV2	1	-	-	-	gi|19923883|ref|NP_612209.1|/3.03947e-22/myeloma-overexpressed gene 2 protein isoform 1 [Homo sapiens]//gi|19923883|ref|NP_612209.1|/8.53187e-133/myeloma-overexpressed gene 2 protein isoform 1 [Homo sapiens]
100505894	739	100	320	2.988951369	6.368776966	1.091376925	Up	3.10E-12	1.27E-11	TMEM161B-AS1	1	-	-	-	-
150384	1532	41	131	0.591137321	1.25765937	1.089176017	Up	9.36E-06	2.46E-05	CN5H6.4	1	-	-	-	gi|47678373|emb|CAG30307.1|/1.06892e-42/cN5H6.4 [Homo sapiens]
9636	685	72	230	2.321695248	4.938417066	1.08887007	Up	3.80E-09	1.30E-08	ISG15	3	GO:0044421//extracellular region part;GO:0044444//cytoplasmic part	GO:0005488//binding	GO:0001818//negative regulation of cytokine production;GO:0006464//cellular protein modification process;GO:0007154//cell communication;GO:0019221//cytokine-mediated signaling pathway;GO:0051603//proteolysis involved in cellular protein catabolic process;GO:0051707//response to other organism	gi|340780633|pdb|3SDL|C/5.89359e-76/Chain C, Crystal Structure Of Human Isg15 In Complex With Ns1 N-Terminal Region From Influenza B Virus, Northeast Structural Genomics Consortium Target Ids Hx6481, Hr2873, And Or2
100131205	566	31	99	1.209785988	2.57258222	1.08846533	Up	0.000123289	0.000289646	RPL21P28	1	GO:0015934//large ribosomal subunit	GO:0003676//nucleic acid binding;GO:0005198//structural molecule activity	GO:0006412//translation;GO:0019080;GO:0031016//pancreas development	gi|119613805|gb|EAW93399.1|/1.0333e-89/hCG1782414 [Homo sapiens]
29906	2627	26	83	0.218613291	0.464695557	1.087904734	Up	0.000454366	0.000998044	ST8SIA5	4	GO:0031228//intrinsic to Golgi membrane	GO:0008373//sialyltransferase activity	GO:0006464//cellular protein modification process;GO:0006687//glycosphingolipid metabolic process	gi|28373101|ref|NP_037437.2|/0/alpha-2,8-sialyltransferase 8E [Homo sapiens]
59286	537	3850	12286	158.3615454	336.5012839	1.087389958	Up	0	0	UBL5	3	GO:0044424//intracellular part	-	-	gi|40889756|pdb|1UH6|A/1.48101e-37/Chain A, Solution Structure Of The Murine Ubiquitin-Like 5 Protein From Riken Cdna 0610031k06//gi|40889756|pdb|1UH6|A/4.64071e-38/Chain A, Solution Structure Of The Murine Ubiquitin-Like 5 Protein From Riken Cdna 0610031k06
340156	5760	43	137	0.164895673	0.349823181	1.085072349	Up	6.19E-06	1.65E-05	MYLK4	3	-	GO:0004672//protein kinase activity;GO:0032559	GO:0006464//cellular protein modification process	gi|167466233|ref|NP_001012418.2|/0/myosin light chain kinase family member 4 [Homo sapiens]
100125288	1997	140	446	1.548507304	3.284787612	1.084921903	Up	2.38E-16	1.19E-15	ZGLP1	1	GO:0043231//intracellular membrane-bounded organelle	GO:0001071//nucleic acid binding transcription factor activity;GO:0003677//DNA binding;GO:0046914//transition metal ion binding	GO:0006357//regulation of transcription from RNA polymerase II promoter;GO:0007281//germ cell development;GO:0048232//male gamete generation	gi|157266269|ref|NP_001096637.1|/2.90968e-163/GATA-type zinc finger protein 1 [Homo sapiens]
387066	524	4110	13064	173.250231	366.6868916	1.081691417	Up	0	0	SNHG5	2	-	-	-	gi|119569006|gb|EAW48621.1|/3.51299e-11/hCG2031039 [Homo sapiens]
157869	3804	80	254	0.46452893	0.982072859	1.080061612	Up	7.51E-10	2.68E-09	SBSPON	3	GO:0044421//extracellular region part	GO:0001871;GO:0004888//transmembrane signaling receptor activity	GO:0002376//immune system process;GO:0023052//signaling	gi|15146045|gb|AAK83466.1|/1.64733e-168/RPE-spondin [Homo sapiens]
348801	2233	229	726	2.265218223	4.781876967	1.07792697	Up	2.02E-25	1.42E-24	LNP1	1	-	-	-	gi|146260273|ref|NP_001078920.1|/1.24868e-85/leukemia NUP98 fusion partner 1 [Homo sapiens]
257019	5306	77	244	0.320543347	0.676352471	1.077255817	Up	1.76E-09	6.14E-09	FRMD3	1	GO:0031224//intrinsic to membrane;GO:0043231//intracellular membrane-bounded organelle;GO:0043232	GO:0005515//protein binding	-	gi|117500790|ref|NP_777598.3|/0/FERM domain-containing protein 3 isoform 1 [Homo sapiens]//gi|350276212|ref|NP_001231888.1|/0/FERM domain-containing protein 3 isoform 2 [Homo sapiens]//gi|350276216|ref|NP_001231889.1|/0/FERM domain-containing protein 3 isoform 3 [Homo sapiens]//gi|350276218|ref|NP_001231890.1|/6.04776e-154/FERM domain-containing protein 3 isoform 4 [Homo sapiens]//gi|350276220|re…
2785	962	34	107	0.780669357	1.635909242	1.067309166	Up	8.41E-05	0.000201838	GNG3	4	GO:0031234//extrinsic to internal side of plasma membrane	GO:0017111//nucleoside-triphosphatase activity;GO:0031701//angiotensin receptor binding;GO:0060089	GO:0000165//MAPK cascade;GO:0007166//cell surface receptor signaling pathway;GO:0007267//cell-cell signaling;GO:0009207;GO:0015980//energy derivation by oxidation of organic compounds;GO:0033762//response to glucagon stimulus;GO:0051480//cytosolic calcium ion homeostasis	gi|351699179|gb|EHB02098.1|/4.36851e-32/Guanine nucleotide-binding protein G(I)/G(S)/G(O) subunit gamma-3 [Heterocephalus glaber]
653162	1440	85	265	1.303826252	2.706661105	1.053762634	Up	7.08E-10	2.53E-09	RPSAP9	1	GO:0005578//proteinaceous extracellular matrix;GO:0005626//insoluble fraction;GO:0015935//small ribosomal subunit;GO:0016020//membrane;GO:0030684//preribosome;GO:0043231//intracellular membrane-bounded organelle;GO:0044297//cell body	GO:0004888//transmembrane signaling receptor activity;GO:0005198//structural molecule activity;GO:0005515//protein binding;GO:0043021//ribonucleoprotein complex binding	GO:0000462//maturation of SSU-rRNA from tricistronic rRNA transcript (SSU-rRNA, 5.8S rRNA, LSU-rRNA);GO:0006412//translation;GO:0007155//cell adhesion;GO:0019080;GO:0022618//ribonucleoprotein complex assembly;GO:0023052//signaling;GO:0030154//cell differentiation;GO:0031016//pancreas development	gi|44890755|gb|AAH66941.1|/2.06121e-149/Ribosomal protein SA [Homo sapiens]
100507634	2048	60	185	0.647119647	1.328593968	1.037795885	Up	3.82E-07	1.13E-06	LOC100507634	1	-	-	-	gi|119627061|gb|EAX06656.1|/1.68526e-65/hCG2038638 [Homo sapiens]
255043	1751	110	339	1.387617686	2.847502096	1.03708677	Up	5.61E-12	2.26E-11	TMEM86B	4	GO:0031224//intrinsic to membrane	-	-	gi|281427107|ref|NP_776165.3|/2.4218e-118/lysoplasmalogenase [Homo sapiens]
84698	2155	38	117	0.389492958	0.798526048	1.035742227	Up	5.90E-05	0.000144089	CAPS2	3	-	GO:0046872//metal ion binding	-	gi|166795238|ref|NP_115995.2|/0/calcyphosin-2 [Homo sapiens]
6168	434	24329	74857	1238.220005	2536.840655	1.03476523	Up	0	0	RPL37A	4	GO:0030529//ribonucleoprotein complex;GO:0044444//cytoplasmic part	GO:0005198//structural molecule activity;GO:0043169//cation binding	GO:0006412//translation;GO:0019080;GO:0031016//pancreas development	gi|4506643|ref|NP_000989.1|/9.30139e-48/60S ribosomal protein L37a [Homo sapiens]
171220	1122	118	363	2.323017267	4.758436393	1.034487709	Up	1.11E-12	4.66E-12	DSTNP2	2	GO:0015629//actin cytoskeleton	GO:0008092//cytoskeletal protein binding	GO:0030042//actin filament depolymerization	gi|119609124|gb|EAW88718.1|/5.26068e-75/hCG1640728, isoform CRA_b [Homo sapiens]
54429	1150	40	122	0.768290456	1.560315744	1.022114263	Up	4.92E-05	0.000120916	TAS2R5	2	GO:0031224//intrinsic to membrane	GO:0004930//G-protein coupled receptor activity	GO:0007166//cell surface receptor signaling pathway;GO:0007606//sensory perception of chemical stimulus;GO:0007610//behavior	gi|9507173|ref|NP_061853.1|/1.36158e-158/taste receptor type 2 member 5 [Homo sapiens]
257106	4425	63	192	0.314478212	0.638173041	1.020987598	Up	3.29E-07	9.81E-07	ARHGAP30	1	GO:0044444//cytoplasmic part	GO:0008047//enzyme activator activity	GO:0009966//regulation of signal transduction;GO:0035556//intracellular signal transduction	gi|47077657|dbj|BAD18709.1|/0/FLJ00267 protein [Homo sapiens]//gi|71040096|ref|NP_859071.2|/0/rho GTPase-activating protein 30 isoform 2 [Homo sapiens]
286527	683	448	1359	14.48840568	29.26504885	1.014279839	Up	5.18E-42	5.63E-41	TMSB15B	2	-	-	GO:0007010//cytoskeleton organization	gi|11496273|ref|NP_068832.1|/1.80774e-08/thymosin beta-15A [Homo sapiens]
9398	3557	258	782	1.602135074	3.233503893	1.013102562	Up	8.15E-25	5.62E-24	CD101	1	GO:0031224//intrinsic to membrane	GO:0016810//hydrolase activity, acting on carbon-nitrogen (but not peptide) bonds	GO:0007165//signal transduction	gi|119577068|gb|EAW56664.1|/0/immunoglobulin superfamily, member 2, isoform CRA_a [Homo sapiens]//gi|368711318|ref|NP_001243040.1|/0/immunoglobulin superfamily member 2 isoform 2 precursor [Homo sapiens]
100289635	6202	453	1372	1.613354213	3.253665106	1.012002547	Up	3.00E-42	3.28E-41	ZNF605	1	GO:0005622//intracellular	GO:0046872//metal ion binding	-	gi|257900460|ref|NP_001158187.1|/0/zinc finger protein 605 isoform 2 [Homo sapiens]//gi|34222391|ref|NP_899061.1|/0/zinc finger protein 605 isoform 1 [Homo sapiens]
84222	1978	35	106	0.390845436	0.788188471	1.011942458	Up	0.000178374	0.000412496	TMEM191A	1	GO:0031224//intrinsic to membrane	-	-	gi|74717969|sp|Q9H0A3.1|T191A_HUMAN/2.17411e-86/RecName: Full=Transmembrane protein 191A
100463486	1290	1100	3326	18.83502766	37.92128408	1.009589665	Up	1.55E-99	4.14E-98	MTRNR2L8	1	-	-	-	gi|345543|pir||JC1348/1.97832e-15/hypothetical 18K protein - goldfish mitochondrion
65266	4194	236	713	1.242930555	2.50041217	1.008420237	Up	1.33E-22	8.44E-22	WNK4	4	GO:0043296//apical junction complex;GO:0044424//intracellular part	GO:0004672//protein kinase activity;GO:0032559	GO:0006464//cellular protein modification process;GO:0006796//phosphate-containing compound metabolic process;GO:0015698//inorganic anion transport;GO:0030320//cellular monovalent inorganic anion homeostasis;GO:0033036;GO:0035556//intracellular signal transduction	gi|34365793|ref|NP_115763.2|/0/serine/threonine-protein kinase WNK4 [Homo sapiens]
89932	5849	52	157	0.196374463	0.394792171	1.007486051	Up	5.09E-06	1.37E-05	PAPLN	3	-	-	-	gi|145309328|ref|NP_775733.3|/0/papilin precursor [Homo sapiens]
100507062	2555	141	425	1.218965729	2.446518622	1.005072699	Up	5.29E-14	2.37E-13	PSMD6-AS2	1	-	-	-	-
100287898	1775	10	0	0.124441412	0.001	-6.959322859	Down	8.32E-05	0.000199856	TTC34	1	-	-	-	gi|336455091|ref|NP_001229601.1|/0/tetratricopeptide repeat protein 34 [Homo sapiens]
1812	3373	12	0	0.078582925	0.001	-6.296143971	Down	1.33E-05	3.44E-05	DRD1	3	GO:0005626//insoluble fraction;GO:0016021//integral to membrane;GO:0030425//dendrite;GO:0031090//organelle membrane;GO:0043231//intracellular membrane-bounded organelle;GO:0044297//cell body;GO:0044459//plasma membrane part	GO:0001588//dopamine neurotransmitter receptor activity, coupled via Gs	GO:0001508//regulation of action potential;GO:0002209//behavioral defense response;GO:0006605//protein targeting;GO:0006813//potassium ion transport;GO:0007189//adenylate cyclase-activating G-protein coupled receptor signaling pathway;GO:0007200//phospholipase C-activating G-protein coupled receptor signaling pathway;GO:0007618//mating;GO:0007631//feeding behavior;GO:0007632//visual behavior;GO:0…	gi|119581780|gb|EAW61376.1|/0/dopamine receptor D1, isoform CRA_a [Homo sapiens]
25812	3995	10	0	0.055289989	0.001	-5.78894638	Down	8.32E-05	0.000199831	POM121L1P	1	-	-	-	gi|194380164|dbj|BAG63849.1|/0/unnamed protein product [Homo sapiens]
100506314	1743	12	1	0.152071261	0.008438264	-4.17165748	Down	0.00011706	0.000276169	LOC100506314	1	-	-	-	gi|119616698|gb|EAW96292.1|/4.63229e-45/hCG1774691, isoform CRA_b [Homo sapiens]
3269	4578	17	2	0.082023146	0.006425467	-3.674157821	Down	9.96E-06	2.61E-05	HRH1	1	GO:0005626//insoluble fraction;GO:0016021//integral to membrane;GO:0031981//nuclear lumen	GO:0008227//G-protein coupled amine receptor activity;GO:0043176//amine binding	GO:0006694//steroid biosynthetic process;GO:0006952//defense response;GO:0007186//G-protein coupled receptor signaling pathway;GO:0007267//cell-cell signaling;GO:0009628//response to abiotic stimulus;GO:0019229//regulation of vasoconstriction;GO:0031328//positive regulation of cellular biosynthetic process	gi|4504491|ref|NP_000852.1|/0/histamine H1 receptor [Homo sapiens]
137075	1972	14	2	0.156813848	0.014916729	-3.394049902	Down	0.000113115	0.000267127	CLDN23	2	GO:0031224//intrinsic to membrane;GO:0043296//apical junction complex	GO:0005515//protein binding	GO:0007043//cell-cell junction assembly;GO:0016337//cell-cell adhesion	gi|124107616|ref|NP_919260.2|/3.64173e-142/claudin-23 [Homo sapiens]
130497	1911	23	4	0.265846187	0.030785755	-3.110256936	Down	1.64E-06	4.61E-06	OSR1	2	GO:0031981//nuclear lumen	GO:0046914//transition metal ion binding	GO:0006351//transcription, DNA-dependent;GO:0006915//apoptotic process;GO:0007498//mesoderm development;GO:0008284//positive regulation of cell proliferation;GO:0010463//mesenchymal cell proliferation;GO:0030857//negative regulation of epithelial cell differentiation;GO:0042471//ear morphogenesis;GO:0045137//development of primary sexual characteristics;GO:0072012//glomerulus vasculature developm…	gi|384945338|gb|AFI36274.1|/5.77141e-145/protein odd-skipped-related 1 [Macaca mulatta]
2863	2821	25	5	0.195749297	0.026068583	-2.908623075	Down	1.33E-06	3.77E-06	GPR39	2	GO:0016021//integral to membrane	GO:0004888//transmembrane signaling receptor activity;GO:0043169//cation binding	GO:0007166//cell surface receptor signaling pathway	gi|4504097|ref|NP_001499.1|/0/G-protein coupled receptor 39 [Homo sapiens]
677839	138	15	3	2.400907676	0.319736833	-2.908623075	Down	0.000200502	0.000460316	SNORA71C	2	-	-	-	-
387097	1444	19	4	0.290636192	0.040742089	-2.834622493	Down	3.41E-05	8.51E-05	C6orf147	1	GO:0031224//intrinsic to membrane	GO:0003676//nucleic acid binding	-	gi|353523794|ref|NP_001238803.1|/1.0265e-31/KH homology domain-containing protein 1 isoform 1 [Homo sapiens]
55511	3069	18	4	0.129550444	0.019169624	-2.756619981	Down	7.15E-05	0.000173021	SAGE1	2	-	-	-	gi|145580597|ref|NP_061136.2|/0/sarcoma antigen 1 [Homo sapiens]
100505676	4372	17	4	0.085887914	0.013456445	-2.674157821	Down	0.00014885	0.000346704	LOC100505676	1	-	-	-	gi|119618124|gb|EAW97718.1|/2.98027e-28/5'-nucleotidase domain containing 3, isoform CRA_d [Homo sapiens]
342125	3303	20	5	0.133747203	0.022264448	-2.58669498	Down	5.20E-05	0.000127624	TMC3	1	GO:0031224//intrinsic to membrane	-	-	gi|122937502|ref|NP_001074001.1|/0/transmembrane channel-like protein 3 [Homo sapiens]
100505893	628	22	6	0.773795722	0.140521283	-2.461164098	Down	3.66E-05	9.12E-05	SLIT2-IT1	2	-	-	-	gi|119613200|gb|EAW92794.1|/9.72648e-32/hCG2045574 [Homo sapiens]
145783	3017	21	6	0.15374722	0.029250038	-2.394049902	Down	7.33E-05	0.000177121	LOC145783	1	-	-	-	gi|119597916|gb|EAW77510.1|/1.15962e-36/hCG1820887 [Homo sapiens]
5367	757	22	7	0.641933572	0.136004307	-2.238771676	Down	9.73E-05	0.000231455	PMCH	2	GO:0043231//intracellular membrane-bounded organelle;GO:0044421//extracellular region part	GO:0005179//hormone activity;GO:0031776	GO:0001963//synaptic transmission, dopaminergic;GO:0006950//response to stress;GO:0007186//G-protein coupled receptor signaling pathway;GO:0007589//body fluid secretion;GO:0007631//feeding behavior;GO:0008016//regulation of heart contraction;GO:0008217//regulation of blood pressure;GO:0033500//carbohydrate homeostasis;GO:0042320//regulation of circadian sleep/wake cycle, REM sleep;GO:0048167//reg…	gi|71361684|ref|NP_002665.2|/1.97394e-89/pro-MCH preproprotein [Homo sapiens]
27199	2285	28	10	0.270666878	0.064367152	-2.072121807	Down	2.78E-05	6.98E-05	OXGR1	3	GO:0031224//intrinsic to membrane	GO:0001608;GO:0001882//nucleoside binding;GO:0032559	GO:0035588	gi|52426789|ref|NP_543008.3|/0/2-oxoglutarate receptor 1 [Homo sapiens]
100506776	3516	36	13	0.226160587	0.054380724	-2.056180263	Down	2.20E-06	6.13E-06	LOC100506776	1	-	-	-	gi|119577128|gb|EAW56724.1|/5.94204e-25/GLI-Kruppel family member HKR1, isoform CRA_d [Homo sapiens]
9940	5632	26	12	0.101970369	0.031337843	-1.702172197	Down	0.000416638	0.000920158	DLEC1	2	GO:0044424//intracellular part	-	GO:0008283//cell proliferation	gi|90669194|ref|NP_031361.2|/0/deleted in lung and esophageal cancer protein 1 isoform DLEC1-N1 [Homo sapiens]//gi|90669228|ref|NP_031363.2|/0/deleted in lung and esophageal cancer protein 1 isoform DLEC1-S3 [Homo sapiens]
55220	2500	28	13	0.247389527	0.07648105	-1.693610184	Down	0.000262054	0.00059235	KLHDC8A	1	-	-	-	gi|8922640|ref|NP_060673.1|/0/kelch domain-containing protein 8A [Homo sapiens]
221662	2467	30	14	0.268605804	0.083465959	-1.686230653	Down	0.000165085	0.000382973	RBM24	1	GO:0043231//intracellular membrane-bounded organelle	GO:0003723//RNA binding;GO:0003729//mRNA binding	GO:0009987//cellular process;GO:0014902//myotube differentiation;GO:0016071//mRNA metabolic process	gi|221139802|ref|NP_001137414.1|/5.51107e-90/RNA-binding protein 24 isoform 1 [Homo sapiens]//gi|23308561|ref|NP_694565.1|/1.61457e-62/RNA-binding protein 24 isoform 2 [Homo sapiens]//gi|291409234|ref|XP_002720915.1|/5.798e-60/PREDICTED: RNA binding motif protein 24 [Oryctolagus cuniculus]
57571	3983	32	16	0.177461014	0.059082679	-1.58669498	Down	0.000196519	0.000451879	CARNS1	1	-	-	-	gi|119595023|gb|EAW74617.1|/0/hCG21065 [Homo sapiens] //gi|261245046|ref|NP_001159694.1|/0/carnosine synthase 1 isoform 1 [Homo sapiens]
57537	6061	32	16	0.116618911	0.038826317	-1.58669498	Down	0.000196519	0.000451933	SORCS2	2	GO:0031224//intrinsic to membrane	GO:0008528//G-protein coupled peptide receptor activity	GO:0007186//G-protein coupled receptor signaling pathway	gi|170014689|ref|NP_065828.2|/0/VPS10 domain-containing receptor SorCS2 precursor [Homo sapiens]
5744	1881	52	27	0.610629576	0.2111181	-1.532247196	Down	3.69E-06	1.01E-05	PTHLH	1	GO:0043231//intracellular membrane-bounded organelle;GO:0044421//extracellular region part	GO:0005102//receptor binding	GO:0001649//osteoblast differentiation;GO:0002062//chondrocyte differentiation;GO:0006171//cAMP biosynthetic process;GO:0007154//cell communication;GO:0007188//adenylate cyclase-modulating G-protein coupled receptor signaling pathway;GO:0008283//cell proliferation;GO:0022414//reproductive process;GO:0043392//negative regulation of DNA binding;GO:0048646//anatomical structure formation involved in…	gi|130499270|ref|NP_001076188.1|/4.36862e-65/parathyroid hormone-related protein precursor [Oryctolagus cuniculus]//gi|130499270|ref|NP_001076188.1|/4.423e-65/parathyroid hormone-related protein precursor [Oryctolagus cuniculus]//gi|39995091|ref|NP_945316.1|/1.24226e-65/parathyroid hormone-related protein isoform 1 preproprotein [Homo sapiens]//gi|39995091|ref|NP_945316.1|/1.26694e-65/parathyroid…
407975	5018	1656	861	7.289419814	2.523614388	-1.53031251	Down	2.37E-150	9.61E-149	MIR17HG	1	-	-	-	gi|119629331|gb|EAX08926.1|/5.16333e-35/hCG2038628 [Homo sapiens]//gi|47076874|dbj|BAD18387.1|/7.18381e-34/C13orf25 v_2 [Homo sapiens]
54345	1718	43	24	0.552851616	0.205465345	-1.427997234	Down	6.59E-05	0.000160058	SOX18	2	GO:0043231//intracellular membrane-bounded organelle	GO:0001071//nucleic acid binding transcription factor activity;GO:0043565//sequence-specific DNA binding	GO:0001885//endothelial cell development;GO:0001945//lymph vessel development;GO:0003348;GO:0008544//epidermis development;GO:0022404;GO:0043009//chordate embryonic development;GO:0043542//endothelial cell migration;GO:0048646//anatomical structure formation involved in morphogenesis	gi|8924248|ref|NP_060889.1|/3.52147e-122/transcription factor SOX-18 [Homo sapiens]
158326	10086	57	33	0.12483006	0.0481222	-1.375190874	Down	8.04E-06	2.12E-05	FREM1	1	GO:0005578//proteinaceous extracellular matrix;GO:0031224//intrinsic to membrane	GO:0030246//carbohydrate binding;GO:0043169//cation binding	GO:0031589//cell-substrate adhesion;GO:0032501//multicellular organismal process	gi|122056683|ref|NP_659403.4|/0/FRAS1-related extracellular matrix protein 1 isoform 1 precursor [Homo sapiens]//gi|295293182|ref|NP_001171175.1|/0/FRAS1-related extracellular matrix protein 1 isoform 2 [Homo sapiens]
221981	10607	103	61	0.214490442	0.084583912	-1.342458169	Down	3.86E-09	1.32E-08	THSD7A	2	GO:0031224//intrinsic to membrane	-	-	gi|150170672|ref|NP_056019.1|/0/thrombospondin type-1 domain-containing protein 7A precursor [Homo sapiens]
29995	1754	404	246	5.087624658	2.062794754	-1.302391957	Down	4.66E-30	3.77E-29	LMCD1	2	GO:0043231//intracellular membrane-bounded organelle;GO:0044421//extracellular region part	GO:0003712//transcription cofactor activity;GO:0046914//transition metal ion binding	GO:0003300//cardiac muscle hypertrophy;GO:0006357//regulation of transcription from RNA polymerase II promoter;GO:0050850//positive regulation of calcium-mediated signaling	gi|7657309|ref|NP_055398.1|/0/LIM and cysteine-rich domains protein 1 [Homo sapiens]
2194	8481	48282	29654	125.7481128	51.42647067	-1.289953696	Down	0	0	FASN	4	GO:0000267//cell fraction;GO:0016020//membrane;GO:0048770	GO:0016297//acyl-[acyl-carrier-protein] hydrolase activity;GO:0019842//vitamin binding;GO:0022892;GO:0042802//identical protein binding;GO:0046914//transition metal ion binding;GO:0050661//NADP binding	GO:0006575//cellular modified amino acid metabolic process;GO:0006631//fatty acid metabolic process;GO:0006641//triglyceride metabolic process;GO:0006766//vitamin metabolic process;GO:0009893//positive regulation of metabolic process;GO:0015980//energy derivation by oxidation of organic compounds;GO:0035336//long-chain fatty-acyl-CoA metabolic process	gi|41872631|ref|NP_004095.4|/0/fatty acid synthase [Homo sapiens]
5743	4507	78	49	0.382270102	0.159903888	-1.257387354	Down	1.12E-06	3.21E-06	PTGS2	2	GO:0031090//organelle membrane;GO:0032991//macromolecular complex;GO:0042598;GO:0042995//cell projection;GO:0044432//endoplasmic reticulum part;GO:0044459//plasma membrane part	GO:0005506//iron ion binding;GO:0005515//protein binding;GO:0016209//antioxidant activity;GO:0016701//oxidoreductase activity, acting on single donors with incorporation of molecular oxygen;GO:0016705//oxidoreductase activity, acting on paired donors, with incorporation or reduction of molecular oxygen	GO:0001503//ossification;GO:0001516//prostaglandin biosynthetic process;GO:0001660//fever generation;GO:0001819//positive regulation of cytokine production;GO:0001963//synaptic transmission, dopaminergic;GO:0002042//cell migration involved in sprouting angiogenesis;GO:0002237//response to molecule of bacterial origin;GO:0003006//developmental process involved in reproduction;GO:0006915//apoptotic…	gi|4506265|ref|NP_000954.1|/0/prostaglandin G/H synthase 2 precursor [Homo sapiens]
4627	7505	30327	19161	89.25694993	37.55069458	-1.249124914	Down	0	0	MYH9	4	GO:0005887//integral to plasma membrane;GO:0005911//cell-cell junction;GO:0015630//microtubule cytoskeleton;GO:0031252//cell leading edge;GO:0031254//trailing edge;GO:0032155;GO:0032432//actin filament bundle;GO:0032991//macromolecular complex;GO:0043231//intracellular membrane-bounded organelle;GO:0044444//cytoplasmic part;GO:0045202//synapse	GO:0003774//motor activity;GO:0003779//actin binding;GO:0032559;GO:0042623//ATPase activity, coupled;GO:0042802//identical protein binding	GO:0000768//syncytium formation by plasma membrane fusion;GO:0000902//cell morphogenesis;GO:0001767;GO:0002573//myeloid leukocyte differentiation;GO:0006810//transport;GO:0006935//chemotaxis;GO:0007051//spindle organization;GO:0007127//meiosis I;GO:0007155//cell adhesion;GO:0007166//cell surface receptor signaling pathway;GO:0009207;GO:0030030//cell projection organization;GO:0030036//actin cytos…	gi|12667788|ref|NP_002464.1|/0/myosin-9 [Homo sapiens]
9413	2423	129	82	1.175979047	0.497749622	-1.24037023	Down	5.90E-10	2.12E-09	FAM189A2	1	GO:0031224//intrinsic to membrane	-	-	gi|119582886|gb|EAW62482.1|/0/chromosome 9 open reading frame 61, isoform CRA_a [Homo sapiens]
7092	7284	154	98	0.466996979	0.197882158	-1.238771676	Down	1.39E-11	5.50E-11	TLL1	1	-	GO:0004175//endopeptidase activity;GO:0005515//protein binding;GO:0046914//transition metal ion binding	GO:0019538//protein metabolic process;GO:0048731;GO:0048869//cellular developmental process	gi|22547221|ref|NP_036596.3|/0/tolloid-like protein 1 isoform 1 precursor [Homo sapiens]//gi|325652110|ref|NP_001191689.1|/0/tolloid-like protein 1 isoform 2 precursor [Homo sapiens]
1778	14361	53632	34186	82.49024583	35.01177319	-1.236383406	Down	0	0	DYNC1H1	4	GO:0030286//dynein complex;GO:0043231//intracellular membrane-bounded organelle;GO:0044444//cytoplasmic part	GO:0003774//motor activity;GO:0016887//ATPase activity;GO:0032559	GO:0000278//mitotic cell cycle;GO:0007017//microtubule-based process;GO:0022402//cell cycle process;GO:0022618//ribonucleoprotein complex assembly;GO:0051234//establishment of localization	gi|71891782|dbj|BAA20783.3|/0/KIAA0325 protein [Homo sapiens]
94032	1360	83	53	1.348039045	0.573175293	-1.233813956	Down	7.53E-07	2.17E-06	CAMK2N2	2	GO:0043231//intracellular membrane-bounded organelle;GO:0044444//cytoplasmic part	GO:0004860//protein kinase inhibitor activity;GO:0016772//transferase activity, transferring phosphorus-containing groups;GO:0019900//kinase binding	GO:0001932//regulation of protein phosphorylation;GO:0033673//negative regulation of kinase activity;GO:0050804//regulation of synaptic transmission	gi|15147234|ref|NP_150284.1|/3.9752e-30/calcium/calmodulin-dependent protein kinase II inhibitor 2 [Homo sapiens]
3431	2591	122	78	1.040053561	0.442769493	-1.232030098	Down	2.09E-09	7.27E-09	SP110	3	GO:0043231//intracellular membrane-bounded organelle	GO:0003676//nucleic acid binding;GO:0046914//transition metal ion binding;GO:0060089	GO:0023052//signaling;GO:0051704	gi|190343006|ref|NP_536349.2|/0/sp110 nuclear body protein isoform c [Homo sapiens]//gi|190343008|ref|NP_004501.3|/0/sp110 nuclear body protein isoform b [Homo sapiens]//gi|190343010|ref|NP_004500.3|/0/sp110 nuclear body protein isoform a [Homo sapiens]//gi|297139787|ref|NP_001171944.1|/0/sp110 nuclear body protein isoform d [Homo sapiens]
79948	2405	81	52	0.743931975	0.318008526	-1.226105264	Down	1.16E-06	3.30E-06	LPPR3	2	GO:0016020//membrane	GO:0016787//hydrolase activity	GO:0008152//metabolic process	gi|13376339|ref|NP_079164.1|/0/lipid phosphate phosphatase-related protein type 3 isoform 1 [Homo sapiens]//gi|392996998|ref|NP_001257295.1|/0/lipid phosphate phosphatase-related protein type 3 isoform 2 [Homo sapiens]
2334	13746	45	29	0.072310183	0.031029313	-1.220567081	Down	0.000302762	0.00068009	AFF2	1	GO:0016604//nuclear body	GO:0003723//RNA binding	GO:0006396//RNA processing;GO:0007417//central nervous system development;GO:0010468//regulation of gene expression	gi|282165691|ref|NP_001162593.1|/0/AF4/FMR2 family member 2 isoform 2 [Homo sapiens]//gi|282165693|ref|NP_001162594.1|/0/AF4/FMR2 family member 2 isoform 3 [Homo sapiens]//gi|282165695|ref|NP_001162595.1|/0/AF4/FMR2 family member 2 isoform 4 [Homo sapiens]//gi|282165697|ref|NP_001162596.1|/0/AF4/FMR2 family member 2 isoform 5 [Homo sapiens]//gi|282165701|ref|NP_001164099.1|/0/AF4/FMR2 family memb…
78990	3873	707	459	4.032136299	1.743073454	-1.209911041	Down	8.01E-46	9.39E-45	OTUB2	3	-	GO:0005488//binding;GO:0008238//exopeptidase activity;GO:0019783//small conjugating protein-specific protease activity	GO:0016579//protein deubiquitination;GO:0019752//carboxylic acid metabolic process	gi|12962939|ref|NP_075601.1|/4.04789e-130/ubiquitin thioesterase OTUB2 [Homo sapiens]
441263	1782	46	30	0.57018189	0.247607648	-1.20336634	Down	0.000304142	0.000683109	DTX2P1-UPK3BP1-PMS2P11	1	-	GO:0005488//binding	-	gi|1061426|gb|AAA97460.1|/8.1297e-146/hPMSR6 [Homo sapiens]
392255	3716	69	46	0.410144293	0.182067583	-1.17165748	Down	1.50E-05	3.87E-05	GDF6	2	GO:0044421//extracellular region part	GO:0005102//receptor binding;GO:0042802//identical protein binding	GO:0001934//positive regulation of protein phosphorylation;GO:0007178//transmembrane receptor protein serine/threonine kinase signaling pathway;GO:0045597//positive regulation of cell differentiation	gi|48475062|ref|NP_001001557.1|/0/growth/differentiation factor 6 precursor [Homo sapiens]
[truncated: 45 more rows]
