# Supplementary material for: Transcriptome Profiling Reveals Differential Effect of Interleukin-17A Upon Influenza Virus Infection in Human Cells
Source: Front Microbiol. 2019 Oct 10;10:2344. doi: 10.3389/fmicb.2019.02344 (PMC6798183; doi:10.3389/fmicb.2019.02344)
Supplement: TABLE S6 — RNA-seq data for PR8 virus infected 293T cells. [file Table_6.XLS]

geneID	geneLength	293T_Control-Expression	293T_PR8-Expression	293T_Control-RPKM	293T_PR8-RPKM	log2 Ratio(293T_PR8/293T_Control)	Up-Down-Regulation(293T_PR8/293T_Control)	P-value	FDR	Symbol	Description	GO Component	GO Function	GO Process	Blast nr
677766	420	0	14	0.001	0.768088975	9.585129632	Up	4.43E-05	0.000164823	SCARNA2	1	-	-	-	gi|148670025|gb|EDL01972.1|/1.33645e-06/mCG1026318 [Mus musculus]
3453	876	0	18	0.001	0.473479505	8.88715817	Up	2.54E-06	1.14E-05	IFNA22P	1	GO:0044421//extracellular region part	GO:0005102//receptor binding	GO:0001959//regulation of cytokine-mediated signaling pathway;GO:0006950//response to stress;GO:0007599//hemostasis;GO:0051707//response to other organism	gi|296236871|ref|XP_002763517.1|/4.67881e-68/PREDICTED: interferon alpha-5-like [Callithrix jacchus]
112744	808	0	13	0.001	0.370736015	8.534248463	Up	9.05E-05	0.000322433	IL17F	3	GO:0044421//extracellular region part	GO:0005102//receptor binding;GO:0042802//identical protein binding	GO:0001525//angiogenesis;GO:0006357//regulation of transcription from RNA polymerase II promoter;GO:0006952//defense response;GO:0007179//transforming growth factor beta receptor signaling pathway;GO:0009100//glycoprotein metabolic process;GO:0009888//tissue development;GO:0032641;GO:0032645;GO:0032663;GO:0032675//regulation of interleukin-6 production;GO:0032677	gi|47123369|gb|AAH70124.1|/9.28497e-80/Interleukin 17F [Homo sapiens]
7124	1686	0	26	0.001	0.355343654	8.473071125	Up	8.37E-09	5.15E-08	TNF	3	GO:0005768//endosome;GO:0009986//cell surface;GO:0016021//integral to membrane;GO:0044421//extracellular region part;GO:0044459//plasma membrane part	GO:0019899//enzyme binding;GO:0032813//tumor necrosis factor receptor superfamily binding;GO:0043565//sequence-specific DNA binding	GO:0001660//fever generation;GO:0001818//negative regulation of cytokine production;GO:0001819//positive regulation of cytokine production;GO:0001934//positive regulation of protein phosphorylation;GO:0002036//regulation of L-glutamate transport;GO:0002374;GO:0002439//chronic inflammatory response to antigenic stimulus;GO:0002455//humoral immune response mediated by circulating immunoglobulin;GO:…	gi|25952111|ref|NP_000585.2|/6.9161e-123/tumor necrosis factor [Homo sapiens]
5673	1601	0	24	0.001	0.331350547	8.372214489	Up	3.49E-08	1.99E-07	PSG5	1	-	-	GO:0022414//reproductive process;GO:0048870//cell motility	gi|194097367|ref|NP_002772.3|/0/pregnancy-specific beta-1-glycoprotein 5 precursor [Homo sapiens]
388581	1052	0	14	0.001	0.306651492	8.260456161	Up	4.43E-05	0.000164857	FAM132A	2	-	-	-	gi|121949746|ref|NP_001014980.1|/1.32359e-141/protein FAM132A precursor [Homo sapiens]
1674	2268	0	30	0.001	0.304797212	8.251705898	Up	4.80E-10	3.40E-09	DES	3	GO:0000267//cell fraction;GO:0005882//intermediate filament;GO:0005886//plasma membrane;GO:0031674//I band	GO:0005198//structural molecule activity;GO:0005488//binding	GO:0006936//muscle contraction;GO:0006996//organelle organization;GO:0044057	gi|148728589|gb|ABR08708.1|/0/mutant desmin [Homo sapiens]
128876	3166	0	37	0.001	0.269292092	8.073028053	Up	3.23E-12	2.84E-11	FAM83C	5	-	-	-	gi|30425394|ref|NP_848563.1|/0/protein FAM83C [Homo sapiens]
55889	3178	0	32	0.001	0.232021843	7.858116818	Up	1.15E-10	8.68E-10	GOLGA6B	4	-	-	-	gi|94538359|ref|NP_061122.4|/0/putative golgin subfamily A member 6B [Homo sapiens]
144195	2195	0	22	0.001	0.230951583	7.851446622	Up	1.46E-07	7.67E-07	SLC2A14	2	GO:0031224//intrinsic to membrane	GO:0005355//glucose transmembrane transporter activity;GO:0051183//vitamin transporter activity	GO:0006766//vitamin metabolic process;GO:0008645//hexose transport;GO:0044238//primary metabolic process;GO:0048232//male gamete generation;GO:0048869//cellular developmental process;GO:0051180//vitamin transport	gi|23592238|ref|NP_703150.1|/0/solute carrier family 2, facilitated glucose transporter member 14 [Homo sapiens]
10637	1644	0	16	0.001	0.224259555	7.809025644	Up	1.06E-05	4.36E-05	LEFTY1	3	GO:0031091//platelet alpha granule;GO:0044421//extracellular region part	GO:0005126//cytokine receptor binding	GO:0001775//cell activation;GO:0006887//exocytosis;GO:0007178//transmembrane receptor protein serine/threonine kinase signaling pathway;GO:0007599//hemostasis;GO:0040007//growth	gi|10337603|ref|NP_066277.1|/0/left-right determination factor 1 preproprotein [Homo sapiens]
92483	1773	0	16	0.001	0.20794287	7.700043407	Up	1.06E-05	4.36E-05	LDHAL6B	2	GO:0043231//intracellular membrane-bounded organelle	GO:0004457//lactate dehydrogenase activity;GO:0005488//binding	GO:0006007//glucose catabolic process	gi|15082234|ref|NP_149972.1|/0/L-lactate dehydrogenase A-like 6B [Homo sapiens]
400823	1345	0	12	0.001	0.205585153	7.683592271	Up	0.000184917	0.000625113	FAM177B	2	-	-	-	gi|125346184|ref|NP_997351.2|/4.70178e-76/protein FAM177B [Homo sapiens]
117289	3363	0	29	0.001	0.198702768	7.634468159	Up	9.81E-10	6.71E-09	TAGAP	1	GO:0044444//cytoplasmic part	GO:0008047//enzyme activator activity;GO:0030695//GTPase regulator activity	GO:0009966//regulation of signal transduction;GO:0035556//intracellular signal transduction	gi|20270373|ref|NP_620165.1|/1.43806e-133/T-cell activation Rho GTPase-activating protein isoform c [Homo sapiens]//gi|21314774|ref|NP_473455.2|/0/T-cell activation Rho GTPase-activating protein isoform b [Homo sapiens]
339240	3153	0	25	0.001	0.182704323	7.513366963	Up	1.71E-08	1.01E-07	LOC339240	1	GO:0043234//protein complex;GO:0044424//intracellular part	-	-	gi|34535120|dbj|BAC87214.1|/1.79798e-80/unnamed protein product [Homo sapiens]
441869	2205	0	17	0.001	0.177653232	7.472920129	Up	5.19E-06	2.22E-05	ANKRD65	1	-	-	-	gi|223634006|ref|NP_001138682.1|/1.23787e-69/ankyrin repeat domain-containing protein 65 isoform 1 [Homo sapiens]//gi|343780881|ref|NP_001230464.1|/2.0623e-95/ankyrin repeat domain-containing protein 65 isoform 2 [Homo sapiens]//gi|343780881|ref|NP_001230464.1|/5.24422e-86/ankyrin repeat domain-containing protein 65 isoform 2 [Homo sapiens]
2165	2217	0	14	0.001	0.145510767	7.184982095	Up	4.43E-05	0.00016489	F13B	2	-	-	GO:0007599//hemostasis	gi|110611237|ref|NP_001985.2|/0/coagulation factor XIII B chain precursor [Homo sapiens]
63910	2612	0	16	0.001	0.141149582	7.141081046	Up	1.06E-05	4.36E-05	SLC17A9	3	GO:0031224//intrinsic to membrane	-	GO:0016192//vesicle-mediated transport	gi|154350196|ref|NP_071365.3|/0/solute carrier family 17 member 9 [Homo sapiens]
81492	2484	0	15	0.001	0.139146554	7.120461365	Up	2.17E-05	8.49E-05	RSPH6A	3	GO:0044464//cell part	-	-	gi|223459604|gb|AAI36353.1|/0/Radial spokehead-like 1 [Homo sapiens]
5017	3039	0	18	0.001	0.136481753	7.09256427	Up	2.54E-06	1.14E-05	OVOL1	3	GO:0043231//intracellular membrane-bounded organelle	GO:0001071//nucleic acid binding transcription factor activity;GO:0003676//nucleic acid binding;GO:0046914//transition metal ion binding	GO:0006357//regulation of transcription from RNA polymerase II promoter;GO:0007128//meiotic prophase I;GO:0009888//tissue development;GO:0048232//male gamete generation	gi|37590309|gb|AAH59408.1|/2.19838e-160/Ovo-like 1(Drosophila) [Homo sapiens]
696	2859	0	16	0.001	0.128955127	7.010725323	Up	1.06E-05	4.36E-05	BTN1A1	2	GO:0016021//integral to membrane	GO:0004871//signal transducer activity	-	gi|166197658|ref|NP_001723.2|/0/butyrophilin subfamily 1 member A1 precursor [Homo sapiens]
59340	3686	0	20	0.001	0.125028048	6.966107967	Up	6.09E-07	2.97E-06	HRH4	1	GO:0005626//insoluble fraction;GO:0016021//integral to membrane;GO:0031224//intrinsic to membrane	GO:0008227//G-protein coupled amine receptor activity	GO:0006952//defense response;GO:0007166//cell surface receptor signaling pathway	gi|14251205|ref|NP_067637.2|/0/histamine H4 receptor isoform 1 [Homo sapiens]//gi|15822541|gb|AAL09297.1|/1.25513e-130/histamine receptor H4 [Homo sapiens]//gi|219842331|ref|NP_001137300.1|/1.4285e-147/histamine H4 receptor isoform 2 [Homo sapiens]
342372	5199	0	28	0.001	0.124099777	6.95535671	Up	2.00E-09	1.33E-08	PKD1L3	1	GO:0031224//intrinsic to membrane	GO:0015075//ion transmembrane transporter activity;GO:0030246//carbohydrate binding	GO:0006810//transport;GO:0007186//G-protein coupled receptor signaling pathway	gi|31559825|ref|NP_853514.1|/0/polycystic kidney disease protein 1-like 3 precursor [Homo sapiens]
4225	2327	0	12	0.001	0.118827689	6.892727233	Up	0.000184917	0.000625228	MEP1B	2	GO:0005626//insoluble fraction;GO:0016021//integral to membrane;GO:0044421//extracellular region part	GO:0004175//endopeptidase activity;GO:0046914//transition metal ion binding	GO:0019538//protein metabolic process;GO:0032501//multicellular organismal process	gi|153070264|ref|NP_005916.2|/0/meprin A subunit beta precursor [Homo sapiens]
7857	2586	0	12	0.001	0.10692654	6.740476169	Up	0.000184917	0.000625344	SCG2	4	GO:0016023//cytoplasmic membrane-bounded vesicle;GO:0044421//extracellular region part	GO:0005102//receptor binding	GO:0001935//endothelial cell proliferation;GO:0006915//apoptotic process;GO:0006952//defense response;GO:0007243//intracellular protein kinase cascade;GO:0015031//protein transport;GO:0030595//leukocyte chemotaxis;GO:0048646//anatomical structure formation involved in morphogenesis;GO:0050927//positive regulation of positive chemotaxis	gi|68160947|ref|NP_003460.2|/0/secretogranin-2 precursor [Homo sapiens]
93010	3641	0	15	0.001	0.094929975	6.568791798	Up	2.17E-05	8.49E-05	B3GNT7	2	GO:0012505//endomembrane system;GO:0031224//intrinsic to membrane;GO:0043231//intracellular membrane-bounded organelle	GO:0016758//transferase activity, transferring hexosyl groups	GO:0006464//cellular protein modification process	gi|21687139|ref|NP_660279.1|/0/UDP-GlcNAc:betaGal beta-1,3-N-acetylglucosaminyltransferase 7 [Homo sapiens]
441151	4637	0	19	0.001	0.094416803	6.56097173	Up	1.24E-06	5.81E-06	TMEM151B	1	GO:0031224//intrinsic to membrane	-	-	gi|387542870|gb|AFJ72062.1|/0/transmembrane protein 151B [Macaca mulatta]
124857	3765	0	14	0.001	0.085683232	6.420941	Up	4.43E-05	0.000164789	WFIKKN2	5	-	GO:0004866//endopeptidase inhibitor activity;GO:0005488//binding	GO:0007178//transmembrane receptor protein serine/threonine kinase signaling pathway;GO:0051346//negative regulation of hydrolase activity	gi|28212222|ref|NP_783165.1|/0/WAP, kazal, immunoglobulin, kunitz and NTR domain-containing protein 2 precursor [Homo sapiens]
2069	4628	0	16	0.001	0.079663507	6.315847079	Up	1.06E-05	4.36E-05	EREG	2	GO:0016021//integral to membrane;GO:0044421//extracellular region part	GO:0070851//growth factor receptor binding	GO:0001547//antral ovarian follicle growth;GO:0006275//regulation of DNA replication;GO:0006351//transcription, DNA-dependent;GO:0007088//regulation of mitosis;GO:0007126//meiosis;GO:0007154//cell communication;GO:0007176//regulation of epidermal growth factor-activated receptor activity;GO:0007186//G-protein coupled receptor signaling pathway;GO:0008284//positive regulation of cell proliferation…	gi|4557567|ref|NP_001423.1|/3.6882e-85/proepiregulin preproprotein [Homo sapiens]
149461	3602	0	12	0.001	0.07676625	6.262400263	Up	0.000184917	0.000625576	CLDN19	1	GO:0031224//intrinsic to membrane;GO:0043231//intracellular membrane-bounded organelle;GO:0043296//apical junction complex	GO:0005515//protein binding	GO:0007043//cell-cell junction assembly;GO:0016337//cell-cell adhesion;GO:0050953//sensory perception of light stimulus	gi|183979973|ref|NP_683763.2|/1.39583e-116/claudin-19 isoform a [Homo sapiens]//gi|183979975|ref|NP_001116867.1|/4.76277e-109/claudin-19 isoform b [Homo sapiens]//gi|297515502|ref|NP_001172046.1|/4.20904e-94/claudin-19 isoform c [Homo sapiens]
2984	3850	0	12	0.001	0.071821307	6.166339998	Up	0.000184917	0.00062546	GUCY2C	3	GO:0031224//intrinsic to membrane	GO:0004871//signal transducer activity;GO:0009975//cyclase activity;GO:0016301//kinase activity;GO:0016829//lyase activity;GO:0032559;GO:0032561//guanyl ribonucleotide binding	GO:0006164//purine nucleotide biosynthetic process;GO:0006464//cellular protein modification process;GO:0007167//enzyme linked receptor protein signaling pathway;GO:0008283//cell proliferation;GO:0009124//nucleoside monophosphate biosynthetic process;GO:0042221//response to chemical stimulus	gi|222080083|ref|NP_004954.2|/0/heat-stable enterotoxin receptor precursor [Homo sapiens]
139105	4720	0	13	0.001	0.063464979	5.987888802	Up	9.05E-05	0.000322496	BEND2	1	-	-	-	gi|193794843|ref|NP_699177.2|/0/BEN domain-containing protein 2 isoform 1 [Homo sapiens]//gi|296179403|ref|NP_001171696.1|/0/BEN domain-containing protein 2 isoform 2 [Homo sapiens]
131578	5940	0	14	0.001	0.054309321	5.763127934	Up	4.43E-05	0.000164756	LRRC15	4	GO:0031224//intrinsic to membrane	-	-	gi|288541295|ref|NP_001128529.2|/0/leucine-rich repeat-containing protein 15 isoform a precursor [Homo sapiens]
285593	1781	1	35	0.012402218	0.452831793	5.190305171	Up	2.61E-10	1.89E-09	LOC285593	1	-	-	-	gi|119581801|gb|EAW61397.1|/2.30809e-15/hCG1979273 [Homo sapiens]
4049	1474	2	41	0.029970625	0.640942632	4.418574159	Up	4.78E-11	3.73E-10	LTA	3	GO:0044421//extracellular region part;GO:0044464//cell part	GO:0032813//tumor necrosis factor receptor superfamily binding	GO:0001819//positive regulation of cytokine production;GO:0002237//response to molecule of bacterial origin;GO:0002439//chronic inflammatory response to antigenic stimulus;GO:0002455//humoral immune response mediated by circulating immunoglobulin;GO:0007154//cell communication;GO:0008285//negative regulation of cell proliferation;GO:0012502//induction of programmed cell death;GO:0023052//signalin…	gi|6806893|ref|NP_000586.2|/2.60554e-96/lymphotoxin-alpha precursor [Homo sapiens]//gi|6806893|ref|NP_000586.2|/2.71857e-96/lymphotoxin-alpha precursor [Homo sapiens]
57402	1075	2	33	0.041094606	0.707356359	4.105416274	Up	9.76E-09	5.94E-08	S100A14	2	GO:0005856//cytoskeleton;GO:0044444//cytoplasmic part;GO:0044459//plasma membrane part	GO:0001664//G-protein coupled receptor binding;GO:0046872//metal ion binding	GO:0002224//toll-like receptor signaling pathway;GO:0002237//response to molecule of bacterial origin;GO:0002548//monocyte chemotaxis;GO:0002690//positive regulation of leukocyte chemotaxis;GO:0055065//metal ion homeostasis	gi|10190712|ref|NP_065723.1|/1.83027e-53/protein S100-A14 [Homo sapiens]
4585	16819	0	12	0.001	0.016440456	4.039178419	Up	0.000184917	0.000624997	MUC4	4	GO:0016021//integral to membrane;GO:0031012//extracellular matrix	GO:0005102//receptor binding;GO:0005201//extracellular matrix structural constituent	GO:0031589//cell-substrate adhesion	gi|112382231|ref|NP_612154.2|/0/mucin-4 isoform e precursor [Homo sapiens]//gi|112382233|ref|NP_004523.3|/0/mucin-4 isoform d precursor [Homo sapiens]//gi|257471027|ref|NP_060876.5|/0/mucin-4 isoform a precursor [Homo sapiens]
140691	1911	2	31	0.02311706	0.373795263	4.015218465	Up	3.64E-08	2.07E-07	TRIM69	3	GO:0016604//nuclear body	GO:0046914//transition metal ion binding	GO:0012501//programmed cell death	gi|37595541|ref|NP_542783.2|/0/tripartite motif-containing protein 69 isoform b [Homo sapiens]//gi|88999601|ref|NP_892030.3|/0/tripartite motif-containing protein 69 isoform a [Homo sapiens]
4882	3447	2	28	0.012815985	0.187175729	3.868377076	Up	2.59E-07	1.32E-06	NPR2	3	GO:0005626//insoluble fraction;GO:0031224//intrinsic to membrane	GO:0001653//peptide receptor activity;GO:0005515//protein binding;GO:0009975//cyclase activity;GO:0016301//kinase activity;GO:0016829//lyase activity;GO:0032559;GO:0032561//guanyl ribonucleotide binding	GO:0006164//purine nucleotide biosynthetic process;GO:0006464//cellular protein modification process;GO:0007167//enzyme linked receptor protein signaling pathway;GO:0008015//blood circulation;GO:0009124//nucleoside monophosphate biosynthetic process;GO:0048856//anatomical structure development	gi|4580422|ref|NP_003986.2|/0/atrial natriuretic peptide receptor 2 precursor [Homo sapiens]
128346	946	5	68	0.116746039	1.656344091	3.826556901	Up	4.65E-16	5.76E-15	C1orf162	2	GO:0031224//intrinsic to membrane	-	-	gi|28827822|ref|NP_777556.1|/5.68175e-69/transmembrane protein C1orf162 [Homo sapiens]
6404	2638	4	53	0.033492571	0.462949762	3.788942609	Up	1.08E-12	1.00E-11	SELPLG	1	GO:0005626//insoluble fraction;GO:0016021//integral to membrane	GO:0005515//protein binding;GO:0043498//cell surface binding	GO:0002376//immune system process;GO:0007159//leukocyte cell-cell adhesion;GO:0007599//hemostasis;GO:0070741//response to interleukin-6	gi|34534636|dbj|BAC87066.1|/1.79986e-92/unnamed protein product [Homo sapiens]//gi|34534636|dbj|BAC87066.1|/1.85242e-92/unnamed protein product [Homo sapiens]
3596	1282	2	26	0.034459205	0.467324026	3.761461873	Up	9.48E-07	4.50E-06	IL13	2	GO:0000267//cell fraction;GO:0044421//extracellular region part	GO:0005126//cytokine receptor binding	GO:0001818//negative regulation of cytokine production;GO:0002237//response to molecule of bacterial origin;GO:0002377//immunoglobulin production;GO:0006952//defense response;GO:0007154//cell communication;GO:0009605//response to external stimulus;GO:0014070//response to organic cyclic compound;GO:0015992//proton transport;GO:0023052//signaling;GO:0030888//regulation of B cell proliferation;GO:00…	gi|116138167|gb|AAH96141.2|/2.67936e-73/Interleukin 13 [Homo sapiens]
374897	1998	4	52	0.044220922	0.59970911	3.761461873	Up	2.06E-12	1.85E-11	SBSN	1	GO:0044424//intracellular part	-	-	gi|260436922|ref|NP_001159506.1|/0/suprabasin isoform 1 precursor [Homo sapiens]//gi|260447062|ref|NP_001159507.1|/5.19482e-63/suprabasin isoform 3 precursor [Homo sapiens]//gi|38348366|ref|NP_940940.1|/5.18747e-105/suprabasin isoform 2 precursor [Homo sapiens]
6540	2226	2	24	0.019845778	0.248438483	3.645984655	Up	3.44E-06	1.52E-05	SLC6A13	2	GO:0016021//integral to membrane	GO:0005283//sodium:amino acid symporter activity;GO:0005326//neurotransmitter transporter activity;GO:0005488//binding	GO:0001505//regulation of neurotransmitter levels;GO:0006810//transport;GO:0006865//amino acid transport;GO:0035725//sodium ion transmembrane transport	gi|21361581|ref|NP_057699.2|/0/sodium- and chloride-dependent GABA transporter 2 isoform 1 [Homo sapiens]//gi|300360519|ref|NP_001177926.1|/0/sodium- and chloride-dependent GABA transporter 2 isoform 2 [Homo sapiens] //gi|343432607|ref|NP_001230321.1|/3.58077e-53/sodium- and chloride-dependent GABA transporter 2 isoform 3 [Homo sapiens]
213	2264	2	24	0.019512677	0.244268579	3.645984655	Up	3.44E-06	1.52E-05	ALB	5	GO:0005578//proteinaceous extracellular matrix;GO:0031091//platelet alpha granule;GO:0032991//macromolecular complex	GO:0003676//nucleic acid binding;GO:0005515//protein binding;GO:0008289//lipid binding;GO:0046914//transition metal ion binding;GO:0048037//cofactor binding	GO:0001775//cell activation;GO:0001897;GO:0006887//exocytosis;GO:0006915//apoptotic process;GO:0007599//hemostasis;GO:0008202//steroid metabolic process;GO:0010038//response to metal ion;GO:0015711//organic anion transport;GO:0015718//monocarboxylic acid transport;GO:0031669//cellular response to nutrient levels;GO:0044260;GO:0045188//regulation of circadian sleep/wake cycle, non-REM sleep;GO:005…	gi|4502027|ref|NP_000468.1|/0/serum albumin preproprotein [Homo sapiens]
6531	3952	2	21	0.011178315	0.122443334	3.453339577	Up	2.33E-05	9.07E-05	SLC6A3	4	GO:0005624//membrane fraction;GO:0016021//integral to membrane;GO:0043005//neuron projection;GO:0044297//cell body;GO:0044424//intracellular part	GO:0005328//neurotransmitter:sodium symporter activity;GO:0005515//protein binding;GO:0008504//monoamine transmembrane transporter activity;GO:0043176//amine binding	GO:0007589//body fluid secretion;GO:0007606//sensory perception of chemical stimulus;GO:0007610//behavior;GO:0010038//response to metal ion;GO:0014073;GO:0021983//pituitary gland development;GO:0032102;GO:0035264//multicellular organism growth;GO:0035725//sodium ion transmembrane transport;GO:0042069//regulation of catecholamine metabolic process;GO:0042133//neurotransmitter metabolic process;GO:…	gi|4507041|ref|NP_001035.1|/0/sodium-dependent dopamine transporter [Homo sapiens]
147741	2802	2	20	0.015766132	0.164473014	3.382950249	Up	4.38E-05	0.00016314	ZNF560	2	GO:0005622//intracellular	GO:0003676//nucleic acid binding;GO:0046872//metal ion binding	-	gi|124517687|ref|NP_689689.2|/0/zinc finger protein 560 [Homo sapiens]
270	2426	2	20	0.018209687	0.189964297	3.382950249	Up	4.38E-05	0.000163207	AMPD1	2	GO:0044444//cytoplasmic part	GO:0016814//hydrolase activity, acting on carbon-nitrogen (but not peptide) bonds, in cyclic amidines;GO:0043169//cation binding	GO:0009112;GO:0009127//purine nucleoside monophosphate biosynthetic process;GO:0042221//response to chemical stimulus	gi|289547498|ref|NP_001166097.1|/0/AMP deaminase 1 isoform 2 [Homo sapiens]//gi|289547500|ref|NP_000027.2|/0/AMP deaminase 1 isoform 1 [Homo sapiens]
7038	8453	2	20	0.005226157	0.054519506	3.382950249	Up	4.38E-05	0.000163173	TG	4	GO:0043231//intracellular membrane-bounded organelle;GO:0044421//extracellular region part;GO:0044444//cytoplasmic part	GO:0005102//receptor binding	GO:0002237//response to molecule of bacterial origin;GO:0006575//cellular modified amino acid metabolic process;GO:0009058//biosynthetic process;GO:0009628//response to abiotic stimulus;GO:0015698//inorganic anion transport;GO:0016192//vesicle-mediated transport;GO:0042552//myelination	gi|55770862|ref|NP_003226.4|/0/thyroglobulin precursor [Homo sapiens]
124149	6140	6	59	0.021584707	0.221419786	3.358702703	Up	8.54E-13	7.95E-12	ANKRD26P1	1	-	-	-	gi|119603082|gb|EAW82676.1|/0/hCG1781582 [Homo sapiens]
1141	5731	5	48	0.019270939	0.192993915	3.32405656	Up	1.51E-10	1.12E-09	CHRNB2	2	GO:0005626//insoluble fraction;GO:0005887//integral to plasma membrane;GO:0009986//cell surface	GO:0004888//transmembrane signaling receptor activity;GO:0005231//excitatory extracellular ligand-gated ion channel activity;GO:0042165//neurotransmitter binding	GO:0001508//regulation of action potential;GO:0001963//synaptic transmission, dopaminergic;GO:0006936//muscle contraction;GO:0006950//response to stress;GO:0007274//neuromuscular synaptic transmission;GO:0007612//learning;GO:0007631//feeding behavior;GO:0007632//visual behavior;GO:0010646//regulation of cell communication;GO:0010769//regulation of cell morphogenesis involved in differentiation;GO…	gi|4502833|ref|NP_000739.1|/0/neuronal acetylcholine receptor subunit beta-2 precursor [Homo sapiens]
126017	4188	2	19	0.0105484	0.10453933	3.308949668	Up	8.20E-05	0.000294361	ZNF813	3	-	GO:0005488//binding	-	gi|108796666|ref|NP_001004301.2|/0/zinc finger protein 813 [Homo sapiens]
100507674	946	2	19	0.046698416	0.462802025	3.308949668	Up	8.20E-05	0.000294303	MARK2P9	2	-	-	-	gi|351706291|gb|EHB09210.1|/4.03973e-36/Serine/threonine-protein kinase MARK2 [Heterocephalus glaber]
5837	3633	54	466	0.328315699	2.955652044	3.170320797	Up	6.04E-87	6.16E-85	PYGM	2	GO:0000267//cell fraction;GO:0005783//endoplasmic reticulum	GO:0004645//phosphorylase activity;GO:0030246//carbohydrate binding;GO:0032559;GO:0048037//cofactor binding	GO:0005977//glycogen metabolic process;GO:0006875//cellular metal ion homeostasis;GO:0006950//response to stress;GO:0010033//response to organic substance;GO:0019318//hexose metabolic process	gi|257900462|ref|NP_001158188.1|/0/glycogen phosphorylase, muscle form isoform 2 [Homo sapiens]//gi|5032009|ref|NP_005600.1|/0/glycogen phosphorylase, muscle form isoform 1 [Homo sapiens]
57010	4036	2	17	0.010945664	0.097057824	3.148484996	Up	0.000284406	0.000934265	CABP4	3	GO:0033267//axon part;GO:0044424//intracellular part	GO:0046872//metal ion binding	GO:0007165//signal transduction;GO:0042462//eye photoreceptor cell development;GO:0050953//sensory perception of light stimulus	gi|355566246|gb|EHH22625.1|/3.69604e-142/Calcium-binding protein 4 [Macaca mulatta]
1995	4682	2	17	0.009435434	0.083666249	3.148484996	Up	0.000284406	0.000933929	ELAVL3	3	-	GO:0003723//RNA binding	GO:0048731;GO:0048869//cellular developmental process	gi|49355761|ref|NP_001411.2|/2.35496e-180/ELAV-like protein 3 isoform 1 [Homo sapiens]//gi|49355765|ref|NP_115657.2|/9.2148e-177/ELAV-like protein 3 isoform 2 [Homo sapiens]
401127	1651	2	17	0.026757542	0.237265522	3.148484996	Up	0.000284406	0.000934097	LOC401127	1	GO:0000123//histone acetyltransferase complex;GO:0016585//chromatin remodeling complex;GO:0035097//histone methyltransferase complex	GO:0005488//binding;GO:0018024//histone-lysine N-methyltransferase activity	GO:0016573//histone acetylation;GO:0034968//histone lysine methylation	gi|112491198|pdb|2H9L|A/5.74263e-82/Chain A, Wdr5delta23
1999	3263	6	51	0.040616029	0.360152048	3.148484996	Up	1.17E-10	8.84E-10	ELF3	1	GO:0031981//nuclear lumen	GO:0001071//nucleic acid binding transcription factor activity;GO:0003677//DNA binding;GO:0003712//transcription cofactor activity	GO:0001701//in utero embryonic development;GO:0006952//defense response;GO:0009888//tissue development;GO:0030154//cell differentiation;GO:0043062//extracellular structure organization;GO:0048771//tissue remodeling	gi|48146329|emb|CAG33387.1|/0/ELF3 [Homo sapiens]
54854	2011	7	57	0.076886352	0.653123893	3.086557247	Up	1.42E-11	1.17E-10	FAM83E	3	-	-	-	gi|153251792|ref|NP_060178.2|/0/protein FAM83E [Homo sapiens]
79132	2631	16	119	0.134326724	1.042218792	2.955839918	Up	7.38E-22	1.37E-20	DHX58	2	GO:0044424//intracellular part	GO:0003676//nucleic acid binding;GO:0017111//nucleoside-triphosphatase activity;GO:0032559;GO:0046914//transition metal ion binding	GO:0006952//defense response	gi|149408122|ref|NP_077024.2|/0/probable ATP-dependent RNA helicase DHX58 [Homo sapiens]
253039	3806	4	29	0.023214241	0.175574726	2.91900315	Up	3.51E-06	1.54E-05	LOC253039	1	-	-	-	gi|119607880|gb|EAW87474.1|/1.81973e-58/hCG2042142 [Homo sapiens]
7047	3027	4	28	0.029188438	0.213146594	2.868377076	Up	6.36E-06	2.69E-05	TGM4	3	-	GO:0016747//transferase activity, transferring acyl groups other than amino-acyl groups;GO:0016755;GO:0043169//cation binding	GO:0006464//cellular protein modification process	gi|156627577|ref|NP_003232.2|/0/protein-glutamine gamma-glutamyltransferase 4 [Homo sapiens]
285016	1403	3	21	0.047230971	0.344900965	2.868377076	Up	0.000103567	0.000365195	FAM150B	2	-	-	-	gi|148228293|ref|NP_001002919.2|/1.51342e-56/protein FAM150B precursor [Homo sapiens]
221091	2600	15	96	0.127432792	0.85080625	2.73909406	Up	1.22E-16	1.59E-15	LRRN4CL	2	GO:0031224//intrinsic to membrane	-	-	gi|158256104|dbj|BAF84023.1|/2.51425e-117/unnamed protein product [Homo sapiens]
5148	1064	8	51	0.166077824	1.104488846	2.733447496	Up	2.01E-09	1.33E-08	PDE6G	3	GO:0044444//cytoplasmic part	GO:0004112//cyclic-nucleotide phosphodiesterase activity;GO:0004114//3',5'-cyclic-nucleotide phosphodiesterase activity;GO:0019002//GMP binding;GO:0030234//enzyme regulator activity	GO:0000165//MAPK cascade;GO:0001775//cell activation;GO:0007599//hemostasis;GO:0008277//regulation of G-protein coupled receptor protein signaling pathway;GO:0009967//positive regulation of signal transduction;GO:0050953//sensory perception of light stimulus	gi|119610072|gb|EAW89666.1|/2.86312e-75/phosphodiesterase 6G, cGMP-specific, rod, gamma [Homo sapiens] //gi|332849303|ref|XP_001154701.2|/8.04722e-16/PREDICTED: hypothetical protein LOC746726 [Pan troglodytes]
163479	3064	9	56	0.064880925	0.421145391	2.698452075	Up	4.19E-10	2.99E-09	FNDC7	1	-	-	-	gi|222144290|ref|NP_001138409.1|/0/fibronectin type III domain-containing protein 7 precursor [Homo sapiens]
729689	790	8	47	0.2236795	1.370892981	2.615611006	Up	1.97E-08	1.16E-07	FAM90A2P	1	-	GO:0005488//binding	-	gi|206558319|sp|Q658T7.2|F90A2_HUMAN/1.46518e-106/RecName: Full=Putative protein FAM90A2P
5711	3504	5	28	0.031518765	0.184130919	2.546448982	Up	2.29E-05	8.91E-05	PSMD5	1	GO:0005838//proteasome regulatory particle	GO:0005488//binding	GO:0006520//cellular amino acid metabolic process;GO:0006915//apoptotic process;GO:0007050//cell cycle arrest;GO:0016070//RNA metabolic process;GO:0030330//DNA damage response, signal transduction by p53 class mediator;GO:0043161//proteasomal ubiquitin-dependent protein catabolic process;GO:0043248//proteasome assembly;GO:0051320//S phase;GO:0051439//regulation of ubiquitin-protein ligase activit…	gi|394025672|ref|NP_001257356.1|/0/26S proteasome non-ATPase regulatory subunit 5 isoform 2 [Homo sapiens] //gi|505106|dbj|BAA06687.1|/0/KIAA0072 [Homo sapiens]
58	1509	31	172	0.45376996	2.626467272	2.533090599	Up	1.94E-26	4.72E-25	ACTA1	3	GO:0000267//cell fraction;GO:0005884//actin filament;GO:0030017//sarcomere;GO:0032432//actin filament bundle	GO:0005198//structural molecule activity;GO:0008092//cytoskeletal protein binding;GO:0017111//nucleoside-triphosphatase activity;GO:0032559	GO:0003015//heart process;GO:0006941//striated muscle contraction;GO:0007015//actin filament organization;GO:0009207;GO:0009605//response to external stimulus;GO:0009725//response to hormone stimulus;GO:0009790//embryo development;GO:0010038//response to metal ion;GO:0012501//programmed cell death;GO:0030048//actin filament-based movement;GO:0030239//myofibril assembly;GO:0040007//growth;GO:00435…	gi|4501881|ref|NP_001091.1|/0/actin, alpha skeletal muscle [Homo sapiens]
91977	3841	4	22	0.023002708	0.131980923	2.520453773	Up	0.000205154	0.000687918	MYOZ3	4	GO:0031674//I band	GO:0005488//binding	-	gi|171184445|ref|NP_588612.2|/1.62493e-130/myozenin-3 [Homo sapiens]//gi|171184445|ref|NP_588612.2|/1.80116e-130/myozenin-3 [Homo sapiens]
2487	2775	4	22	0.031839064	0.182680621	2.520453773	Up	0.000205154	0.000687792	FRZB	3	GO:0044421//extracellular region part;GO:0044424//intracellular part	GO:0004888//transmembrane signaling receptor activity;GO:0019904//protein domain specific binding	GO:0006357//regulation of transcription from RNA polymerase II promoter;GO:0006915//apoptotic process;GO:0007417//central nervous system development;GO:0008283//cell proliferation;GO:0016049//cell growth;GO:0030178//negative regulation of Wnt receptor signaling pathway;GO:0042472//inner ear morphogenesis;GO:0045137//development of primary sexual characteristics;GO:0045596//negative regulation of …	gi|38455388|ref|NP_001454.2|/5.57077e-171/secreted frizzled-related protein 3 precursor [Homo sapiens]
3266	1266	6	32	0.104684126	0.582437138	2.476059654	Up	7.94E-06	3.33E-05	ERAS	2	GO:0016020//membrane	GO:0017111//nucleoside-triphosphatase activity;GO:0032561//guanyl ribonucleotide binding	GO:0035556//intracellular signal transduction	gi|31559833|ref|NP_853510.1|/6.4117e-112/GTPase ERas precursor [Homo sapiens]
9363	1128	9	48	0.17623684	0.980539118	2.476059654	Up	3.76E-08	2.13E-07	RAB33A	2	GO:0016020//membrane	GO:0017111//nucleoside-triphosphatase activity;GO:0032561//guanyl ribonucleotide binding	GO:0006810//transport;GO:0009207;GO:0035556//intracellular signal transduction	gi|4758996|ref|NP_004785.1|/6.61409e-134/ras-related protein Rab-33A [Homo sapiens]
10888	4300	11	55	0.056505083	0.294731816	2.382950249	Up	8.09E-09	4.99E-08	GPR83	3	GO:0031224//intrinsic to membrane	GO:0008188//neuropeptide receptor activity	GO:0007166//cell surface receptor signaling pathway;GO:0031960//response to corticosteroid stimulus	gi|223633971|ref|NP_057624.3|/0/probable G-protein coupled receptor 83 precursor [Homo sapiens]
79098	5502	10	48	0.040146039	0.201026558	2.32405656	Up	1.16E-07	6.18E-07	C1orf116	1	GO:0016020//membrane;GO:0044424//intracellular part	GO:0004871//signal transducer activity	-	gi|145275189|ref|NP_076427.2|/0/specifically androgen-regulated gene protein isoform 1 [Homo sapiens]
100750247	2051	7	33	0.075386862	0.37074992	2.298061352	Up	1.40E-05	5.66E-05	HIF1A-AS2	1	-	-	-	-
653641	5379	28	122	0.11497933	0.522626074	2.18440457	Up	2.69E-16	3.40E-15	GOLGA6C	1	-	-	-	gi|256542288|ref|NP_001157876.1|/0/putative golgin subfamily A member 6C [Homo sapiens]
401027	2259	10	43	0.09777933	0.438616546	2.165358814	Up	1.61E-06	7.41E-06	C2orf66	2	-	-	-	gi|74738241|sp|Q6UXQ4.1|CB066_HUMAN/1.56722e-43/RecName: Full=Uncharacterized protein C2orf66; Flags: Precursor
570	3478	14	60	0.08891228	0.397515858	2.160557828	Up	1.37E-08	8.19E-08	BAAT	1	GO:0044439	-	GO:0006694//steroid biosynthetic process;GO:0006732//coenzyme metabolic process;GO:0009069//serine family amino acid metabolic process;GO:0009887//organ morphogenesis;GO:0015718//monocarboxylic acid transport;GO:0032787//monocarboxylic acid metabolic process	gi|4502351|ref|NP_001692.1|/0/bile acid-CoA:amino acid N-acyltransferase [Homo sapiens]
339290	3979	10	42	0.055512316	0.243224958	2.131411482	Up	2.70E-06	1.21E-05	LOC339290	1	-	-	-	gi|291394138|ref|XP_002713630.1|/5.15432e-28/PREDICTED: leucine zipper, down-regulated in cancer 1-like [Oryctolagus cuniculus]
929	1661	12	50	0.159578692	0.693638449	2.119915843	Up	3.19E-07	1.62E-06	CD14	1	GO:0031224//intrinsic to membrane;GO:0043235//receptor complex;GO:0044421//extracellular region part	GO:0001846//opsonin binding;GO:0008329//pattern recognition receptor activity	GO:0001819//positive regulation of cytokine production;GO:0006897//endocytosis;GO:0006952//defense response;GO:0007166//cell surface receptor signaling pathway;GO:0012501//programmed cell death;GO:0032496//response to lipopolysaccharide;GO:0070391	gi|4557417|ref|NP_000582.1|/0/monocyte differentiation antigen CD14 precursor [Homo sapiens]
284440	2385	13	54	0.120397718	0.521720813	2.115469938	Up	1.10E-07	5.89E-07	LOC284440	1	-	-	-	gi|119605265|gb|EAW84859.1|/3.97107e-45/hCG2001421 [Homo sapiens]
2886	2285	7	29	0.06766672	0.292445255	2.111648227	Up	0.000115261	0.00040339	GRB7	1	GO:0044444//cytoplasmic part	GO:0030674//protein binding, bridging	GO:0002376//immune system process;GO:0007169//transmembrane receptor protein tyrosine kinase signaling pathway;GO:0007599//hemostasis	gi|334883159|ref|NP_001229371.1|/0/growth factor receptor-bound protein 7 isoform b [Homo sapiens]
29931	2903	34	139	0.258699249	1.103317612	2.092500386	Up	1.79E-17	2.48E-16	LINC00312	2	-	-	-	gi|5566604|gb|AAD45398.1|/3.32233e-49/NAG-7 protein [Homo sapiens]
401546	2698	10	39	0.08186935	0.333085286	2.024496278	Up	1.24E-05	5.03E-05	C9orf152	2	-	-	-	gi|163644318|ref|NP_001013011.2|/4.16218e-139/uncharacterized protein C9orf152 [Homo sapiens]
290	3740	10	39	0.059059761	0.240284519	2.024496278	Up	1.24E-05	5.03E-05	ANPEP	2	GO:0000267//cell fraction;GO:0012505//endomembrane system;GO:0016021//integral to membrane;GO:0031988//membrane-bounded vesicle;GO:0044444//cytoplasmic part	GO:0004871//signal transducer activity;GO:0008238//exopeptidase activity;GO:0046914//transition metal ion binding	GO:0019538//protein metabolic process;GO:0032501//multicellular organismal process;GO:0044237//cellular metabolic process;GO:0048646//anatomical structure formation involved in morphogenesis;GO:0048869//cellular developmental process;GO:0051704	gi|62089422|dbj|BAD93155.1|/0/membrane alanine aminopeptidase precursor variant [Homo sapiens]
339483	2341	13	49	0.12266064	0.482311317	1.97529228	Up	1.34E-06	6.24E-06	MTMR9LP	1	-	-	-	gi|119627955|gb|EAX07550.1|/4.85178e-80/hCG41615, isoform CRA_b [Homo sapiens]
83706	2570	31	115	0.266435358	1.031092204	1.952315895	Up	1.48E-13	1.48E-12	FERMT3	5	GO:0015629//actin cytoskeleton;GO:0044459//plasma membrane part	GO:0005102//receptor binding	GO:0006461//protein complex assembly;GO:0022407//regulation of cell-cell adhesion;GO:0034109//homotypic cell-cell adhesion	gi|28626504|ref|NP_113659.3|/0/fermitin family homolog 3 short form [Homo sapiens]//gi|41281905|ref|NP_848537.1|/0/fermitin family homolog 3 long form [Homo sapiens]
91807	7998	9	33	0.024855608	0.095074779	1.935491272	Up	9.81E-05	0.000346915	MYLK3	2	GO:0044444//cytoplasmic part	GO:0004674//protein serine/threonine kinase activity;GO:0032559	GO:0002526//acute inflammatory response;GO:0006464//cellular protein modification process;GO:0030239//myofibril assembly;GO:0051495//positive regulation of cytoskeleton organization;GO:0070555//response to interleukin-1	gi|146219832|ref|NP_872299.2|/0/putative myosin light chain kinase 3 [Homo sapiens]
968	1872	83	300	0.979344605	3.692735459	1.914801414	Up	3.49E-32	1.10E-30	CD68	1	GO:0005626//insoluble fraction;GO:0016020//membrane;GO:0031090//organelle membrane;GO:0043231//intracellular membrane-bounded organelle;GO:0044444//cytoplasmic part	-	-	gi|91199548|ref|NP_001242.2|/7.3945e-113/macrosialin isoform A precursor [Homo sapiens]//gi|91199550|ref|NP_001035148.1|/5.378e-113/macrosialin isoform B precursor [Homo sapiens]
10517	3494	17	61	0.10747051	0.402290448	1.904296651	Up	1.34E-07	7.09E-07	FBXW10	1	-	-	-	gi|389885061|ref|NP_001254514.1|/0/F-box/WD repeat-containing protein 10 isoform 1 [Homo sapiens]//gi|389885064|ref|NP_001254515.1|/0/F-box/WD repeat-containing protein 10 isoform 2 [Homo sapiens]
3059	2050	20	71	0.215496104	0.798063179	1.888841179	Up	1.48E-08	8.83E-08	HCLS1	4	GO:0016020//membrane;GO:0043231//intracellular membrane-bounded organelle	GO:0001071//nucleic acid binding transcription factor activity;GO:0003676//nucleic acid binding;GO:0005515//protein binding	GO:0006351//transcription, DNA-dependent;GO:0007260//tyrosine phosphorylation of STAT protein;GO:0008283//cell proliferation;GO:0009719;GO:0030099//myeloid cell differentiation	gi|317373440|sp|P14317.3|HCLS1_HUMAN/0/RecName: Full=Hematopoietic lineage cell-specific protein; AltName: Full=Hematopoietic cell-specific LYN substrate 1; AltName: Full=LckBP1; AltName: Full=p75
2819	3083	18	63	0.128962151	0.470868687	1.868377076	Up	1.21E-07	6.44E-07	GPD1	1	GO:0000267//cell fraction;GO:0043231//intracellular membrane-bounded organelle;GO:0043234//protein complex;GO:0044444//cytoplasmic part	GO:0000166//nucleotide binding;GO:0016616//oxidoreductase activity, acting on the CH-OH group of donors, NAD or NADP as acceptor;GO:0016901//oxidoreductase activity, acting on the CH-OH group of donors, quinone or similar compound as acceptor;GO:0042802//identical protein binding;GO:0048037//cofactor binding	GO:0006006//glucose metabolic process;GO:0006072//glycerol-3-phosphate metabolic process;GO:0006641//triglyceride metabolic process;GO:0019674//NAD metabolic process;GO:0055114//oxidation-reduction process	gi|380714668|ref|NP_001244128.1|/0/glycerol-3-phosphate dehydrogenase [NAD(+)], cytoplasmic isoform 2 [Homo sapiens]//gi|99031626|pdb|1X0X|A/0/Chain A, Co-Structure Of Homo Sapiens Glycerol-3-Phosphate Dehydrogenase 1 Complex With Nad
9610	2698	10	34	0.08186935	0.290382044	1.826556901	Up	0.000142138	0.000490403	RIN1	2	GO:0016020//membrane;GO:0043232	GO:0005488//binding;GO:0008047//enzyme activator activity	GO:0016192//vesicle-mediated transport;GO:0023052//signaling	gi|68989256|ref|NP_004283.2|/0/ras and Rab interactor 1 [Homo sapiens]
3902	1995	24	79	0.265724519	0.912466602	1.779840402	Up	9.47E-09	5.77E-08	LAG3	5	GO:0009986//cell surface;GO:0031224//intrinsic to membrane	GO:0004872//receptor activity;GO:0042287//MHC protein binding	GO:0001912//positive regulation of leukocyte mediated cytotoxicity;GO:0007165//signal transduction;GO:0042036//negative regulation of cytokine biosynthetic process;GO:0050863//regulation of T cell activation	gi|167614500|ref|NP_002277.4|/0/lymphocyte activation gene 3 protein precursor [Homo sapiens]
441317	1844	17	55	0.203634469	0.68728135	1.754919027	Up	2.24E-06	1.01E-05	FAM90A7P	1	-	GO:0046914//transition metal ion binding	-	gi|158513830|sp|A6NKC0.1|F90A7_HUMAN/0/RecName: Full=Putative protein FAM90A7P
10677	3163	65	210	0.453918049	1.529864225	1.752899859	Up	1.51E-20	2.58E-19	AVIL	3	GO:0005856//cytoskeleton;GO:0043005//neuron projection	GO:0008092//cytoskeletal protein binding	GO:0010975//regulation of neuron projection development;GO:0030835//negative regulation of actin filament depolymerization;GO:0048858//cell projection morphogenesis;GO:0050896//response to stimulus	gi|295821173|ref|NP_006567.3|/0/advillin [Homo sapiens]
201181	2596	16	50	0.136137754	0.443811041	1.704878344	Up	1.00E-05	4.13E-05	ZNF385C	1	-	-	-	gi|337299688|ref|NP_001229633.1|/1.31904e-150/zinc finger protein 385C [Homo sapiens]
80737	2914	27	83	0.204662137	0.656328603	1.681174084	Up	1.57E-08	9.32E-08	VWA7	2	-	-	-	gi|153945852|ref|NP_079534.2|/0/von Willebrand factor A domain-containing protein 7 precursor [Homo sapiens]
255512	1024	17	52	0.366701133	1.170135549	1.673999031	Up	8.68E-06	3.61E-05	LOC255512	1	-	-	-	-
283726	3146	65	197	0.456370881	1.442913492	1.660706161	Up	4.67E-18	6.75E-17	FAM154B	1	-	-	-	gi|60223083|ref|NP_001008227.1|/0/protein FAM154B [Homo sapiens]
165545	2650	27	80	0.22505112	0.695627751	1.628062747	Up	5.83E-08	3.23E-07	DQX1	2	GO:0043231//intracellular membrane-bounded organelle	GO:0017111//nucleoside-triphosphatase activity;GO:0032559	-	gi|163914394|ref|NP_598376.2|/0/ATP-dependent RNA helicase DQX1 [Homo sapiens]
4640	3658	24	71	0.144920835	0.447246998	1.625806773	Up	3.38E-07	1.71E-06	MYO1A	3	GO:0005884//actin filament;GO:0016323//basolateral plasma membrane;GO:0030427//site of polarized growth;GO:0042995//cell projection;GO:0044297//cell body	GO:0008092//cytoskeletal protein binding;GO:0017111//nucleoside-triphosphatase activity;GO:0032559	GO:0008104//protein localization;GO:0030031//cell projection assembly;GO:0050954//sensory perception of mechanical stimulus;GO:0051640//organelle localization	gi|4885503|ref|NP_005370.1|/0/unconventional myosin-Ia [Homo sapiens]
6689	3537	23	68	0.143633606	0.443002971	1.62492304	Up	6.07E-07	2.96E-06	SPIB	1	GO:0005856//cytoskeleton;GO:0043231//intracellular membrane-bounded organelle	GO:0001071//nucleic acid binding transcription factor activity;GO:0003677//DNA binding	GO:0002573//myeloid leukocyte differentiation;GO:0006355//regulation of transcription, DNA-dependent	gi|345842493|ref|NP_001230927.1|/3.7076e-76/transcription factor Spi-B isoform 2 [Homo sapiens]//gi|345842499|ref|NP_001230929.1|/1.4263e-126/transcription factor Spi-B isoform 4 [Homo sapiens]//gi|61888836|ref|NP_003112.2|/2.9076e-127/transcription factor Spi-B isoform 1 [Homo sapiens]//gi|61888836|ref|NP_003112.2|/9.86286e-121/transcription factor Spi-B isoform 1 [Homo sapiens]
157777	5114	17	49	0.073426273	0.220784277	1.588269157	Up	3.24E-05	0.000123438	MCMDC2	1	-	GO:0003676//nucleic acid binding;GO:0032559	GO:0006259//DNA metabolic process	gi|209954821|ref|NP_775789.3|/0/MCM domain-containing protein 2 isoform a [Homo sapiens]//gi|209954823|ref|NP_001129632.1|/0/MCM domain-containing protein 2 isoform b [Homo sapiens]
57091	3179	17	49	0.118119522	0.355171687	1.588269157	Up	3.24E-05	0.000123412	CASS4	1	GO:0005924//cell-substrate adherens junction;GO:0043232	GO:0004673//protein histidine kinase activity	GO:0009987//cellular process	gi|255759930|ref|NP_001157586.1|/0/cas scaffolding protein family member 4 isoform b [Homo sapiens] //gi|255759932|ref|NP_001157587.1|/0/cas scaffolding protein family member 4 isoform c [Homo sapiens]//gi|55769585|ref|NP_065089.2|/0/cas scaffolding protein family member 4 isoform a [Homo sapiens]
253982	1562	30	86	0.424232086	1.268674492	1.580396314	Up	3.67E-08	2.08E-07	ASPHD1	3	GO:0031224//intrinsic to membrane	GO:0016491//oxidoreductase activity	GO:0008152//metabolic process	gi|38708313|ref|NP_859069.2|/1.05998e-162/aspartate beta-hydroxylase domain-containing protein 1 [Homo sapiens]
4807	2594	29	83	0.246939926	0.737294352	1.578080591	Up	6.57E-08	3.62E-07	NHLH1	3	-	-	GO:0032502//developmental process	gi|344237291|gb|EGV93394.1|/1.90751e-24/Helix-loop-helix protein 1 [Cricetulus griseus]
5172	4930	17	48	0.076166726	0.224350532	1.558521814	Up	4.99E-05	0.000184178	SLC26A4	1	GO:0031224//intrinsic to membrane;GO:0044459//plasma membrane part	GO:0015103//inorganic anion transmembrane transporter activity;GO:0015301//anion:anion antiporter activity	GO:0008104//protein localization;GO:0009653//anatomical structure morphogenesis;GO:0015698//inorganic anion transport;GO:0050954//sensory perception of mechanical stimulus;GO:0055067	gi|4505697|ref|NP_000432.1|/0/pendrin [Homo sapiens]
6665	1394	71	200	1.125016423	3.305978373	1.555131225	Up	8.67E-17	1.14E-15	SOX15	1	GO:0043231//intracellular membrane-bounded organelle	GO:0001071//nucleic acid binding transcription factor activity;GO:0003676//nucleic acid binding	GO:0006357//regulation of transcription from RNA polymerase II promoter;GO:0008406//gonad development;GO:0016202//regulation of striated muscle tissue development;GO:0042246//tissue regeneration;GO:0048468//cell development;GO:0051276//chromosome organization	gi|5902106|ref|NP_008873.1|/1.1272e-120/protein SOX-15 [Homo sapiens]
346288	3785	14	39	0.081700636	0.237427768	1.539069451	Up	0.000299546	0.000978889	14-Sep	2	GO:0032156	GO:0032561//guanyl ribonucleotide binding	GO:0009987//cellular process	gi|153252198|ref|NP_997249.2|/0/septin-14 [Homo sapiens]
2912	3389	20	54	0.130353205	0.367159675	1.493981562	Up	2.98E-05	0.000114334	GRM2	1	GO:0016021//integral to membrane;GO:0043005//neuron projection	GO:0001640//adenylate cyclase inhibiting G-protein coupled glutamate receptor activity;GO:0016247//channel regulator activity	GO:0001505//regulation of neurotransmitter levels;GO:0007166//cell surface receptor signaling pathway;GO:0007270//neuron-neuron synaptic transmission;GO:0007626//locomotory behavior;GO:0023061;GO:0030534//adult behavior;GO:0031280;GO:0050804//regulation of synaptic transmission	gi|27552861|gb|AAH41447.1|/0/Similar to glutamate receptor, metabotropic 2, partial [Homo sapiens]//gi|62087908|dbj|BAD92401.1|/0/glutamate receptor homolog [Homo sapiens]
221060	1785	19	51	0.235114096	0.658361979	1.485519983	Up	5.39E-05	0.00019804	C10orf111	1	GO:0031224//intrinsic to membrane	-	-	gi|119606648|gb|EAW86242.1|/2.51048e-78/hCG2017590 [Homo sapiens]
4323	3558	88	235	0.546311089	1.521930095	1.478107482	Up	3.61E-18	5.27E-17	MMP14	2	GO:0016021//integral to membrane;GO:0044421//extracellular region part;GO:0048770	GO:0001071//nucleic acid binding transcription factor activity;GO:0004175//endopeptidase activity;GO:0005102//receptor binding;GO:0008047//enzyme activator activity;GO:0046914//transition metal ion binding	GO:0001763//morphogenesis of a branching structure;GO:0001953//negative regulation of cell-matrix adhesion;GO:0006950//response to stress;GO:0008347//glial cell migration;GO:0009605//response to external stimulus;GO:0022602//ovulation cycle process;GO:0030323//respiratory tube development;GO:0048545//response to steroid hormone stimulus;GO:0048646//anatomical structure formation involved in morph…	gi|804994|emb|CAA58519.1|/0/MT-MMP [Homo sapiens]
84660	3228	30	79	0.205282069	0.563931497	1.457912307	Up	6.69E-07	3.25E-06	CCDC62	4	GO:0043231//intracellular membrane-bounded organelle	-	-	gi|30060228|gb|AAP13075.1|/0/aaa-protein [Homo sapiens] //gi|75677376|ref|NP_958843.2|/0/coiled-coil domain-containing protein 62 [Homo sapiens]
83733	2087	25	62	0.264594521	0.684545038	1.371362275	Up	2.69E-05	0.00010382	SLC25A18	1	GO:0019866//organelle inner membrane;GO:0031224//intrinsic to membrane;GO:0043231//intracellular membrane-bounded organelle	GO:0015291//secondary active transmembrane transporter activity	GO:0006810//transport	gi|13899342|ref|NP_113669.1|/3.36589e-178/mitochondrial glutamate carrier 2 [Homo sapiens]
51364	1780	65	158	0.806597073	2.04536053	1.34243509	Up	3.62E-11	2.85E-10	ZMYND10	2	GO:0044424//intracellular part	GO:0046914//transition metal ion binding	-	gi|37594444|ref|NP_056980.2|/0/zinc finger MYND domain-containing protein 10 [Homo sapiens]
4494	456	42	102	2.034453347	5.154281282	1.341130074	Up	1.11E-07	5.95E-07	MT1F	3	-	GO:0046872//metal ion binding	-	gi|6683749|gb|AAF23355.1|AF078844_1/1.45769e-24/hqp0376 protein [Homo sapiens]
64577	2567	52	126	0.447446136	1.131038694	1.33786236	Up	3.82E-09	2.46E-08	ALDH8A1	2	GO:0044424//intracellular part	GO:0016620//oxidoreductase activity, acting on the aldehyde or oxo group of donors, NAD or NADP as acceptor	GO:0001523//retinoid metabolic process;GO:0035238//vitamin A biosynthetic process	gi|12007648|ref|NP_072090.1|/0/aldehyde dehydrogenase family 8 member A1 isoform 1 [Homo sapiens]//gi|25952152|ref|NP_739577.1|/0/aldehyde dehydrogenase family 8 member A1 isoform 2 [Homo sapiens]//gi|301500698|ref|NP_001180409.1|/0/aldehyde dehydrogenase family 8 member A1 isoform 3 [Homo sapiens]
84222	1978	35	83	0.390845436	0.966906749	1.306778569	Up	2.75E-06	1.23E-05	TMEM191A	1	GO:0031224//intrinsic to membrane	-	-	gi|74717969|sp|Q9H0A3.1|T191A_HUMAN/2.17411e-86/RecName: Full=Transmembrane protein 191A
339666	1558	34	80	0.482030758	1.18319226	1.295487408	Up	4.85E-06	2.09E-05	LOC339666	1	-	-	-	gi|119579992|gb|EAW59588.1|/3.92959e-08/hCG1812916, isoform CRA_a [Homo sapiens]
55138	2516	27	63	0.237037149	0.576982577	1.283414576	Up	5.77E-05	0.000211033	FAM90A1	3	-	GO:0046914//transition metal ion binding	-	gi|144953905|ref|NP_060558.3|/0/protein FAM90A1 [Homo sapiens]
387644	3650	28	65	0.169444881	0.410348905	1.276035045	Up	4.74E-05	0.000175733	LINC00202	1	GO:0005924//cell-substrate adherens junction;GO:0031252//cell leading edge;GO:0043232;GO:0044444//cytoplasmic part	-	GO:0007599//hemostasis;GO:0023052//signaling	gi|119606482|gb|EAW86076.1|/7.58121e-54/hCG1783738, isoform CRA_b [Homo sapiens]
4502	466	241	554	11.42337446	27.39407462	1.261874984	Up	2.62E-32	8.31E-31	MT2A	3	-	GO:0005488//binding	GO:0007165//signal transduction;GO:0042221//response to chemical stimulus	gi|5174764|ref|NP_005944.1|/3.67332e-12/metallothionein-2 [Homo sapiens]
23166	7965	24	55	0.066556235	0.159114477	1.257419367	Up	0.000219542	0.000732395	STAB1	2	GO:0016021//integral to membrane	GO:0004888//transmembrane signaling receptor activity;GO:0005539//glycosaminoglycan binding;GO:0015036//disulfide oxidoreductase activity;GO:0030169//low-density lipoprotein particle binding;GO:0043498//cell surface binding	GO:0001525//angiogenesis;GO:0006897//endocytosis;GO:0006952//defense response;GO:0007154//cell communication	gi|20521856|dbj|BAA13377.2|/0/KIAA0246 protein [Homo sapiens]
169270	2890	83	189	0.634371315	1.50694273	1.248225147	Up	7.70E-12	6.51E-11	ZNF596	1	GO:0043231//intracellular membrane-bounded organelle	GO:0003676//nucleic acid binding;GO:0046914//transition metal ion binding	GO:0006351//transcription, DNA-dependent	gi|109240540|ref|NP_775810.2|/0/zinc finger protein 596 [Homo sapiens]
116448	2293	39	88	0.375684987	0.884323984	1.235051554	Up	3.82E-06	1.67E-05	OLIG1	2	-	GO:0005488//binding	GO:0045165//cell fate commitment	gi|119630255|gb|EAX09850.1|/3.36659e-102/hCG2040581 [Homo sapiens]
23109	3744	146	329	0.861351279	2.024849943	1.233141369	Up	3.51E-19	5.47E-18	DDN	1	GO:0030425//dendrite;GO:0031090//organelle membrane;GO:0031224//intrinsic to membrane;GO:0032589//neuron projection membrane;GO:0043025//neuronal cell body;GO:0043231//intracellular membrane-bounded organelle	-	-	gi|194272140|ref|NP_055901.2|/0/dendrin [Homo sapiens]
7980	1203	32	71	0.587553799	1.359958036	1.210769274	Up	4.46E-05	0.000165972	TFPI2	2	GO:0031012//extracellular matrix	GO:0004866//endopeptidase inhibitor activity;GO:0005198//structural molecule activity	GO:0007599//hemostasis	gi|5730091|ref|NP_006519.1|/2.26141e-119/tissue factor pathway inhibitor 2 precursor [Homo sapiens]
93953	3178	87	192	0.604684237	1.392131057	1.203041159	Up	2.07E-11	1.67E-10	ACRC	4	GO:0043231//intracellular membrane-bounded organelle	-	-	gi|119625689|gb|EAX05284.1|/0/acidic repeat containing [Homo sapiens]
25787	2434	39	86	0.353921805	0.814161691	1.20188469	Up	7.80E-06	3.27E-05	DGCR9	1	-	-	-	gi|150385310|sp|Q3SYA9.2|P12L1_HUMAN/2.76132e-110/RecName: Full=Putative POM121-like protein 1
284723	3172	26	57	0.181052054	0.414070665	1.19347245	Up	0.000304432	0.000993966	SLC25A34	1	GO:0019866//organelle inner membrane;GO:0031224//intrinsic to membrane;GO:0043231//intracellular membrane-bounded organelle	-	GO:0051234//establishment of localization	gi|46409330|ref|NP_997231.1|/3.35418e-143/solute carrier family 25 member 34 [Homo sapiens]
8639	4040	116	254	0.634219968	1.448722275	1.191725846	Up	1.96E-14	2.11E-13	AOC3	2	GO:0031224//intrinsic to membrane	GO:0016641//oxidoreductase activity, acting on the CH-NH2 group of donors, oxygen as acceptor;GO:0042802//identical protein binding;GO:0046914//transition metal ion binding;GO:0048037//cofactor binding	GO:0006807//nitrogen compound metabolic process;GO:0006952//defense response;GO:0009987//cellular process	gi|4502119|ref|NP_003725.1|/0/membrane primary amine oxidase [Homo sapiens]
147670	2542	33	72	0.286748848	0.652664118	1.186553037	Up	5.22E-05	0.000192277	LOC147670	1	-	-	-	gi|302318930|ref|NP_001180557.1|/8.35345e-41/uncharacterized protein LOC147670 [Homo sapiens]
4501	468	236	509	11.13856997	25.06136465	1.169900951	Up	1.22E-26	3.03E-25	MT1X	3	-	-	-	gi|119603291|gb|EAW82885.1|/9.28466e-19/metallothionein 1X, isoform CRA_a [Homo sapiens]
80270	2233	140	295	1.384849569	3.044150216	1.136310282	Up	2.01E-15	2.35E-14	HSD3B7	3	GO:0031090//organelle membrane;GO:0031224//intrinsic to membrane;GO:0042598;GO:0043231//intracellular membrane-bounded organelle	GO:0033764//steroid dehydrogenase activity, acting on the CH-OH group of donors, NAD or NADP as acceptor	GO:0006694//steroid biosynthetic process;GO:0016049//cell growth	gi|149067682|gb|EDM17234.1|/1.35061e-127/hydroxy-delta-5-steroid dehydrogenase, 3 beta- and steroid delta-isomerase 7, isoform CRA_d [Rattus norvegicus]//gi|149067682|gb|EDM17234.1|/1.51015e-127/hydroxy-delta-5-steroid dehydrogenase, 3 beta- and steroid delta-isomerase 7, isoform CRA_d [Rattus norvegicus]//gi|19923621|ref|NP_079469.2|/0/3 beta-hydroxysteroid dehydrogenase type 7 isoform a [Homo s…
26548	1235	46	95	0.822723991	1.77251302	1.107315807	Up	1.07E-05	4.40E-05	ITGB1BP2	1	GO:0031674//I band	GO:0005102//receptor binding;GO:0019904//protein domain specific binding;GO:0046914//transition metal ion binding	GO:0023052//signaling;GO:0048513//organ development	gi|6912438|ref|NP_036410.1|/0/integrin beta-1-binding protein 2 [Homo sapiens]
285429	4772	56	115	0.259209479	0.55530322	1.099157283	Up	1.45E-06	6.73E-06	DCAF4L1	3	GO:0031461//cullin-RING ubiquitin ligase complex	-	GO:0032446//protein modification by small protein conjugation	gi|146149345|ref|NP_001025126.2|/0/DDB1- and CUL4-associated factor 4-like protein 1 [Homo sapiens]
414328	1644	48	97	0.644915347	1.359573551	1.075972496	Up	1.39E-05	5.59E-05	IDNK	3	GO:0044424//intracellular part	GO:0016301//kinase activity;GO:0032559	GO:0044238//primary metabolic process	gi|148744483|gb|AAI42992.1|/1.09345e-92/C9orf103 protein [Homo sapiens]//gi|148744483|gb|AAI42992.1|/1.60663e-92/C9orf103 protein [Homo sapiens]//gi|299758445|ref|NP_001001551.2|/1.03466e-101/probable gluconokinase isoform 1 [Homo sapiens]//gi|299758445|ref|NP_001001551.2|/2.96055e-91/probable gluconokinase isoform 1 [Homo sapiens]
646903	1964	59	119	0.663550248	1.396169879	1.073196868	Up	1.53E-06	7.08E-06	LOC646903	1	GO:0044424//intracellular part	GO:0005488//binding	GO:0030036//actin cytoskeleton organization	gi|119599255|gb|EAW78849.1|/8.52309e-67/hCG2022540 [Homo sapiens]
100128288	2129	64	129	0.663999267	1.396197433	1.07224941	Up	5.66E-07	2.77E-06	LOC100128288	1	-	-	-	gi|119610464|gb|EAW90058.1|/1.59634e-74/hCG1985372 [Homo sapiens]
6490	2195	66	133	0.664159973	1.396207295	1.071910471	Up	3.80E-07	1.90E-06	PMEL	1	GO:0005771//multivesicular body;GO:0031090//organelle membrane;GO:0031224//intrinsic to membrane;GO:0048770	GO:0005488//binding	GO:0006582//melanin metabolic process;GO:0048753//pigment granule organization	gi|318037593|ref|NP_001186982.1|/0/melanocyte protein PMEL isoform 2 precursor [Homo sapiens]//gi|318037595|ref|NP_001186983.1|/0/melanocyte protein PMEL isoform 1 precursor [Homo sapiens]//gi|5902084|ref|NP_008859.1|/0/melanocyte protein PMEL isoform 3 preproprotein [Homo sapiens]
155054	3244	243	485	1.654583601	3.445035324	1.058050588	Up	6.99E-22	1.30E-20	ZNF425	2	GO:0043231//intracellular membrane-bounded organelle	GO:0003676//nucleic acid binding;GO:0046914//transition metal ion binding	GO:0006351//transcription, DNA-dependent	gi|119600467|gb|EAW80061.1|/0/zinc finger protein 425 [Homo sapiens]
618	200	418	834	46.16465279	96.08793083	1.057566596	Up	1.96E-36	7.25E-35	BCYRN1	1	-	-	-	gi|119581507|gb|EAW61103.1|/1.74365e-06/hCG2003764 [Homo sapiens]
100505538	2484	110	219	0.978147572	2.031539681	1.0544495	Up	1.22E-10	9.19E-10	RBM26-AS1	1	-	-	-	gi|119601001|gb|EAW80595.1|/7.60817e-39/hCG1817733, isoform CRA_a [Homo sapiens]
83591	4840	241	477	1.099853822	2.270940752	1.045978274	Up	3.56E-21	6.31E-20	THAP2	3	GO:0031981//nuclear lumen	GO:0003676//nucleic acid binding;GO:0043169//cation binding	-	gi|13899259|ref|NP_113623.1|/3.83986e-117/THAP domain-containing protein 2 [Homo sapiens]
150381	1651	38	74	0.508393291	1.032802862	1.022548007	Up	0.000275592	0.000907762	LOC150381	1	-	-	-	gi|168984208|emb|CAQ07675.1|/2.31101e-06/chromosome 22 open reading frame 26 [Homo sapiens]
1465	1996	13	0	0.143862003	0.001	-7.168541786	Down	0.00016362	0.000559128	CSRP1	2	GO:0005856//cytoskeleton;GO:0043231//intracellular membrane-bounded organelle	GO:0046872//metal ion binding;GO:0046914//transition metal ion binding	GO:0007010//cytoskeleton organization;GO:0048731	gi|148707626|gb|EDL39573.1|/1.16833e-87/cysteine and glycine-rich protein 1, isoform CRA_a [Mus musculus]//gi|148707626|gb|EDL39573.1|/1.46508e-87/cysteine and glycine-rich protein 1, isoform CRA_a [Mus musculus]//gi|302191611|ref|NP_001180499.1|/5.82957e-84/cysteine and glycine-rich protein 1 isoform 3 [Homo sapiens] //gi|4758086|ref|NP_004069.1|/2.55832e-87/cysteine and glycine-rich protein 1 i…
1016	3102	18	0	0.128172247	0.001	-7.001940104	Down	5.68E-06	2.42E-05	CDH18	1	GO:0031224//intrinsic to membrane	GO:0046872//metal ion binding	GO:0016337//cell-cell adhesion;GO:0045216//cell-cell junction organization	gi|266454921|ref|NP_001161139.1|/0/cadherin-18 isoform 2 preproprotein [Homo sapiens] //gi|4826671|ref|NP_004925.1|/0/cadherin-18 isoform 1 preproprotein [Homo sapiens]
64405	3675	16	0	0.096166969	0.001	-6.587469539	Down	2.18E-05	8.53E-05	CDH22	1	GO:0031224//intrinsic to membrane	GO:0046872//metal ion binding	GO:0007417//central nervous system development;GO:0016337//cell-cell adhesion	gi|16753221|ref|NP_067071.1|/0/cadherin-22 precursor [Homo sapiens]
5137	2979	21	2	0.155708413	0.01547007	-3.331295268	Down	5.47E-05	0.000200942	PDE1C	1	GO:0044297//cell body;GO:0044444//cytoplasmic part	GO:0005515//protein binding;GO:0016208//AMP binding;GO:0043169//cation binding;GO:0047555//3',5'-cyclic-GMP phosphodiesterase activity	GO:0006195//purine nucleotide catabolic process;GO:0007169//transmembrane receptor protein tyrosine kinase signaling pathway;GO:0007606//sensory perception of chemical stimulus;GO:0010038//response to metal ion;GO:0010863//positive regulation of phospholipase C activity;GO:0050796//regulation of insulin secretion	gi|18490899|gb|AAH22479.1|/0/PDE1C protein [Homo sapiens]//gi|300796849|ref|NP_001177986.1|/0/calcium/calmodulin-dependent 3',5'-cyclic nucleotide phosphodiesterase 1C isoform 2 [Homo sapiens]//gi|300796871|ref|NP_001177987.1|/0/calcium/calmodulin-dependent 3',5'-cyclic nucleotide phosphodiesterase 1C isoform 3 [Homo sapiens]
3758	2749	19	2	0.152665937	0.01786946	-3.094810225	Down	0.000177078	0.000601624	KCNJ1	1	GO:0005887//integral to plasma membrane	GO:0005249//voltage-gated potassium channel activity;GO:0032559	GO:0003008;GO:0030001//metal ion transport	gi|433143|gb|AAA20594.1|/0/inwardly rectifying K+ channel [Homo sapiens]//gi|4504837|ref|NP_000211.1|/0/ATP-sensitive inward rectifier potassium channel 1 isoform a [Homo sapiens]
647309	3624	23	4	0.140185448	0.02543341	-2.462539802	Down	0.000275062	0.00090618	GMNC	2	GO:0043231//intracellular membrane-bounded organelle	GO:0005488//binding	GO:0006259//DNA metabolic process	gi|226442751|ref|NP_001140158.1|/0/geminin coiled-coil domain-containing protein 1 [Homo sapiens]
9940	5632	26	5	0.101970369	0.020456915	-2.317489469	Down	0.000180301	0.000611094	DLEC1	2	GO:0044424//intracellular part	-	GO:0008283//cell proliferation	gi|90669194|ref|NP_031361.2|/0/deleted in lung and esophageal cancer protein 1 isoform DLEC1-N1 [Homo sapiens]//gi|90669228|ref|NP_031363.2|/0/deleted in lung and esophageal cancer protein 1 isoform DLEC1-S3 [Homo sapiens]
149465	4180	32	8	0.169097421	0.044100802	-1.938977846	Down	0.000190954	0.000643735	WDR65	2	-	-	-	gi|269847282|ref|NP_689711.2|/0/WD repeat-containing protein 65 isoform b [Homo sapiens]//gi|345199335|ref|NP_001182760.2|/0/WD repeat-containing protein 65 isoform a [Homo sapiens]
283663	2534	41	11	0.357388467	0.100027372	-1.837098232	Down	4.34E-05	0.000161652	LOC283663	1	GO:0034399//nuclear periphery	GO:0005488//binding	GO:0000122//negative regulation of transcription from RNA polymerase II promoter;GO:0007599//hemostasis	gi|119597924|gb|EAW77518.1|/7.21311e-77/hCG2038274 [Homo sapiens]
94234	2338	42	12	0.396796718	0.118268619	-1.746332768	Down	6.38E-05	0.000232268	FOXQ1	3	-	GO:0003700//sequence-specific DNA binding transcription factor activity;GO:0005515//protein binding;GO:0043565//sequence-specific DNA binding	GO:0001942//hair follicle development;GO:0006357//regulation of transcription from RNA polymerase II promoter;GO:0065009	gi|145309320|ref|NP_150285.3|/3.90804e-130/forkhead box protein Q1 [Homo sapiens]
25775	1247	37	11	0.65538811	0.203263321	-1.688999593	Down	0.000252398	0.000835133	C22orf24	1	GO:0031224//intrinsic to membrane	-	-	gi|221039888|dbj|BAH11707.1|/6.95688e-103/unnamed protein product [Homo sapiens]
26226	2256	59	21	0.577665198	0.214492932	-1.429303472	Down	3.87E-05	0.000145544	FBXW4P1	1	GO:0043234//protein complex	-	GO:0007166//cell surface receptor signaling pathway;GO:0008284//positive regulation of cell proliferation;GO:0009888//tissue development;GO:0019941//modification-dependent protein catabolic process;GO:0030326//embryonic limb morphogenesis	gi|6164755|gb|AAF04527.1|AF174606_1/0/F-box protein Fbw3 [Homo sapiens]
136332	2700	52	19	0.425405271	0.162152117	-1.39149005	Down	0.000155903	0.000534758	LRGUK	1	-	GO:0016772//transferase activity, transferring phosphorus-containing groups;GO:0032559	GO:0006796//phosphate-containing compound metabolic process	gi|21389483|ref|NP_653249.1|/0/leucine-rich repeat and guanylate kinase domain-containing protein [Homo sapiens]
27023	1459	249	93	3.769704801	1.468792489	-1.359820967	Down	2.53E-16	3.21E-15	FOXB1	2	GO:0043231//intracellular membrane-bounded organelle;GO:0043234//protein complex	GO:0000981//sequence-specific DNA binding RNA polymerase II transcription factor activity;GO:0005515//protein binding;GO:0043565//sequence-specific DNA binding;GO:0043566//structure-specific DNA binding	GO:0000122//negative regulation of transcription from RNA polymerase II promoter;GO:0007154//cell communication;GO:0007589//body fluid secretion;GO:0007632//visual behavior;GO:0009952//anterior/posterior pattern specification;GO:0021536//diencephalon development;GO:0021537//telencephalon development;GO:0021885//forebrain cell migration;GO:0021915//neural tube development;GO:0043066//negative regu…	gi|355692761|gb|EHH27364.1|/1.22149e-149/Transcription factor FKH-5 [Macaca mulatta]
5799	4842	71	28	0.323889487	0.133249636	-1.281370043	Down	3.20E-05	0.000121884	PTPRN2	2	GO:0005626//insoluble fraction;GO:0016021//integral to membrane;GO:0016023//cytoplasmic membrane-bounded vesicle;GO:0033267//axon part	GO:0004725//protein tyrosine phosphatase activity;GO:0004871//signal transducer activity;GO:0005488//binding	GO:0006464//cellular protein modification process;GO:0006796//phosphate-containing compound metabolic process;GO:0043087//regulation of GTPase activity	gi|194097438|ref|NP_570857.2|/0/receptor-type tyrosine-protein phosphatase N2 isoform 2 precursor [Homo sapiens]//gi|194097440|ref|NP_002838.2|/0/receptor-type tyrosine-protein phosphatase N2 isoform 1 precursor [Homo sapiens]//gi|194097442|ref|NP_570858.2|/0/receptor-type tyrosine-protein phosphatase N2 isoform 3 precursor [Homo sapiens]
200058	2717	78	32	0.634115329	0.271389553	-1.224380064	Down	2.56E-05	9.91E-05	FLJ23867	1	-	-	-	gi|18677057|dbj|BAB85088.1|/1.02092e-68/unnamed protein product [Homo sapiens]
4773	7530	63	26	0.184802933	0.079563001	-1.215818051	Down	0.000172095	0.000586112	NFATC2	1	GO:0005856//cytoskeleton;GO:0016020//membrane;GO:0031981//nuclear lumen;GO:0044444//cytoplasmic part	GO:0001071//nucleic acid binding transcription factor activity;GO:0003676//nucleic acid binding;GO:0043565//sequence-specific DNA binding	GO:0006351//transcription, DNA-dependent;GO:0006357//regulation of transcription from RNA polymerase II promoter;GO:0030888//regulation of B cell proliferation;GO:0032501//multicellular organismal process;GO:0033554//cellular response to stress;GO:0042221//response to chemical stimulus;GO:0050851//antigen receptor-mediated signaling pathway	gi|209862843|ref|NP_001129493.1|/0/nuclear factor of activated T-cells, cytoplasmic 2 isoform D [Homo sapiens]//gi|27886539|ref|NP_036472.2|/0/nuclear factor of activated T-cells, cytoplasmic 2 isoform B [Homo sapiens]//gi|27886541|ref|NP_775114.1|/0/nuclear factor of activated T-cells, cytoplasmic 2 isoform C [Homo sapiens]//gi|385137140|ref|NP_001245221.1|/0/nuclear factor of activated T-cells,…
100131390	1455	192	82	2.914751422	1.298624659	-1.166388342	Down	1.78E-10	1.31E-09	SP9	1	-	GO:0003676//nucleic acid binding	GO:0009967//positive regulation of signal transduction;GO:0035115//embryonic forelimb morphogenesis	gi|329663416|ref|NP_001192768.1|/1.17218e-176/transcription factor Sp9 [Bos taurus]
148281	4458	92	41	0.45583855	0.211922261	-1.104987797	Down	2.48E-05	9.61E-05	SYT6	1	GO:0008021//synaptic vesicle;GO:0031224//intrinsic to membrane;GO:0044459//plasma membrane part	GO:0000149//SNARE binding;GO:0043169//cation binding	GO:0007338//single fertilization	gi|209572719|sp|Q5T7P8.3|SYT6_HUMAN/0/RecName: Full=Synaptotagmin-6; AltName: Full=Synaptotagmin VI; Short=SytVI
643008	4368	85	39	0.42983283	0.205738118	-1.062966563	Down	8.62E-05	0.000308456	C17orf109	2	-	-	-	gi|16549456|dbj|BAB70813.1|/6.05971e-32/unnamed protein product [Homo sapiens]//gi|33341746|gb|AAQ15244.1|AF370408_1/1.00246e-27/PP12104 [Homo sapiens]
7597	1609	266	123	3.651647772	1.76149678	-1.051745776	Down	4.78E-12	4.13E-11	ZBTB25	2	GO:0043231//intracellular membrane-bounded organelle	GO:0001071//nucleic acid binding transcription factor activity;GO:0003676//nucleic acid binding;GO:0046914//transition metal ion binding	GO:0010467//gene expression	gi|40217849|ref|NP_008908.2|/0/zinc finger and BTB domain-containing protein 25 [Homo sapiens]
100129196	2065	75	35	0.802240337	0.390553716	-1.038513519	Down	0.00029906	0.000978177	MATN1-AS1	1	GO:0031012//extracellular matrix	GO:0005198//structural molecule activity;GO:0005488//binding	GO:0065003	gi|119628050|gb|EAX07645.1|/9.97088e-66/hCG2033298 [Homo sapiens]
7702	2955	2058	961	15.38335891	7.493741171	-1.037612492	Down	7.40E-81	7.18E-79	ZNF143	5	GO:0031981//nuclear lumen	GO:0003676//nucleic acid binding;GO:0046914//transition metal ion binding	GO:0006355//regulation of transcription, DNA-dependent	gi|116014328|ref|NP_003433.3|/0/zinc finger protein 143 [Homo sapiens]
115811	1363	112	53	1.815036881	0.896009883	-1.018412313	Down	1.31E-05	5.33E-05	IQCD	1	-	-	-	gi|19923981|ref|NP_612460.1|/5.72847e-162/IQ domain-containing protein D [Homo sapiens]
91584	13061	147	70	0.248601756	0.123496428	-1.009367173	Down	7.02E-07	3.40E-06	PLXNA4	1	GO:0031224//intrinsic to membrane	GO:0004888//transmembrane signaling receptor activity;GO:0005488//binding	GO:0006935//chemotaxis;GO:0007166//cell surface receptor signaling pathway;GO:0007422//peripheral nervous system development;GO:0021537//telencephalon development;GO:0021559//trigeminal nerve development;GO:0021561//facial nerve development;GO:0021563//glossopharyngeal nerve development;GO:0021564//vagus nerve development;GO:0021785//branchiomotor neuron axon guidance;GO:0023052//signaling;GO:003…	gi|157738643|ref|NP_861440.2|/0/plexin-A4 isoform 2 precursor [Homo sapiens]//gi|157738645|ref|NP_065962.1|/0/plexin-A4 isoform 1 precursor [Homo sapiens]//gi|157738647|ref|NP_001099013.1|/0/plexin-A4 isoform 3 precursor [Homo sapiens]
152404	3577	105	50	0.648386026	0.322094902	-1.009367173	Down	2.82E-05	0.000108519	IGSF11	1	GO:0031224//intrinsic to membrane	GO:0004871//signal transducer activity	GO:0009987//cellular process;GO:0050789//regulation of biological process	gi|62865874|ref|NP_689751.2|/0/immunoglobulin superfamily member 11 isoform a precursor [Homo sapiens]//gi|62865876|ref|NP_001015887.1|/0/immunoglobulin superfamily member 11 isoform b precursor [Homo sapiens]
