# Supplementary material for: Transcriptome Profiling Reveals Differential Effect of Interleukin-17A Upon Influenza Virus Infection in Human Cells
Source: Front Microbiol. 2019 Oct 10;10:2344. doi: 10.3389/fmicb.2019.02344 (PMC6798183; doi:10.3389/fmicb.2019.02344)
Supplement: TABLE S7 — RNA-seq data for CA04 virus infected A549 cells. [file Table_7.XLS]

geneID	geneLength	A549_Control-Expression	A549_CA01-Expression	A549_Control-RPKM	A549_CA01-RPKM	log2 Ratio(A549_CA01/A549_Control)	Up-Down-Regulation(A549_CA01/A549_Control)	P-value	FDR	Symbol	Description	GO Component	GO Function	GO Process	Blast nr
282617	595	0	130	0.001	8.36852895210716	13.030758327985	Up	1.592012e-45	4.63533444844517e-44	IL28B	2	GO:0044421//extracellular region part	GO:0005102//receptor binding	GO:0051707//response to other organism	gi|25527105|gb|AAN28264.1|/8.66977e-101/interleukin 28B [Homo sapiens]
219537	1649	0	288	0.001	6.68951402357178	12.7076856911567	Up	6.42144e-100	3.44088607228916e-98	SMTNL1	2	GO:0030017//sarcomere	-	GO:0044057;GO:0050880//regulation of blood vessel size;GO:0050896//response to stimulus	gi|303304956|ref|NP_001099035.2|/1.24699e-177/smoothelin-like protein 1 [Homo sapiens]
64108	1027	0	64	0.001	2.38688924047817	11.2209159068337	Up	8.3873e-23	1.40366949200376e-21	RTP4	2	GO:0031224//intrinsic to membrane;GO:0044424//intracellular part	GO:0005488//binding	GO:0006605//protein targeting;GO:0050912//detection of chemical stimulus involved in sensory perception of taste	gi|54607029|ref|NP_071430.2|/5.16381e-135/receptor-transporting protein 4 [Homo sapiens]
3627	1227	0	50	0.001	1.56080331217596	10.6080730292637	Up	5.53824e-18	7.63170329976762e-17	CXCL10	3	GO:0044421//extracellular region part	GO:0005125//cytokine activity;GO:0019887//protein kinase regulator activity	GO:0002376//immune system process;GO:0003013;GO:0006952//defense response;GO:0007154//cell communication;GO:0007165//signal transduction;GO:0008283//cell proliferation;GO:0042221//response to chemical stimulus;GO:0048513//organ development	gi|149999382|ref|NP_001556.2|/2.80939e-48/C-X-C motif chemokine 10 precursor [Homo sapiens]
100131733	978	0	25	0.001	0.979092875276026	9.93530190797434	Up	2.23906e-09	1.73563735947712e-08	USP30-AS1	1	-	-	-	-
114769	758	0	16	0.001	0.808487879278061	9.65908233498076	Up	2.80852e-06	1.54877776813391e-05	CARD16	1	GO:0044444//cytoplasmic part	GO:0004175//endopeptidase activity;GO:0004866//endopeptidase inhibitor activity;GO:0005488//binding;GO:0016505//apoptotic protease activator activity	GO:0006915//apoptotic process;GO:0007249//I-kappaB kinase/NF-kappaB cascade;GO:0009612//response to mechanical stimulus;GO:0019538//protein metabolic process	gi|62953113|ref|NP_001017534.1|/1.44541e-109/caspase recruitment domain-containing protein 16 isoform 1 [Homo sapiens]//gi|62953113|ref|NP_001017534.1|/8.81962e-106/caspase recruitment domain-containing protein 16 isoform 1 [Homo sapiens]
54979	785	0	16	0.001	0.780680015914357	9.60858752937286	Up	2.80852e-06	1.54781817843866e-05	HRASLS2	1	GO:0005737//cytoplasm;GO:0016020//membrane	GO:0016787//hydrolase activity	-	gi|8923526|ref|NP_060348.1|/7.26344e-58/HRAS-like suppressor 2 [Homo sapiens]
400759	1234	0	24	0.001	0.744935752624924	9.54097219472359	Up	4.94692e-09	3.72432106644097e-08	GBP1P1	2	GO:0016020//membrane	GO:0017111//nucleoside-triphosphatase activity;GO:0032561//guanyl ribonucleotide binding	GO:0009207;GO:0019221//cytokine-mediated signaling pathway	gi|93278803|pdb|2B8W|A/1.26437e-64/Chain A, Crystal-Structure Of The N-Terminal Large Gtpase Domain Of Human Guanylate Binding Protein 1 (Hgbp1) In Complex With GmpALF4
6373	1610	0	30	0.001	0.713703974176363	9.47918199575839	Up	4.25332e-11	3.83510201723264e-10	CXCL11	4	GO:0044421//extracellular region part	GO:0005125//cytokine activity	GO:0002376//immune system process;GO:0006952//defense response;GO:0007154//cell communication;GO:0023052//signaling;GO:0042221//response to chemical stimulus	gi|4885589|ref|NP_005400.1|/4.95897e-46/C-X-C motif chemokine 11 precursor [Homo sapiens]
400696	1130	0	19	0.001	0.644017833924925	9.33095682929289	Up	2.6042e-07	1.644028317956e-06	LGALS17A	1	-	-	-	gi|237664167|gb|ACR09653.1|/7.92247e-87/galectin-17A precursor transcription variant 1 [Homo sapiens]
81030	2327	0	32	0.001	0.526715782116691	9.0408808777465	Up	8.7135e-12	8.2629618869936e-11	ZBP1	2	-	GO:0004000//adenosine deaminase activity;GO:0043566//structure-specific DNA binding	-	gi|238550206|ref|NP_110403.2|/0/Z-DNA-binding protein 1 isoform a [Homo sapiens]//gi|238550208|ref|NP_001153889.1|/0/Z-DNA-binding protein 1 isoform b [Homo sapiens]//gi|238550210|ref|NP_001153890.1|/0/Z-DNA-binding protein 1 isoform c [Homo sapiens]//gi|238550212|ref|NP_001153891.1|/6.72358e-130/Z-DNA-binding protein 1 isoform d [Homo sapiens]
54739	3638	2	766	0.0174113327562069	8.06471104263095	8.85545239375461	Up	1.568162e-259	1.74360012375e-257	XAF1	3	GO:0043231//intracellular membrane-bounded organelle	GO:0046914//transition metal ion binding	GO:0012501//programmed cell death;GO:0019221//cytokine-mediated signaling pathway	gi|1869901|emb|CAA68030.1|/0/XIAP associated factor-1 (ZAP-1) [Homo sapiens]//gi|1869901|emb|CAA68030.1|/1.30343e-147/XIAP associated factor-1 (ZAP-1) [Homo sapiens]//gi|1869901|emb|CAA68030.1|/6.03845e-163/XIAP associated factor-1 (ZAP-1) [Homo sapiens]//gi|1869901|emb|CAA68030.1|/7.79222e-172/XIAP associated factor-1 (ZAP-1) [Homo sapiens]//gi|2197085|gb|AAD04635.1|/1.2834e-102/ORF2-like protei…
397	1216	0	14	0.001	0.440978277903926	8.78456378176587	Up	1.370922e-05	6.88363036409822e-05	ARHGDIB	4	GO:0031410//cytoplasmic vesicle;GO:0043232	GO:0005092//GDP-dissociation inhibitor activity;GO:0008047//enzyme activator activity	GO:0002376//immune system process;GO:0007010//cytoskeleton organization;GO:0007155//cell adhesion;GO:0007265//Ras protein signal transduction;GO:0009966//regulation of signal transduction;GO:0032501//multicellular organismal process	gi|56676393|ref|NP_001166.3|/9.0135e-108/rho GDP-dissociation inhibitor 2 [Homo sapiens]
4939	3647	8	2212	0.0694734615487585	23.2312241779889	8.38538748206437	Up	0	0	OAS2	2	GO:0042598;GO:0043231//intracellular membrane-bounded organelle	GO:0003676//nucleic acid binding;GO:0016772//transferase activity, transferring phosphorus-containing groups;GO:0032559	GO:0002376//immune system process;GO:0019221//cytokine-mediated signaling pathway;GO:0034641//cellular nitrogen compound metabolic process	gi|119618432|gb|EAW98026.1|/0/2'-5'-oligoadenylate synthetase 2, 69/71kDa, isoform CRA_a [Homo sapiens]//gi|397525497|ref|XP_003832702.1|/0/PREDICTED: 2'-5'-oligoadenylate synthase 3 [Pan paniscus]//gi|74229021|ref|NP_001027903.1|/2.78844e-95/2'-5'-oligoadenylate synthase 2 isoform 3 [Homo sapiens]
91543	3512	4	1080	0.0360719980450345	11.7785541979675	8.35106740888049	Up	0	0	RSAD2	4	GO:0031090//organelle membrane;GO:0043231//intracellular membrane-bounded organelle	GO:0043169//cation binding;GO:0051540	GO:0001503//ossification;GO:0002252;GO:0051707//response to other organism	gi|189069214|dbj|BAG35552.1|/0/unnamed protein product [Homo sapiens]
22917	1972	0	15	0.001	0.291344675056781	8.18658313238246	Up	6.20504e-06	3.25819544273908e-05	ZP1	2	GO:0016023//cytoplasmic membrane-bounded vesicle;GO:0031012//extracellular matrix;GO:0031224//intrinsic to membrane	-	GO:0009566//fertilization	gi|66348148|ref|NP_997224.2|/0/zona pellucida sperm-binding protein 1 precursor [Homo sapiens]
285180	3638	0	27	0.001	0.284265271737644	8.15109404766383	Up	4.58702e-10	3.79020370645611e-09	RUFY4	3	-	GO:0046914//transition metal ion binding	-	gi|282165733|ref|NP_940885.2|/0/RUN and FYVE domain-containing protein 4 [Homo sapiens]
5655	3123	0	23	0.001	0.282084087562715	8.13998147518829	Up	1.092956e-08	7.99165114673243e-08	KLK10	1	-	GO:0004175//endopeptidase activity	GO:0009987//cellular process;GO:0019538//protein metabolic process	gi|22208982|ref|NP_002767.2|/3.11965e-151/kallikrein-10 preproprotein [Homo sapiens]//gi|22208982|ref|NP_002767.2|/3.1672e-151/kallikrein-10 preproprotein [Homo sapiens]//gi|22208982|ref|NP_002767.2|/3.28789e-151/kallikrein-10 preproprotein [Homo sapiens]
2282	1662	0	12	0.001	0.276549554373994	8.11139420710267	Up	6.69188e-05	0.000300703574640061	FKBP1AP1	1	GO:0005789//endoplasmic reticulum membrane;GO:0016529//sarcoplasmic reticulum;GO:0042598;GO:0043005//neuron projection	GO:0004675//transmembrane receptor protein serine/threonine kinase activity;GO:0005160//transforming growth factor beta receptor binding;GO:0005218//intracellular ligand-gated calcium channel activity;GO:0005527//macrolide binding;GO:0016859//cis-trans isomerase activity;GO:0032403//protein complex binding	GO:0001932//regulation of protein phosphorylation;GO:0002682//regulation of immune system process;GO:0003012//muscle system process;GO:0006457//protein folding;GO:0007249//I-kappaB kinase/NF-kappaB cascade;GO:0014074//response to purine-containing compound;GO:0016567//protein ubiquitination;GO:0018193//peptidyl-amino acid modification;GO:0030198//extracellular matrix organization;GO:0032412//regu…	gi|111601559|gb|AAI19733.1|/4.33988e-53/FKBP1A protein [Homo sapiens]
51554	2402	0	15	0.001	0.239188883935043	7.90200653305474	Up	6.20504e-06	3.25723403953969e-05	CCRL1	2	GO:0016021//integral to membrane	GO:0004950//chemokine receptor activity	GO:0002376//immune system process;GO:0007166//cell surface receptor signaling pathway;GO:0042221//response to chemical stimulus	gi|7706769|ref|NP_057641.1|/0/C-C chemokine receptor type 11 [Homo sapiens]
4322	2735	0	16	0.001	0.224070863799916	7.80781125547193	Up	2.80852e-06	1.5482978246049e-05	MMP13	3	GO:0031012//extracellular matrix	GO:0004175//endopeptidase activity;GO:0046914//transition metal ion binding	GO:0019538//protein metabolic process;GO:0032963//collagen metabolic process	gi|4505209|ref|NP_002418.1|/0/collagenase 3 preproprotein [Homo sapiens]
3434	1876	169	28585	2.85311045518033	583.617221818558	7.67634304536859	Up	0	0	IFIT1	3	GO:0044424//intracellular part	GO:0005488//binding	GO:0019221//cytokine-mediated signaling pathway;GO:0034340//response to type I interferon;GO:0043330//response to exogenous dsRNA;GO:0043393//regulation of protein binding;GO:0045069//regulation of viral genome replication;GO:0050687//negative regulation of defense response to virus;GO:0051095	gi|116534937|ref|NP_001539.3|/0/interferon-induced protein with tetratricopeptide repeats 1 [Homo sapiens]
5739	2103	0	11	0.001	0.200343911597137	7.64633485705737	Up	0.0001478482	0.000621507438090737	PTGIR	3	GO:0016021//integral to membrane	GO:0004888//transmembrane signaling receptor activity;GO:0030695//GTPase regulator activity	GO:0001775//cell activation;GO:0007154//cell communication;GO:0007186//G-protein coupled receptor signaling pathway;GO:0007599//hemostasis;GO:0019222//regulation of metabolic process	gi|4506263|ref|NP_000951.1|/0/prostacyclin receptor [Homo sapiens]
8641	4578	0	23	0.001	0.192430888042455	7.58819658165318	Up	1.092956e-08	7.98836780608053e-08	PCDHGB4	2	GO:0005626//insoluble fraction;GO:0031224//intrinsic to membrane	GO:0046872//metal ion binding	GO:0016337//cell-cell adhesion	gi|13470082|ref|NP_003727.1|/0/protocadherin gamma-B4 isoform 1 precursor [Homo sapiens]//gi|14270499|ref|NP_115269.1|/0/protocadherin gamma-B4 isoform 2 precursor [Homo sapiens]
84866	2551	0	12	0.001	0.180174582269533	7.49325169027054	Up	6.69188e-05	0.000300779548256695	TMEM25	1	GO:0031224//intrinsic to membrane	-	-	gi|221139830|ref|NP_001137506.1|/2.28279e-165/transmembrane protein 25 isoform 2 precursor [Homo sapiens]//gi|221139830|ref|NP_001137506.1|/2.28622e-165/transmembrane protein 25 isoform 2 precursor [Homo sapiens]//gi|221139834|ref|NP_001137508.1|/1.97615e-101/transmembrane protein 25 isoform 3 precursor [Homo sapiens]//gi|221139838|ref|NP_001137509.1|/3.73372e-169/transmembrane protein 25 isoform…
3433	3505	136	19060	1.22889733026005	208.284815729533	7.40504946937663	Up	0	0	IFIT2	4	-	GO:0005488//binding	GO:0019221//cytokine-mediated signaling pathway;GO:0035455//response to interferon-alpha;GO:0043393//regulation of protein binding;GO:0051707//response to other organism	gi|34192824|gb|AAH32839.2|/0/Interferon-induced protein with tetratricopeptide repeats 2 [Homo sapiens]
64127	4485	0	18	0.001	0.153720855976447	7.26416910478754	Up	5.75362e-07	3.47916042828008e-06	NOD2	1	GO:0016020//membrane;GO:0043226//organelle;GO:0043234//protein complex;GO:0044444//cytoplasmic part	GO:0019900//kinase binding;GO:0019904//protein domain specific binding;GO:0032559;GO:0042834//peptidoglycan binding	GO:0000187//activation of MAPK activity;GO:0001818//negative regulation of cytokine production;GO:0001934//positive regulation of protein phosphorylation;GO:0002377//immunoglobulin production;GO:0002385//mucosal immune response;GO:0002437//inflammatory response to antigenic stimulus;GO:0002455//humoral immune response mediated by circulating immunoglobulin;GO:0002456//T cell mediated immunity;GO:…	gi|11545912|ref|NP_071445.1|/0/nucleotide-binding oligomerization domain-containing protein 2 [Homo sapiens]
113730	3008	0	12	0.001	0.152800983832971	7.25551002219537	Up	6.69188e-05	0.000300931610717897	KLHDC7B	3	-	-	-	gi|206597556|ref|NP_612442.2|/0/kelch domain-containing protein 7B [Homo sapiens]
4599	3409	101	11736	0.938337530841176	131.860839384995	7.13469348475126	Up	0	0	MX1	1	GO:0044444//cytoplasmic part	GO:0017111//nucleoside-triphosphatase activity;GO:0032561//guanyl ribonucleotide binding	GO:0006950//response to stress;GO:0009207;GO:0012502//induction of programmed cell death;GO:0019221//cytokine-mediated signaling pathway;GO:0051707//response to other organism	gi|222136617|ref|NP_002453.2|/0/interferon-induced GTP-binding protein Mx1 [Homo sapiens]
7097	3417	0	11	0.001	0.123302091334147	6.94605345935988	Up	0.0001478482	0.000621360613749114	TLR2	3	GO:0009986//cell surface;GO:0016021//integral to membrane;GO:0043234//protein complex;GO:0044424//intracellular part	GO:0001530//lipopolysaccharide binding;GO:0004872//receptor activity;GO:0005539//glycosaminoglycan binding;GO:0046983//protein dimerization activity;GO:0051635//bacterial cell surface binding;GO:0071723//lipopeptide binding	GO:0001818//negative regulation of cytokine production;GO:0002220;GO:0002224//toll-like receptor signaling pathway;GO:0006468//protein phosphorylation;GO:0010935;GO:0012502//induction of programmed cell death;GO:0016055//Wnt receptor signaling pathway;GO:0032481//positive regulation of type I interferon production;GO:0032494//response to peptidoglycan;GO:0042108//positive regulation of cytokine b…	gi|19718734|ref|NP_003255.2|/0/toll-like receptor 2 precursor [Homo sapiens]
126070	4181	0	13	0.001	0.119092913812575	6.89594376324881	Up	3.02886e-05	0.000144188973508162	ZNF440	2	-	GO:0005488//binding	-	gi|157364941|ref|NP_689570.2|/0/zinc finger protein 440 [Homo sapiens]
387700	4622	0	14	0.001	0.116016786224832	6.85818975074182	Up	1.370922e-05	6.87974679266573e-05	SLC16A12	3	GO:0031224//intrinsic to membrane	GO:0015291//secondary active transmembrane transporter activity	GO:0006810//transport	gi|291621700|ref|NP_998771.3|/0/monocarboxylate transporter 12 [Homo sapiens]
6869	4795	0	14	0.001	0.111830987681162	6.80517619530396	Up	1.370922e-05	6.88168803047404e-05	TACR1	2	GO:0016021//integral to membrane;GO:0043005//neuron projection;GO:0044424//intracellular part	GO:0004995//tachykinin receptor activity	GO:0001508//regulation of action potential;GO:0006954//inflammatory response;GO:0007186//G-protein coupled receptor signaling pathway;GO:0007271//synaptic transmission, cholinergic;GO:0007320//insemination;GO:0007600//sensory perception;GO:0007612//learning;GO:0007613//memory;GO:0007631//feeding behavior;GO:0008217//regulation of blood pressure;GO:0009612//response to mechanical stimulus;GO:00097…	gi|310942510|pdb|2KS9|A/7.32448e-168/Chain A, Solution Conformation Of Substance P In Water Complexed With Nk1r//gi|4507343|ref|NP_001049.1|/0/substance-P receptor isoform long [Homo sapiens]
51296	2134	1	88	0.0148412438067199	1.57946858889889	6.73368343046696	Up	2.27876e-29	4.65967131034483e-28	SLC15A3	2	GO:0005764//lysosome;GO:0031224//intrinsic to membrane	GO:0015295//solute:hydrogen symporter activity;GO:0015322	GO:0006811//ion transport;GO:0006818//hydrogen transport;GO:0009057//macromolecule catabolic process;GO:0015833//peptide transport	gi|119594321|gb|EAW73915.1|/0/solute carrier family 15, member 3, isoform CRA_a [Homo sapiens]//gi|7706117|ref|NP_057666.1|/0/solute carrier family 15 member 3 [Homo sapiens]
4600	2961	9	736	0.0962650890077212	9.52055230485223	6.62788876644436	Up	3.15144e-236	3.27860336842105e-234	MX2	1	GO:0043231//intracellular membrane-bounded organelle	GO:0017111//nucleoside-triphosphatase activity;GO:0032561//guanyl ribonucleotide binding	GO:0006950//response to stress;GO:0009207;GO:0019221//cytokine-mediated signaling pathway;GO:0051707//response to other organism	gi|11342664|ref|NP_002454.1|/0/interferon-induced GTP-binding protein Mx2 [Homo sapiens]
4846	4345	0	11	0.001	0.0969673753944257	6.59942753008739	Up	0.0001478482	0.0006212138587624	NOS3	1	GO:0000267//cell fraction;GO:0012505//endomembrane system;GO:0031981//nuclear lumen;GO:0043232;GO:0044444//cytoplasmic part;GO:0044459//plasma membrane part	GO:0000166//nucleotide binding;GO:0003779//actin binding;GO:0005506//iron ion binding;GO:0016597//amino acid binding;GO:0016709//oxidoreductase activity, acting on paired donors, with incorporation or reduction of molecular oxygen, NAD(P)H as one donor, and incorporation of one atom of oxygen;GO:0050662//coenzyme binding	GO:0001101//response to acid;GO:0001990;GO:0002237//response to molecule of bacterial origin;GO:0006525//arginine metabolic process;GO:0006813//potassium ion transport;GO:0006814//sodium ion transport;GO:0006996//organelle organization;GO:0007166//cell surface receptor signaling pathway;GO:0008285//negative regulation of cell proliferation;GO:0010038//response to metal ion;GO:0010543//regulation …	gi|231571314|ref|NP_001153581.1|/0/nitric oxide synthase, endothelial isoform 2 [Homo sapiens]//gi|231571329|ref|NP_001153582.1|/0/nitric oxide synthase, endothelial isoform 3 [Homo sapiens]//gi|231571356|ref|NP_001153583.1|/0/nitric oxide synthase, endothelial isoform 4 [Homo sapiens]//gi|40254422|ref|NP_000594.2|/0/nitric oxide synthase, endothelial isoform 1 [Homo sapiens]
56884	4835	0	12	0.001	0.0950621218965001	6.57079869950881	Up	6.69188e-05	0.000300855560272934	FSTL5	2	-	GO:0046872//metal ion binding	-	gi|190358524|ref|NP_001121900.1|/0/follistatin-related protein 5 isoform c precursor [Homo sapiens]//gi|6330966|dbj|BAA86577.1|/0/KIAA1263 protein [Homo sapiens]
27074	3341	4	312	0.0379182451763427	3.57685104567765	6.55965403069191	Up	1.3144e-100	7.12901707317073e-99	LAMP3	3	GO:0005764//lysosome;GO:0031224//intrinsic to membrane	-	-	gi|38455385|ref|NP_055213.2|/0/lysosome-associated membrane glycoprotein 3 precursor [Homo sapiens]
116071	2142	36	2700	0.532289315689753	48.2799747236952	6.50307050232554	Up	0	0	BATF2	3	GO:0043231//intracellular membrane-bounded organelle	GO:0001071//nucleic acid binding transcription factor activity;GO:0003677//DNA binding;GO:0005515//protein binding	GO:0006351//transcription, DNA-dependent	gi|45238854|ref|NP_612465.3|/9.59555e-128/basic leucine zipper transcriptional factor ATF-like 2 [Homo sapiens]
721	5444	0	12	0.001	0.0844278764455507	6.39964752236902	Up	6.69188e-05	0.000301007699620733	C4B	3	GO:0044421//extracellular region part	GO:0061135	GO:0002455//humoral immune response mediated by circulating immunoglobulin;GO:0006952//defense response	gi|178557739|ref|NP_001002029.3|/0/complement C4-B preproprotein [Homo sapiens]
8638	2103	88	5928	1.32528143459417	107.967155267985	6.34814992549821	Up	0	0	OASL	1	GO:0031981//nuclear lumen	GO:0003723//RNA binding;GO:0003824//catalytic activity;GO:0008134//transcription factor binding;GO:0032559	GO:0002376//immune system process;GO:0019221//cytokine-mediated signaling pathway	gi|11321577|ref|NP_003724.1|/0/59 kDa 2'-5'-oligoadenylate synthase-like protein isoform a [Homo sapiens]//gi|38016930|ref|NP_937856.1|/4.56046e-147/59 kDa 2'-5'-oligoadenylate synthase-like protein isoform b [Homo sapiens]//gi|387849330|ref|NP_001248754.1|/0/59 kDa 2'-5'-oligoadenylate synthase-like protein isoform c [Homo sapiens]
3437	2552	294	18986	3.64864302482792	284.954515183869	6.28722783480955	Up	0	0	IFIT3	4	-	GO:0005488//binding	GO:0019221//cytokine-mediated signaling pathway	gi|31542980|ref|NP_001540.2|/0/interferon-induced protein with tetratricopeptide repeats 3 [Homo sapiens]
10561	1742	23	1388	0.41816184186075	30.5185609837818	6.18948170835091	Up	0	0	IFI44	4	GO:0044424//intracellular part	-	GO:0051707//response to other organism	gi|166706911|ref|NP_006408.3|/0/interferon-induced protein 44 [Homo sapiens]
64135	3617	49	2872	0.429054326760706	30.4129580709019	6.1473820015375	Up	0	0	IFIH1	3	GO:0043231//intracellular membrane-bounded organelle;GO:0044444//cytoplasmic part	GO:0003676//nucleic acid binding;GO:0017111//nucleoside-triphosphatase activity;GO:0032559;GO:0046914//transition metal ion binding	GO:0001818//negative regulation of cytokine production;GO:0006915//apoptotic process;GO:0006952//defense response;GO:0051707//response to other organism	gi|27886568|ref|NP_071451.2|/0/interferon-induced helicase C domain-containing protein 1 [Homo sapiens]
10964	5889	12	702	0.0645363510617224	4.56581482817461	6.14461653141306	Up	4.75804e-220	4.75536694382022e-218	IFI44L	2	GO:0044424//intracellular part	-	GO:0002376//immune system process	gi|166706909|ref|NP_006811.2|/0/interferon-induced protein 44-like [Homo sapiens]
10537	1006	1	58	0.0314823203613721	2.20827293269015	6.13223280695723	Up	3.248e-19	4.71689142857143e-18	UBD	3	GO:0016234//inclusion body;GO:0043231//intracellular membrane-bounded organelle	GO:0032403//protein complex binding	GO:0000236//mitotic prometaphase;GO:0001773//myeloid dendritic cell activation;GO:0006915//apoptotic process;GO:0007249//I-kappaB kinase/NF-kappaB cascade;GO:0009719;GO:0019941//modification-dependent protein catabolic process;GO:0032446//protein modification by small protein conjugation;GO:0034097//response to cytokine stimulus;GO:0070841	gi|222352096|ref|NP_006389.2|/4.13999e-89/ubiquitin D [Homo sapiens]
129607	3014	46	2316	0.483369561062659	29.4318826669969	5.92810939376188	Up	0	0	CMPK2	1	GO:0043231//intracellular membrane-bounded organelle	GO:0000166//nucleotide binding;GO:0009041//uridylate kinase activity;GO:0032559	GO:0006221//pyrimidine nucleotide biosynthetic process;GO:0009197;GO:0032496//response to lipopolysaccharide	gi|117606370|ref|NP_997198.2|/1.04374e-117/UMP-CMP kinase 2, mitochondrial isoform 1 precursor [Homo sapiens]//gi|117606370|ref|NP_997198.2|/9.73211e-177/UMP-CMP kinase 2, mitochondrial isoform 1 precursor [Homo sapiens]//gi|374429552|ref|NP_001243406.1|/3.02411e-153/UMP-CMP kinase 2, mitochondrial isoform 2 precursor [Homo sapiens]//gi|374429554|ref|NP_001243407.1|/2.2015e-133/UMP-CMP kinase 2, …
10346	3111	23	1141	0.234149125207787	14.0478017529382	5.90677293206133	Up	0	0	TRIM22	1	GO:0016604//nuclear body	GO:0001071//nucleic acid binding transcription factor activity;GO:0003712//transcription cofactor activity;GO:0003824//catalytic activity;GO:0046914//transition metal ion binding	GO:0002376//immune system process;GO:0006351//transcription, DNA-dependent;GO:0051259//protein oligomerization;GO:0051707//response to other organism	gi|117938316|ref|NP_006065.2|/0/E3 ubiquitin-protein ligase TRIM22 isoform 1 [Homo sapiens]//gi|313760629|ref|NP_001186502.1|/0/E3 ubiquitin-protein ligase TRIM22 isoform 2 [Homo sapiens]
8519	733	26	1050	1.12339914239024	54.8666015618527	5.60998570624205	Up	0	0	IFITM1	3	GO:0031224//intrinsic to membrane	GO:0005488//binding	GO:0002682//regulation of immune system process;GO:0006952//defense response;GO:0008283//cell proliferation;GO:0019221//cytokine-mediated signaling pathway;GO:0051707//response to other organism	gi|150010589|ref|NP_003632.3|/1.68183e-66/interferon-induced transmembrane protein 1 [Homo sapiens]
3456	840	2	80	0.0754076530560483	3.64782031245697	5.59617990671702	Up	2.7073e-25	4.89460030487805e-24	IFNB1	2	GO:0044421//extracellular region part	GO:0003712//transcription cofactor activity;GO:0005126//cytokine receptor binding	GO:0001959//regulation of cytokine-mediated signaling pathway;GO:0002252;GO:0006915//apoptotic process;GO:0007599//hemostasis;GO:0008283//cell proliferation;GO:0012502//induction of programmed cell death;GO:0019083//viral transcription;GO:0031349//positive regulation of defense response;GO:0042113//B cell activation;GO:0043330//response to exogenous dsRNA;GO:0045069//regulation of viral genome re…	gi|4504603|ref|NP_002167.1|/5.62995e-99/interferon beta precursor [Homo sapiens]
282616	734	6	238	0.258892759810956	12.4194863226566	5.58410707441644	Up	8.14098e-73	3.45651632935561e-71	IL28A	1	GO:0044421//extracellular region part	GO:0005102//receptor binding	GO:0051707//response to other organism	gi|26024321|ref|NP_742150.1|/2.7466e-101/interleukin-28A [Homo sapiens]
80833	3654	3	115	0.0260026389848442	1.20545786187515	5.53477936205288	Up	1.06546e-35	2.56836495934959e-34	APOL3	2	GO:0044424//intracellular part	GO:0005488//binding;GO:0022892;GO:0060089	GO:0006952//defense response;GO:0007249//I-kappaB kinase/NF-kappaB cascade;GO:0010876//lipid localization;GO:0044238//primary metabolic process;GO:0044260;GO:0051234//establishment of localization	gi|13374353|gb|AAK20213.1|AF305227_1/3.58993e-149/apolipoprotein L3 [Homo sapiens]//gi|13374353|gb|AAK20213.1|AF305227_1/3.78842e-149/apolipoprotein L3 [Homo sapiens]//gi|13374353|gb|AAK20213.1|AF305227_1/4.01784e-149/apolipoprotein L3 [Homo sapiens]//gi|22035646|ref|NP_663615.1|/0/apolipoprotein L3 isoform 1 [Homo sapiens]//gi|22035646|ref|NP_663615.1|/1.95681e-171/apolipoprotein L3 isoform 1 [H…
684	983	7	261	0.225532553392454	10.1697370969362	5.49480288634193	Up	3.566e-79	1.63082622107969e-77	BST2	2	GO:0005768//endosome;GO:0016021//integral to membrane	GO:0042802//identical protein binding;GO:0060089	GO:0002252;GO:0006952//defense response;GO:0006955//immune response;GO:0007154//cell communication;GO:0007249//I-kappaB kinase/NF-kappaB cascade;GO:0032501//multicellular organismal process;GO:0046649//lymphocyte activation	gi|4757876|ref|NP_004326.1|/4.91953e-63/bone marrow stromal antigen 2 [Homo sapiens]
219285	7133	47	1648	0.208684574698779	8.84927557644124	5.40616348733524	Up	0	0	SAMD9L	2	-	-	-	gi|24899176|dbj|BAC23102.1|/0/KIAA2005 protein [Homo sapiens]
9636	685	262	8699	12.1136615215877	486.408880919216	5.32746265936844	Up	0	0	ISG15	3	GO:0044421//extracellular region part;GO:0044444//cytoplasmic part	GO:0005488//binding	GO:0001818//negative regulation of cytokine production;GO:0006464//cellular protein modification process;GO:0007154//cell communication;GO:0019221//cytokine-mediated signaling pathway;GO:0051603//proteolysis involved in cellular protein catabolic process;GO:0051707//response to other organism	gi|340780633|pdb|3SDL|C/5.89359e-76/Chain C, Crystal Structure Of Human Isg15 In Complex With Ns1 N-Terminal Region From Influenza B Virus, Northeast Structural Genomics Consortium Target Ids Hx6481, Hr2873, And Or2
29126	3691	26	720	0.223097147486331	7.47155826664174	5.06566519001824	Up	1.592846e-207	1.53171515351351e-205	CD274	1	GO:0009986//cell surface;GO:0031224//intrinsic to membrane	GO:0004871//signal transducer activity;GO:0005488//binding	GO:0007165//signal transduction;GO:0031294;GO:0042098//T cell proliferation	gi|131573008|gb|ABO33159.1|/2.23259e-113/programmed cell death ligand 1 [Macaca nemestrina]//gi|390979639|ref|NP_001254635.1|/2.25692e-97/programmed cell death 1 ligand 1 isoform b precursor [Homo sapiens]//gi|7661534|ref|NP_054862.1|/2.82521e-165/programmed cell death 1 ligand 1 isoform a precursor [Homo sapiens]
3429	665	21	542	1.0001436089539	31.2176622529212	4.96408343040478	Up	6.11764e-155	4.63118364255319e-153	IFI27	3	GO:0044464//cell part	-	GO:0043065//positive regulation of apoptotic process;GO:0050794//regulation of cellular process	gi|194272171|ref|NP_001123552.1|/4.53537e-09/interferon alpha-inducible protein 27, mitochondrial isoform 1 [Homo sapiens]//gi|55925614|ref|NP_005523.3|/1.19333e-14/interferon alpha-inducible protein 27, mitochondrial isoform 2 [Homo sapiens]
282618	856	6	129	0.221994492641638	5.77216426778383	4.70051656653175	Up	7.72592e-37	1.90365812742382e-35	IL29	1	GO:0005887//integral to plasma membrane;GO:0044421//extracellular region part	GO:0005126//cytokine receptor binding	GO:0002252;GO:0002684//positive regulation of immune system process;GO:0007260//tyrosine phosphorylation of STAT protein;GO:0008283//cell proliferation;GO:0010557//positive regulation of macromolecule biosynthetic process;GO:0010740//positive regulation of intracellular protein kinase cascade;GO:0051707//response to other organism	gi|309320231|pdb|3OG4|A/7.3593e-94/Chain A, The Crystal Structure Of Human Interferon Lambda 1 Complexed With Its High Affinity Receptor In Space Group P21212
388646	2454	1	21	0.0129059552907662	0.327768695556952	4.66656923460842	Up	6.95818e-07	4.17209377148635e-06	GBP7	2	GO:0031224//intrinsic to membrane;GO:0044424//intracellular part	GO:0017111//nucleoside-triphosphatase activity;GO:0032561//guanyl ribonucleotide binding	-	gi|148234215|ref|NP_997281.2|/0/guanylate-binding protein 7 [Homo sapiens]
25840	3390	1	21	0.00934254108659005	0.23726972828813	4.66656923460842	Up	6.95818e-07	4.17068807951482e-06	METTL7A	3	GO:0043231//intracellular membrane-bounded organelle;GO:0044444//cytoplasmic part	GO:0016741	-	gi|89145417|ref|NP_054752.3|/3.60457e-143/methyltransferase-like protein 7A precursor [Homo sapiens]
51513	1802	2	42	0.035151181224795	0.892724060928703	4.66656923460842	Up	9.68372e-13	9.82734619509412e-12	ETV7	1	GO:0031981//nuclear lumen	GO:0001071//nucleic acid binding transcription factor activity;GO:0003677//DNA binding	GO:0006351//transcription, DNA-dependent;GO:0009653//anatomical structure morphogenesis	gi|333470735|ref|NP_001193964.1|/0/transcription factor ETV7 isoform 2 [Homo sapiens]//gi|333470737|ref|NP_001193965.1|/1.42073e-170/transcription factor ETV7 isoform 3 [Homo sapiens]//gi|333470739|ref|NP_001193966.1|/3.81683e-143/transcription factor ETV7 isoform 4 [Homo sapiens]//gi|333470741|ref|NP_001193967.1|/1.86562e-156/transcription factor ETV7 isoform 5 [Homo sapiens]//gi|333470743|ref|N…
146754	13505	1	20	0.00234514729978084	0.0567228630593086	4.59617990671702	Up	1.472796e-06	8.43562164842241e-06	DNAH2	2	GO:0005930//axoneme;GO:0030286//dynein complex	GO:0003774//motor activity;GO:0032559	GO:0007017//microtubule-based process;GO:0009207;GO:0048870//cell motility	gi|71891729|dbj|BAA96027.2|/0/KIAA1503 protein [Homo sapiens]
2537	860	364	7248	13.4050255804752	322.806647743285	4.5898244116772	Up	0	0	IFI6	2	GO:0031224//intrinsic to membrane;GO:0043231//intracellular membrane-bounded organelle	GO:0005488//binding	GO:0002376//immune system process;GO:0008637//apoptotic mitochondrial changes;GO:0010466//negative regulation of peptidase activity;GO:0019221//cytokine-mediated signaling pathway;GO:0032845;GO:0043066//negative regulation of apoptotic process	gi|13259548|ref|NP_075010.1|/2.05276e-56/interferon alpha-inducible protein 6 isoform b precursor [Homo sapiens]//gi|13259550|ref|NP_075011.1|/7.73625e-59/interferon alpha-inducible protein 6 isoform c precursor [Homo sapiens]//gi|13259552|ref|NP_002029.3|/5.4431e-54/interferon alpha-inducible protein 6 isoform a precursor [Homo sapiens]
4005	2303	6	112	0.0825129334351896	1.86271675529717	4.4966442331661	Up	2.44356e-31	5.28843459854015e-30	LMO2	1	GO:0032991//macromolecular complex;GO:0043231//intracellular membrane-bounded organelle	GO:0003676//nucleic acid binding;GO:0046914//transition metal ion binding	GO:0045638//negative regulation of myeloid cell differentiation	gi|214832074|ref|NP_005565.2|/1.16534e-94/rhombotin-2 isoform 1 [Homo sapiens]//gi|215272415|ref|NP_032531.2|/1.57712e-98/rhombotin-2 isoform 1 [Mus musculus]//gi|311248009|ref|XP_003122931.1|/4.84439e-118/PREDICTED: hypothetical protein LOC100512825 [Sus scrofa]
3665	2051	291	5239	4.49357550293039	97.8375287557784	4.44445221559043	Up	0	0	IRF7	2	GO:0031090//organelle membrane;GO:0031981//nuclear lumen;GO:0044444//cytoplasmic part	GO:0001071//nucleic acid binding transcription factor activity;GO:0003676//nucleic acid binding	GO:0002224//toll-like receptor signaling pathway;GO:0019221//cytokine-mediated signaling pathway;GO:0032481//positive regulation of type I interferon production;GO:0051707//response to other organism	gi|4758610|ref|NP_001563.2|/0/interferon regulatory factor 7 isoform a [Homo sapiens]//gi|4809284|ref|NP_004020.1|/0/interferon regulatory factor 7 isoform b [Homo sapiens]//gi|98985819|ref|NP_004022.2|/0/interferon regulatory factor 7 isoform d [Homo sapiens]
84875	3525	167	2719	1.50045185400035	29.5442400029759	4.29940795538036	Up	0	0	PARP10	3	GO:0031981//nuclear lumen	GO:0005488//binding;GO:0016763//transferase activity, transferring pentosyl groups	-	gi|157738665|ref|NP_116178.2|/0/poly [ADP-ribose] polymerase 10 [Homo sapiens]
100507463	1498	18	291	0.380561987385664	7.44053068405358	4.28920215329563	Up	8.05924e-77	3.57540846882793e-75	LOC100507463	1	GO:0042598;GO:0042824//MHC class I peptide loading complex	GO:0003823//antigen binding;GO:0015440//peptide-transporting ATPase activity;GO:0032559;GO:0042287//MHC protein binding;GO:0042802//identical protein binding;GO:0046977;GO:0046983//protein dimerization activity	GO:0001912//positive regulation of leukocyte mediated cytotoxicity;GO:0002474//antigen processing and presentation of peptide antigen via MHC class I;GO:0022415;GO:0045953//negative regulation of natural killer cell mediated cytotoxicity;GO:0046907//intracellular transport;GO:0051704	gi|221044006|dbj|BAH13680.1|/3.8739e-32/unnamed protein product [Homo sapiens]//gi|221044006|dbj|BAH13680.1|/4.12694e-32/unnamed protein product [Homo sapiens]//gi|221044006|dbj|BAH13680.1|/4.24714e-32/unnamed protein product [Homo sapiens]//gi|221044006|dbj|BAH13680.1|/4.83047e-32/unnamed protein product [Homo sapiens]
152926	3725	21	339	0.178549127504522	3.48574936971559	4.28707585218725	Up	3.29952e-89	1.64421458823529e-87	PPM1K	3	GO:0043234//protein complex;GO:0044429//mitochondrial part	GO:0004721//phosphoprotein phosphatase activity;GO:0043169//cation binding	GO:0006464//cellular protein modification process	gi|167466276|ref|NP_689755.3|/0/protein phosphatase 1K, mitochondrial [Homo sapiens]
8743	1953	105	1571	1.70275345610432	30.8103532842467	4.17747375945773	Up	0	0	TNFSF10	1	GO:0000267//cell fraction;GO:0016021//integral to membrane;GO:0044421//extracellular region part	GO:0032813//tumor necrosis factor receptor superfamily binding;GO:0043169//cation binding	GO:0002376//immune system process;GO:0006917//induction of apoptosis;GO:0007154//cell communication;GO:0007249//I-kappaB kinase/NF-kappaB cascade	gi|119598873|gb|EAW78467.1|/9.9189e-91/tumor necrosis factor (ligand) superfamily, member 10, isoform CRA_c [Homo sapiens]//gi|300193034|ref|NP_001177872.1|/3.38389e-26/tumor necrosis factor ligand superfamily member 10 isoform 3 [Homo sapiens]//gi|4507593|ref|NP_003801.1|/6.67409e-149/tumor necrosis factor ligand superfamily member 10 isoform 1 [Homo sapiens]//gi|4507593|ref|NP_003801.1|/9.11145…
2633	3050	122	1796	1.26684857134161	22.5542935909225	4.15408610900792	Up	0	0	GBP1	2	GO:0031224//intrinsic to membrane	GO:0017111//nucleoside-triphosphatase activity;GO:0032561//guanyl ribonucleotide binding	GO:0009207;GO:0019221//cytokine-mediated signaling pathway	gi|166706903|ref|NP_002044.2|/0/interferon-induced guanylate-binding protein 1 [Homo sapiens]
81893	615	1	14	0.0514979094041305	0.871918025904348	4.08160673388726	Up	0.0001262718	0.000539216351896304	SLC7A5P1	1	GO:0031224//intrinsic to membrane;GO:0044444//cytoplasmic part;GO:0044459//plasma membrane part	GO:0003823//antigen binding;GO:0015171//amino acid transmembrane transporter activity	GO:0002376//immune system process;GO:0006807//nitrogen compound metabolic process;GO:0006865//amino acid transport;GO:0007599//hemostasis;GO:0019752//carboxylic acid metabolic process;GO:0048731;GO:0048869//cellular developmental process	gi|119600424|gb|EAW80018.1|/7.72884e-79/hCG1788802 [Homo sapiens]
51365	1849	2	28	0.0342576682353059	0.580021185431232	4.08160673388726	Up	3.05636e-08	2.12559204065676e-07	PLA1A	1	-	GO:0004091//carboxylesterase activity	GO:0006650//glycerophospholipid metabolic process	gi|119599964|gb|EAW79558.1|/0/phospholipase A1 member A, isoform CRA_b [Homo sapiens]//gi|332688256|ref|NP_001193889.1|/0/phospholipase A1 member A isoform 2 precursor [Homo sapiens]//gi|7706661|ref|NP_056984.1|/0/phospholipase A1 member A isoform 1 precursor [Homo sapiens]
84941	2369	23	320	0.307487517315925	5.17377638237881	4.07261795066001	Up	2.51094e-81	1.19437493582888e-79	HSH2D	2	GO:0043231//intracellular membrane-bounded organelle	GO:0030674//protein binding, bridging	GO:0046649//lymphocyte activation	gi|14249584|ref|NP_116244.1|/0/hematopoietic SH2 domain-containing protein [Homo sapiens]
7098	3057	26	360	0.269365904930339	4.51055308507927	4.06566519001824	Up	3.50168e-91	1.76472768271955e-89	TLR3	2	GO:0016021//integral to membrane;GO:0031090//organelle membrane;GO:0043231//intracellular membrane-bounded organelle	GO:0003723//RNA binding;GO:0004872//receptor activity	GO:0002224//toll-like receptor signaling pathway;GO:0002252;GO:0002762//negative regulation of myeloid leukocyte differentiation;GO:0006468//protein phosphorylation;GO:0006970//response to osmotic stress;GO:0007249//I-kappaB kinase/NF-kappaB cascade;GO:0009612//response to mechanical stimulus;GO:0009615//response to virus;GO:0032481//positive regulation of type I interferon production;GO:0042108/…	gi|4507531|ref|NP_003256.1|/0/toll-like receptor 3 precursor [Homo sapiens]
115361	6160	20	276	0.102828617803702	1.7161336469968	4.06084817372047	Up	3.28154e-70	1.34823548729792e-68	GBP4	4	GO:0031224//intrinsic to membrane;GO:0044424//intracellular part	GO:0017111//nucleoside-triphosphatase activity;GO:0032561//guanyl ribonucleotide binding	-	gi|34526533|dbj|BAC85144.1|/0/FLJ00316 protein [Homo sapiens]
5920	779	15	201	0.609843663996283	9.88283025602109	4.01841290740007	Up	3.76658e-51	1.21390322826087e-49	RARRES3	3	GO:0016020//membrane;GO:0044424//intracellular part	-	GO:0008283//cell proliferation;GO:0051726//regulation of cell cycle	gi|149588791|ref|NP_004576.2|/2.8841e-83/retinoic acid receptor responder protein 3 [Homo sapiens]
54809	6855	388	5138	1.79262306958623	28.7084256800497	4.00133014454335	Up	0	0	SAMD9	3	GO:0044424//intracellular part	-	-	gi|24899174|dbj|BAC23101.1|/0/KIAA2004 protein [Homo sapiens]
23586	4759	729	9516	4.85150561309117	76.5881298550274	3.98061636392786	Up	0	0	DDX58	3	GO:0044444//cytoplasmic part	GO:0003676//nucleic acid binding;GO:0032559;GO:0042623//ATPase activity, coupled;GO:0046914//transition metal ion binding	GO:0001818//negative regulation of cytokine production;GO:0032481//positive regulation of type I interferon production;GO:0050691//regulation of defense response to virus by host	gi|27881482|ref|NP_055129.2|/0/probable ATP-dependent RNA helicase DDX58 [Homo sapiens]
634	3528	37	474	0.332152757508784	5.14603222650179	3.95354169509897	Up	4.4132e-117	2.73556891986063e-115	CEACAM1	1	GO:0005626//insoluble fraction;GO:0016021//integral to membrane;GO:0044459//plasma membrane part	-	GO:0007154//cell communication;GO:0007166//cell surface receptor signaling pathway;GO:0016337//cell-cell adhesion;GO:0048646//anatomical structure formation involved in morphogenesis;GO:0048870//cell motility	gi|19923195|ref|NP_001703.2|/0/carcinoembryonic antigen-related cell adhesion molecule 1 isoform 1 precursor [Homo sapiens]//gi|296317305|ref|NP_001171742.1|/0/carcinoembryonic antigen-related cell adhesion molecule 1 isoform 4 precursor [Homo sapiens]//gi|296317312|ref|NP_001171744.1|/0/carcinoembryonic antigen-related cell adhesion molecule 1 isoform 3 precursor [Homo sapiens]//gi|329112547|ref…
100144602	1198	2	25	0.0528734796052425	0.79929284809679	3.91810800160439	Up	2.69586e-07	1.69767608495575e-06	LOC100144602	1	-	-	-	gi|17389354|gb|AAH17721.1|/1.65147e-13/LOC100144602 protein [Homo sapiens]
85441	10002	1299	15748	4.11326808181552	60.3061067732463	3.87394709354082	Up	0	0	PRIC285	3	GO:0031981//nuclear lumen	GO:0003676//nucleic acid binding;GO:0003712//transcription cofactor activity;GO:0004518//nuclease activity;GO:0017111//nucleoside-triphosphatase activity;GO:0032559;GO:0046914//transition metal ion binding	GO:0006629//lipid metabolic process	gi|14133261|dbj|BAB21860.2|/0/KIAA1769 protein [Homo sapiens]//gi|156105693|ref|NP_001032412.2|/0/peroxisomal proliferator-activated receptor A-interacting complex 285 kDa protein isoform 1 [Homo sapiens]
7318	3330	35	411	0.332880630607781	4.72737794546788	3.82796337856638	Up	3.0711e-99	1.64068675675676e-97	UBA7	2	GO:0044444//cytoplasmic part	GO:0008641//small protein activating enzyme activity;GO:0032559	GO:0001818//negative regulation of cytokine production;GO:0006464//cellular protein modification process;GO:0051603//proteolysis involved in cellular protein catabolic process	gi|477152|pir||A48195/0/ubiquitin-protein ligase E1 homolog - human
3112	1388	3	35	0.0684536331776807	0.965831386763642	3.81857232805347	Up	1.29584e-09	1.02731700534759e-08	HLA-DOB	3	GO:0005764//lysosome;GO:0031090//organelle membrane;GO:0031224//intrinsic to membrane;GO:0042611	GO:0004888//transmembrane signaling receptor activity	GO:0019221//cytokine-mediated signaling pathway;GO:0019882//antigen processing and presentation;GO:0031294;GO:0050851//antigen receptor-mediated signaling pathway	gi|4504403|ref|NP_002111.1|/1.18869e-146/HLA class II histocompatibility antigen, DO beta chain precursor [Homo sapiens]
140711	2041	9	103	0.139657485816689	1.93293369324949	3.79082733757057	Up	8.90016e-26	1.64076524766839e-24	C20orf118	1	-	-	-	gi|62909985|ref|NP_542195.1|/2.09078e-108/uncharacterized protein C20orf118 [Homo sapiens]
9473	2723	102	1150	1.18636204807973	16.1760669382732	3.76924461568991	Up	3.62942e-271	4.16563753548387e-269	THEMIS2	1	-	-	GO:0006952//defense response;GO:0009987//cellular process	gi|157738677|ref|NP_001099026.1|/0/protein THEMIS2 isoform 3 [Homo sapiens]//gi|87080807|ref|NP_004839.2|/6.03616e-148/protein THEMIS2 isoform 1 [Homo sapiens]//gi|87080817|ref|NP_001034566.1|/9.68095e-65/protein THEMIS2 isoform 2 [Homo sapiens]
57664	3104	54	599	0.550981176324477	7.39141941211279	3.74577650245498	Up	2.19822e-141	1.58968836585366e-139	PLEKHA4	1	GO:0044464//cell part	GO:0008289//lipid binding;GO:0035091//phosphatidylinositol binding	-	gi|238859651|ref|NP_065955.2|/0/pleckstrin homology domain-containing family A member 4 isoform 1 [Homo sapiens]//gi|238859653|ref|NP_001154826.1|/0/pleckstrin homology domain-containing family A member 4 isoform 2 [Homo sapiens]
60468	9215	2	22	0.00687383923679659	0.0914429183046728	3.73368343046696	Up	2.32508e-06	1.29543292201691e-05	BACH2	2	GO:0043231//intracellular membrane-bounded organelle	GO:0001071//nucleic acid binding transcription factor activity;GO:0003677//DNA binding;GO:0005515//protein binding	GO:0006351//transcription, DNA-dependent	gi|62087358|dbj|BAD92126.1|/0/BTB and CNC homology 1, basic leucine zipper transcription factor 2 variant [Homo sapiens]
197135	1967	2	22	0.0322025564652164	0.428391709292099	3.73368343046695	Up	2.32508e-06	1.29502733876018e-05	PATL2	1	GO:0032991//macromolecular complex;GO:0043231//intracellular membrane-bounded organelle	GO:0003676//nucleic acid binding	GO:0006412//translation	gi|223278366|ref|NP_001138584.1|/0/protein PAT1 homolog 2 [Homo sapiens]
834	2019	10	100	0.156865845881824	1.89708337200585	3.59617990671702	Up	4.58556e-24	7.97430228739003e-23	CASP1	1	GO:0044444//cytoplasmic part	GO:0004175//endopeptidase activity;GO:0005488//binding;GO:0016505//apoptotic protease activator activity	GO:0006915//apoptotic process;GO:0007249//I-kappaB kinase/NF-kappaB cascade;GO:0009612//response to mechanical stimulus;GO:0019538//protein metabolic process	gi|15431328|ref|NP_150634.1|/0/caspase-1 isoform alpha precursor [Homo sapiens]//gi|15431330|ref|NP_150635.1|/7.77657e-180/caspase-1 isoform gamma [Homo sapiens]//gi|15431332|ref|NP_150636.1|/1.79139e-150/caspase-1 isoform delta [Homo sapiens]//gi|15431334|ref|NP_150637.1|/2.26804e-46/caspase-1 isoform epsilon [Homo sapiens]//gi|4502573|ref|NP_001214.1|/0/caspase-1 isoform beta precursor [Homo sa…
9881	10499	529	5195	1.59577791751527	18.9522314976423	3.57003593350721	Up	0	0	TRANK1	2	-	GO:0003676//nucleic acid binding;GO:0003678//DNA helicase activity;GO:0032559	GO:0006259//DNA metabolic process	gi|257467636|ref|NP_055646.2|/0/TPR and ankyrin repeat-containing protein 1 [Homo sapiens]
79025	1124	3	29	0.0845317107211929	0.988221783935184	3.54727030623608	Up	9.11746e-08	6.04095394413408e-07	C20orf195	2	-	-	-	gi|13129032|ref|NP_076964.1|/4.49033e-175/uncharacterized protein C20orf195 [Homo sapiens]
84166	6742	273	2596	1.28244460092057	14.748188382817	3.52356933890895	Up	0	0	NLRC5	4	GO:0043231//intracellular membrane-bounded organelle;GO:0044444//cytoplasmic part	GO:0000977//RNA polymerase II regulatory region sequence-specific DNA binding;GO:0032559	GO:0001818//negative regulation of cytokine production;GO:0001960//negative regulation of cytokine-mediated signaling pathway;GO:0001961//positive regulation of cytokine-mediated signaling pathway;GO:0002252;GO:0006952//defense response;GO:0010557//positive regulation of macromolecule biosynthetic process;GO:0042325//regulation of phosphorylation;GO:0043433//negative regulation of sequence-specif…	gi|350529351|ref|NP_115582.4|/0/protein NLRC5 [Homo sapiens]
6276	710	2	19	0.0892146881226487	1.02498613004953	3.52217932527325	Up	1.949742e-05	9.55271555494354e-05	S100A5	1	GO:0043231//intracellular membrane-bounded organelle	GO:0042802//identical protein binding;GO:0046914//transition metal ion binding	-	gi|539547|pir||B48219/4.7974e-47/S-100 calcium-binding protein A5 - human
91703	1317	2	19	0.0480959973933793	0.552574147558971	3.52217932527325	Up	1.949742e-05	9.55798020942408e-05	ACY3	1	GO:0005626//insoluble fraction;GO:0044424//intracellular part;GO:0044459//plasma membrane part	GO:0005515//protein binding;GO:0016811//hydrolase activity, acting on carbon-nitrogen (but not peptide) bonds, in linear amides;GO:0043169//cation binding	GO:0051704	gi|18087825|ref|NP_542389.1|/1.63988e-166/aspartoacylase-2 [Homo sapiens]
725	1131	2	19	0.0560056839673568	0.643448410552754	3.52217932527325	Up	1.949742e-05	9.55534715702479e-05	C4BPB	1	-	-	GO:0002455//humoral immune response mediated by circulating immunoglobulin;GO:0006952//defense response;GO:0007599//hemostasis	gi|4502505|ref|NP_000707.1|/3.06274e-142/C4b-binding protein beta chain isoform 1 precursor [Homo sapiens]//gi|4502505|ref|NP_000707.1|/3.86856e-142/C4b-binding protein beta chain isoform 1 precursor [Homo sapiens]//gi|62912462|ref|NP_001017364.1|/1.12095e-141/C4b-binding protein beta chain isoform 2 precursor [Homo sapiens]//gi|62912462|ref|NP_001017364.1|/8.86455e-142/C4b-binding protein beta c…
80830	10156	500	4741	1.55923662286039	17.8801023103844	3.51944320489397	Up	0	0	APOL6	3	GO:0044424//intracellular part	GO:0005488//binding;GO:0022892	GO:0010876//lipid localization;GO:0044260;GO:0051234//establishment of localization	gi|13449281|ref|NP_085144.1|/8.19077e-149/apolipoprotein L6 [Homo sapiens]
10673	2675	14	131	0.165755887839089	1.87572965973255	3.50031989130951	Up	2.061e-30	4.35971343638525e-29	TNFSF13B	2	GO:0000267//cell fraction;GO:0031224//intrinsic to membrane;GO:0044421//extracellular region part	GO:0032813//tumor necrosis factor receptor superfamily binding	GO:0006955//immune response;GO:0023052//signaling;GO:0031294;GO:0042110//T cell activation;GO:0042127//regulation of cell proliferation;GO:0050670;GO:0050864;GO:0051251//positive regulation of lymphocyte activation	gi|224548983|ref|NP_001139117.1|/4.93602e-121/tumor necrosis factor ligand superfamily member 13B isoform 2 [Homo sapiens]//gi|5730097|ref|NP_006564.1|/3.73839e-132/tumor necrosis factor ligand superfamily member 13B isoform 1 [Homo sapiens]
11274	2037	409	3806	6.3591196082317	71.5649696351094	3.49235462516193	Up	0	0	USP18	3	GO:0043231//intracellular membrane-bounded organelle;GO:0044444//cytoplasmic part	GO:0016790//thiolester hydrolase activity;GO:0019783//small conjugating protein-specific protease activity	GO:0001959//regulation of cytokine-mediated signaling pathway;GO:0006464//cellular protein modification process;GO:0019941//modification-dependent protein catabolic process	gi|32313610|ref|NP_059110.2|/0/ubl carboxyl-terminal hydrolase 18 [Homo sapiens]
79949	3459	4	36	0.0366247057340738	0.398634309947596	3.44417681327197	Up	3.63334e-09	2.76227002564103e-08	PLEKHS1	1	-	-	-	gi|172045921|sp|Q5SXH7.2|CJ081_HUMAN/0/RecName: Full=PH domain-containing protein C10orf81; AltName: Full=Epididymis luminal protein 185; Short=hEL185//gi|301172762|ref|NP_872407.1|/0/PH domain-containing protein C10orf81 isoform 1 [Homo sapiens]//gi|46391075|ref|NP_079165.3|/0/PH domain-containing protein C10orf81 isoform 3 [Homo sapiens]
8651	1216	16	142	0.416726503730793	4.47277967588268	3.42399893133434	Up	3.07392e-32	6.8527615037594e-31	SOCS1	1	GO:0044444//cytoplasmic part	GO:0004857//enzyme inhibitor activity;GO:0005102//receptor binding;GO:0019887//protein kinase regulator activity;GO:0019900//kinase binding	GO:0001959//regulation of cytokine-mediated signaling pathway;GO:0002237//response to molecule of bacterial origin;GO:0009887//organ morphogenesis;GO:0010741//negative regulation of intracellular protein kinase cascade;GO:0030154//cell differentiation;GO:0042503//tyrosine phosphorylation of Stat3 protein;GO:0043627//response to estrogen stimulus	gi|4507233|ref|NP_003736.1|/4.07985e-92/suppressor of cytokine signaling 1 [Homo sapiens]
26157	1523	4	35	0.0831811274682608	0.880219280911317	3.40353482877463	Up	7.26194e-09	5.39189952420701e-08	GIMAP2	2	GO:0031224//intrinsic to membrane	GO:0032561//guanyl ribonucleotide binding	-	gi|28416431|ref|NP_056475.1|/0/GTPase IMAP family member 2 [Homo sapiens]
79132	2631	20	174	0.240754194477691	2.5330930105887	3.39526721279103	Up	6.9043e-39	1.78010865217391e-37	DHX58	2	GO:0044424//intracellular part	GO:0003676//nucleic acid binding;GO:0017111//nucleoside-triphosphatase activity;GO:0032559;GO:0046914//transition metal ion binding	GO:0006952//defense response	gi|149408122|ref|NP_077024.2|/0/probable ATP-dependent RNA helicase DHX58 [Homo sapiens]
284697	1465	2	17	0.0432371526055157	0.444461382780593	3.36171465308	Up	7.89268e-05	0.000350326290419162	BTBD8	3	GO:0031981//nuclear lumen	-	-	gi|224465242|ref|NP_899065.2|/0/BTB/POZ domain-containing protein 8 [Homo sapiens]
54866	880	4	34	0.143960064925183	1.47985437675811	3.36171465308	Up	1.447716e-08	1.04355217341977e-07	PPP1R14D	1	GO:0044424//intracellular part	GO:0019212//phosphatase inhibitor activity	GO:0006470//protein dephosphorylation;GO:0016310//phosphorylation;GO:0019222//regulation of metabolic process	gi|194306647|ref|NP_001123615.1|/3.36491e-66/protein phosphatase 1 regulatory subunit 14D isoform 2 [Homo sapiens]//gi|194306647|ref|NP_001123615.1|/6.29217e-96/protein phosphatase 1 regulatory subunit 14D isoform 2 [Homo sapiens]
1573	1876	6	51	0.101293862314095	1.04126214142895	3.36171465308	Up	3.00546e-12	2.94584757024793e-11	CYP2J2	2	GO:0031090//organelle membrane;GO:0042598;GO:0043231//intracellular membrane-bounded organelle	GO:0005506//iron ion binding;GO:0008392//arachidonic acid epoxygenase activity;GO:0016712//oxidoreductase activity, acting on paired donors, with incorporation or reduction of molecular oxygen, reduced flavin or flavoprotein as one donor, and incorporation of one atom of oxygen	GO:0001676//long-chain fatty acid metabolic process;GO:0019369//arachidonic acid metabolic process;GO:0044057	gi|18491008|ref|NP_000766.2|/0/cytochrome P450 2J2 [Homo sapiens]
283385	1172	2	17	0.0540464407568947	0.555576728475741	3.36171465308	Up	7.89268e-05	0.000350238905462709	MORN3	4	-	-	-	gi|270265786|ref|NP_776254.3|/5.33121e-150/MORN repeat-containing protein 3 [Homo sapiens]
3431	2591	290	2427	3.54482907843562	35.8777417724806	3.33930111496586	Up	0	0	SP110	3	GO:0043231//intracellular membrane-bounded organelle	GO:0003676//nucleic acid binding;GO:0046914//transition metal ion binding;GO:0060089	GO:0023052//signaling;GO:0051704	gi|190343006|ref|NP_536349.2|/0/sp110 nuclear body protein isoform c [Homo sapiens]//gi|190343008|ref|NP_004501.3|/0/sp110 nuclear body protein isoform b [Homo sapiens]//gi|190343010|ref|NP_004500.3|/0/sp110 nuclear body protein isoform a [Homo sapiens]//gi|297139787|ref|NP_001171944.1|/0/sp110 nuclear body protein isoform d [Homo sapiens]
115362	4065	6	50	0.046747179754303	0.471120704560863	3.33314550088323	Up	5.96464e-12	5.72026660916442e-11	GBP5	2	GO:0016020//membrane	GO:0017111//nucleoside-triphosphatase activity;GO:0032561//guanyl ribonucleotide binding	-	gi|16418425|ref|NP_443174.1|/0/guanylate-binding protein 5 [Homo sapiens]
3620	1944	26	214	0.423586199265456	4.21638489819486	3.31527908008972	Up	1.752412e-46	5.16149163576159e-45	IDO1	5	GO:0044444//cytoplasmic part	GO:0005506//iron ion binding;GO:0016702//oxidoreductase activity, acting on single donors with incorporation of molecular oxygen, incorporation of two atoms of oxygen	GO:0001818//negative regulation of cytokine production;GO:0001819//positive regulation of cytokine production;GO:0002237//response to molecule of bacterial origin;GO:0002517//T cell tolerance induction;GO:0002544//chronic inflammatory response;GO:0002828//regulation of type 2 immune response;GO:0006569//tryptophan catabolic process;GO:0018130;GO:0022414//reproductive process;GO:0042130//negative …	gi|88192727|pdb|2D0T|A/0/Chain A, Crystal Structure Of 4-Phenylimidazole Bound Form Of Human Indoleamine 2,3-Dioxygenase
11309	4362	12	98	0.0871285124719128	0.860524324052778	3.30399915522371	Up	5.23368e-22	8.45660010899183e-21	SLCO2B1	2	GO:0031224//intrinsic to membrane;GO:0044459//plasma membrane part	GO:0008509//anion transmembrane transporter activity;GO:0015291//secondary active transmembrane transporter activity	GO:0015711//organic anion transport	gi|223634014|ref|NP_001138684.1|/0/solute carrier organic anion transporter family member 2B1 isoform 3 [Homo sapiens]//gi|40788970|dbj|BAA74903.2|/0/KIAA0880 protein [Homo sapiens]
3773	4209	2	16	0.0150492821494608	0.145600810760934	3.27425181182966	Up	0.0001576936	0.000657919592870544	KCNJ16	2	GO:0005887//integral to plasma membrane	GO:0005249//voltage-gated potassium channel activity;GO:0005488//binding	GO:0007267//cell-cell signaling;GO:0030001//metal ion transport;GO:0034220//ion transmembrane transport	gi|119609496|gb|EAW89090.1|/0/potassium inwardly-rectifying channel, subfamily J, member 16, isoform CRA_a [Homo sapiens]
246754	812	2	16	0.0780079169545327	0.754721443956614	3.27425181182966	Up	0.0001576936	0.000658073925404645	MTVR2	1	-	-	-	gi|119594814|gb|EAW74408.1|/1.52477e-29/Sjogren's syndrome/scleroderma autoantigen 1, isoform CRA_c [Homo sapiens]
2690	4814	2	16	0.0131579618959453	0.127302412233646	3.27425181182966	Up	0.0001576936	0.000657611144866385	GHR	3	GO:0016021//integral to membrane;GO:0043231//intracellular membrane-bounded organelle;GO:0043235//receptor complex;GO:0044297//cell body;GO:0044421//extracellular region part	GO:0004896//cytokine receptor activity;GO:0019900//kinase binding;GO:0019902//phosphatase binding;GO:0019904//protein domain specific binding;GO:0042277//peptide binding;GO:0042802//identical protein binding	GO:0000165//MAPK cascade;GO:0001934//positive regulation of protein phosphorylation;GO:0006599;GO:0006790//sulfur compound metabolic process;GO:0006898//receptor-mediated endocytosis;GO:0007169//transmembrane receptor protein tyrosine kinase signaling pathway;GO:0009081//branched-chain amino acid metabolic process;GO:0010740//positive regulation of intracellular protein kinase cascade;GO:0014071;…	gi|334883127|ref|NP_001229328.1|/0/growth hormone receptor isoform 2 precursor [Homo sapiens]//gi|335057499|ref|NP_001229389.1|/0/growth hormone receptor isoform 3 precursor [Homo sapiens]
150221	5802	2	16	0.0109173437723338	0.105624579885	3.27425181182966	Up	0.0001576936	0.000657765332708089	RIMBP3C	1	-	-	-	gi|191252806|ref|NP_001122105.1|/0/RIMS-binding protein 3C [Homo sapiens]
55601	6099	233	1840	1.20993489556729	11.5553186484126	3.25555571811975	Up	0	0	DDX60	5	-	GO:0003676//nucleic acid binding;GO:0032559;GO:0042623//ATPase activity, coupled	-	gi|222831595|ref|NP_060101.3|/0/probable ATP-dependent RNA helicase DDX60 [Homo sapiens]
55008	3903	320	2342	2.59666630046961	22.9832306696462	3.14584907744351	Up	0	0	HERC6	3	GO:0044444//cytoplasmic part	GO:0019787//small conjugating protein ligase activity	GO:0016567//protein ubiquitination	gi|259089405|ref|NP_001158608.1|/0/probable E3 ubiquitin-protein ligase HERC6 isoform 2 [Homo sapiens]//gi|61563742|ref|NP_060382.3|/0/probable E3 ubiquitin-protein ligase HERC6 isoform 1 [Homo sapiens]
83666	6801	844	6122	3.93037859951595	34.4780969717757	3.13293995264947	Up	0	0	PARP9	1	GO:0043231//intracellular membrane-bounded organelle;GO:0044444//cytoplasmic part	GO:0005488//binding;GO:0016763//transferase activity, transferring pentosyl groups	GO:0048870//cell motility	gi|226371706|ref|NP_113646.2|/0/poly [ADP-ribose] polymerase 9 isoform a [Homo sapiens]//gi|226371712|ref|NP_001139575.1|/0/poly [ADP-ribose] polymerase 9 isoform b [Homo sapiens]//gi|226371718|ref|NP_001139578.1|/0/poly [ADP-ribose] polymerase 9 isoform c [Homo sapiens]
3134	1591	85	608	1.69205104594653	14.6371369420021	3.11278838913554	Up	1.530164e-121	9.86290491304348e-120	HLA-F	1	GO:0031224//intrinsic to membrane;GO:0042611	GO:0004888//transmembrane signaling receptor activity	GO:0002682//regulation of immune system process;GO:0019221//cytokine-mediated signaling pathway;GO:0048002//antigen processing and presentation of peptide antigen	gi|149158700|ref|NP_001091948.1|/6.5626e-114/HLA class I histocompatibility antigen, alpha chain F isoform 3 precursor [Homo sapiens]//gi|39644656|gb|AAH09260.2|/0/HLA-F protein, partial [Homo sapiens]
619373	1663	5	35	0.0952231337448595	0.806117838140671	3.08160673388727	Up	3.33878e-08	2.31026434072345e-07	MBOAT4	1	GO:0031227//intrinsic to endoplasmic reticulum membrane	GO:0008374//O-acyltransferase activity	GO:0018190	gi|187969413|gb|ACB05873.2|/0/ghrelin O-acyltransferase [Homo sapiens]
4261	4654	3	21	0.0204154797702236	0.172828616007039	3.08160673388726	Up	2.24502e-05	0.000108914387237524	CIITA	3	GO:0043231//intracellular membrane-bounded organelle	GO:0003712//transcription cofactor activity;GO:0008134//transcription factor binding;GO:0032559;GO:0043565//sequence-specific DNA binding	GO:0000122//negative regulation of transcription from RNA polymerase II promoter;GO:0002376//immune system process;GO:0010557//positive regulation of macromolecule biosynthetic process;GO:0019221//cytokine-mediated signaling pathway	gi|156938336|ref|NP_000237.2|/0/MHC class II transactivator [Homo sapiens]
710	1984	10	70	0.15963313650978	1.35138504518945	3.08160673388726	Up	3.68886e-15	4.34601452980132e-14	SERPING1	1	GO:0031091//platelet alpha granule;GO:0044421//extracellular region part	GO:0004866//endopeptidase inhibitor activity;GO:0005488//binding	GO:0001775//cell activation;GO:0001867//complement activation, lectin pathway;GO:0002455//humoral immune response mediated by circulating immunoglobulin;GO:0003013;GO:0006887//exocytosis;GO:0007599//hemostasis;GO:0010466//negative regulation of peptidase activity	gi|62089238|dbj|BAD93063.1|/0/Plasma protease C1 inhibitor precursor variant [Homo sapiens]
151636	5768	1123	7852	6.166222891889	52.1408102428618	3.07995405689523	Up	0	0	DTX3L	3	GO:0043231//intracellular membrane-bounded organelle	GO:0005515//protein binding;GO:0019787//small conjugating protein ligase activity;GO:0046914//transition metal ion binding	GO:0006325//chromatin organization;GO:0006513//protein monoubiquitination;GO:0033554//cellular response to stress	gi|19923717|ref|NP_612144.1|/0/E3 ubiquitin-protein ligase DTX3L [Homo sapiens]
51191	3520	514	3574	4.62471708572151	38.8897025186286	3.07195118167727	Up	0	0	HERC5	3	GO:0044444//cytoplasmic part	GO:0019787//small conjugating protein ligase activity	GO:0001818//negative regulation of cytokine production;GO:0006952//defense response;GO:0016567//protein ubiquitination;GO:0051707//response to other organism;GO:0051726//regulation of cell cycle	gi|110825982|ref|NP_057407.2|/0/E3 ISG15--protein ligase HERC5 [Homo sapiens]
4938	1673	1133	7823	21.4485868399588	179.101872203039	3.06182591563859	Up	0	0	OAS1	2	GO:0042598;GO:0043231//intracellular membrane-bounded organelle	GO:0003676//nucleic acid binding;GO:0016772//transferase activity, transferring phosphorus-containing groups;GO:0032559	GO:0002376//immune system process;GO:0019221//cytokine-mediated signaling pathway;GO:0034641//cellular nitrogen compound metabolic process	gi|119618429|gb|EAW98023.1|/0/2',5'-oligoadenylate synthetase 1, 40/46kDa, isoform CRA_e [Homo sapiens]//gi|74229011|ref|NP_002525.2|/0/2'-5'-oligoadenylate synthase 1 isoform 2 [Homo sapiens]//gi|74229015|ref|NP_001027581.1|/0/2'-5'-oligoadenylate synthase 1 isoform 3 [Homo sapiens]
283849	2505	10	69	0.126431993147865	1.05502827001001	3.06084817372047	Up	7.1565e-15	8.29948728813559e-14	EXOC3L1	3	GO:0016023//cytoplasmic membrane-bounded vesicle;GO:0043234//protein complex	-	GO:0002790//peptide secretion;GO:0016192//vesicle-mediated transport	gi|106879204|ref|NP_848611.2|/0/exocyst complex component 3-like protein [Homo sapiens]
3659	3567	1122	7695	9.96218178473008	82.6281922331768	3.05210046243644	Up	0	0	IRF1	2	GO:0031981//nuclear lumen	GO:0001071//nucleic acid binding transcription factor activity;GO:0003677//DNA binding	GO:0006357//regulation of transcription from RNA polymerase II promoter;GO:0007599//hemostasis;GO:0009612//response to mechanical stimulus;GO:0019221//cytokine-mediated signaling pathway;GO:0042108//positive regulation of cytokine biosynthetic process;GO:0046632//alpha-beta T cell differentiation	gi|4504721|ref|NP_002189.1|/9.64697e-171/interferon regulatory factor 1 [Homo sapiens]
23109	3744	10	65	0.0845919184923619	0.664967244458301	2.97469152997075	Up	9.96124e-14	1.08055158292683e-12	DDN	1	GO:0030425//dendrite;GO:0031090//organelle membrane;GO:0031224//intrinsic to membrane;GO:0032589//neuron projection membrane;GO:0043025//neuronal cell body;GO:0043231//intracellular membrane-bounded organelle	-	-	gi|194272140|ref|NP_055901.2|/0/dendrin [Homo sapiens]
51561	1049	12	75	0.362301783987115	2.73847330415621	2.91810800160439	Up	2.33206e-15	2.78065331099196e-14	IL23A	2	GO:0043234//protein complex;GO:0044421//extracellular region part	GO:0005126//cytokine receptor binding	GO:0001787//natural killer cell proliferation;GO:0001818//negative regulation of cytokine production;GO:0001819//positive regulation of cytokine production;GO:0001912//positive regulation of leukocyte mediated cytotoxicity;GO:0002763//positive regulation of myeloid leukocyte differentiation;GO:0002824;GO:0010455//positive regulation of cell fate commitment;GO:0010534;GO:0031349//positive regulati…	gi|11528343|gb|AAG37232.1|AF301620_1/1.86853e-87/interleukin 23 p19 subunit [Homo sapiens]
866	1510	4	25	0.0838972563802392	0.634140948357585	2.91810800160438	Up	6.24692e-06	3.2782509380531e-05	SERPINA6	3	GO:0044421//extracellular region part	GO:0004866//endopeptidase inhibitor activity;GO:0008289//lipid binding	GO:0006508//proteolysis;GO:0008207//C21-steroid hormone metabolic process;GO:0010466//negative regulation of peptidase activity;GO:0051234//establishment of localization	gi|73858564|ref|NP_001747.2|/0/corticosteroid-binding globulin precursor [Homo sapiens]
259307	2417	15	93	0.196552839988872	1.47376770174358	2.90652002732918	Up	1.204736e-18	1.70911111961722e-17	IL4I1	1	GO:0000323//lytic vacuole	GO:0016641//oxidoreductase activity, acting on the CH-NH2 group of donors, oxygen as acceptor	GO:0006520//cellular amino acid metabolic process;GO:0008152//metabolic process	gi|18676542|dbj|BAB84923.1|/0/FLJ00168 protein [Homo sapiens]//gi|27477089|ref|NP_758962.1|/0/L-amino-acid oxidase isoform 2 precursor [Homo sapiens]
5698	1048	221	1370	6.67875797391451	50.0705106819594	2.90630943028612	Up	3.15742e-253	3.42503059756097e-251	PSMB9	4	GO:0000502//proteasome complex;GO:0043231//intracellular membrane-bounded organelle	GO:0004175//endopeptidase activity	GO:0002376//immune system process;GO:0006520//cellular amino acid metabolic process;GO:0006915//apoptotic process;GO:0007050//cell cycle arrest;GO:0016070//RNA metabolic process;GO:0030330//DNA damage response, signal transduction by p53 class mediator;GO:0043161//proteasomal ubiquitin-dependent protein catabolic process;GO:0051320//S phase;GO:0051439//regulation of ubiquitin-protein ligase activ…	gi|4506205|ref|NP_002791.1|/3.49946e-110/proteasome subunit beta type-9 proprotein [Homo sapiens]
7903	6330	69	427	0.345231245744752	2.58372865259097	2.90381961467198	Up	4.19034e-80	1.94637463707572e-78	ST8SIA4	1	GO:0031228//intrinsic to Golgi membrane	GO:0008373//sialyltransferase activity	GO:0006487//protein N-linked glycosylation;GO:0006935//chemotaxis;GO:0048731	gi|122425617|ref|NP_446366.1|/0/CMP-N-acetylneuraminate-poly-alpha-2,8-sialyltransferase [Rattus norvegicus]//gi|122425617|ref|NP_446366.1|/2.85395e-115/CMP-N-acetylneuraminate-poly-alpha-2,8-sialyltransferase [Rattus norvegicus]
3428	2750	753	4597	8.67215431109303	64.0272053643015	2.88422270797454	Up	0	0	IFI16	2	GO:0031981//nuclear lumen	GO:0043566//structure-specific DNA binding	GO:0002573//myeloid leukocyte differentiation;GO:0006351//transcription, DNA-dependent;GO:0008630//intrinsic apoptotic signaling pathway in response to DNA damage;GO:0051707//response to other organism	gi|330864753|ref|NP_001193496.1|/0/gamma-interferon-inducible protein 16 isoform 1 [Homo sapiens]//gi|62087558|dbj|BAD92226.1|/0/Interferon, gamma-inducible protein 16 variant [Homo sapiens]
3823	1042	3	18	0.0911839182827455	0.661648789879431	2.85921431255082	Up	0.00016482	0.000684921233356692	KLRC3	2	GO:0016021//integral to membrane	GO:0004872//receptor activity;GO:0030246//carbohydrate binding	GO:0006952//defense response;GO:0023052//signaling	gi|75709175|ref|NP_002252.2|/8.75595e-138/NKG2-E type II integral membrane protein isoform E [Homo sapiens]//gi|75709177|ref|NP_031359.2|/1.74148e-140/NKG2-E type II integral membrane protein isoform H [Homo sapiens]
100287284	1095	7	42	0.202464383547746	1.46912215323609	2.85921431255081	Up	5.30612e-09	3.98126844369464e-08	MANSC4	1	-	-	-	gi|226246648|ref|NP_001139693.1|/0/MANSC domain-containing protein 4 precursor [Homo sapiens]
27439	5043	3	18	0.0188406985624868	0.136711885594758	2.85921431255081	Up	0.00016482	0.000684761279775806	CECR6	1	-	-	-	gi|13994236|ref|NP_114096.1|/2.29963e-112/cat eye syndrome critical region protein 6 isoform a [Homo sapiens]//gi|13994236|ref|NP_114096.1|/3.27001e-119/cat eye syndrome critical region protein 6 isoform a [Homo sapiens]
54625	7713	1797	10626	7.37886322669803	52.7678277870817	2.83818811579279	Up	0	0	PARP14	2	GO:0016020//membrane;GO:0043231//intracellular membrane-bounded organelle	GO:0016763//transferase activity, transferring pentosyl groups	-	gi|154813199|ref|NP_060024.2|/0/poly [ADP-ribose] polymerase 14 [Homo sapiens]
161145	4068	30	174	0.233563527164751	1.63829098103709	2.81030471206987	Up	1.690902e-32	3.78855750377834e-31	TMEM229B	2	GO:0031224//intrinsic to membrane	-	-	gi|32698890|ref|NP_872332.1|/6.46641e-86/transmembrane protein 229B [Homo sapiens]
5104	2312	9	52	0.123287598854612	0.86146621565809	2.80476652852844	Up	1.174122e-10	1.02239992070485e-09	SERPINA5	4	GO:0032991//macromolecular complex;GO:0044464//cell part	GO:0004866//endopeptidase inhibitor activity;GO:0005539//glycosaminoglycan binding;GO:0019899//enzyme binding	GO:0006508//proteolysis;GO:0007338//single fertilization;GO:0010466//negative regulation of peptidase activity;GO:0048232//male gamete generation	gi|194018472|ref|NP_000615.3|/0/plasma serine protease inhibitor precursor [Homo sapiens]
3430	1260	790	4508	19.8573486380927	137.036449737967	2.78681476893742	Up	0	0	IFI35	4	GO:0043231//intracellular membrane-bounded organelle	-	GO:0002376//immune system process;GO:0019221//cytokine-mediated signaling pathway;GO:0051707//response to other organism	gi|306922358|ref|NP_005524.2|/2.15807e-160/interferon-induced 35 kDa protein [Homo sapiens]
2635	3051	209	1186	2.16954565233036	14.8889892989271	2.77878097429478	Up	3.0084e-209	2.92455934426229e-207	GBP3	2	GO:0031224//intrinsic to membrane	GO:0017111//nucleoside-triphosphatase activity;GO:0032561//guanyl ribonucleotide binding	GO:0019221//cytokine-mediated signaling pathway	gi|112382372|ref|NP_060754.2|/0/guanylate-binding protein 3 [Homo sapiens]
4585	16819	5	28	0.00941530836659144	0.063764740582814	2.7596786389999	Up	3.27534e-06	1.78408752602572e-05	MUC4	4	GO:0016021//integral to membrane;GO:0031012//extracellular matrix	GO:0005102//receptor binding;GO:0005201//extracellular matrix structural constituent	GO:0031589//cell-substrate adhesion	gi|112382231|ref|NP_612154.2|/0/mucin-4 isoform e precursor [Homo sapiens]//gi|112382233|ref|NP_004523.3|/0/mucin-4 isoform d precursor [Homo sapiens]//gi|257471027|ref|NP_060876.5|/0/mucin-4 isoform a precursor [Homo sapiens]
4940	6646	3182	17776	15.1636779792695	102.446338501274	2.7561767928877	Up	0	0	OAS3	2	GO:0042598	GO:0003676//nucleic acid binding;GO:0016772//transferase activity, transferring phosphorus-containing groups;GO:0032559	GO:0002376//immune system process;GO:0019221//cytokine-mediated signaling pathway;GO:0034641//cellular nitrogen compound metabolic process	gi|45007007|ref|NP_006178.2|/0/2'-5'-oligoadenylate synthase 3 [Homo sapiens]
54847	5021	28	153	0.176617008551908	1.16714266719022	2.7242847324647	Up	7.45208e-28	1.45205370427163e-26	SIDT1	2	GO:0031224//intrinsic to membrane	-	-	gi|116812584|ref|NP_060169.2|/0/SID1 transmembrane family member 1 precursor [Homo sapiens]
645158	1429	9	49	0.199468809343501	1.31336847498888	2.71903665450255	Up	7.91408e-10	6.39961287272727e-09	CBX3P2	2	GO:0044427//chromosomal part;GO:0045120//pronucleus	GO:0005515//protein binding	GO:0009987//cellular process	gi|395540368|ref|XP_003772127.1|/1.45175e-42/PREDICTED: chromobox protein homolog 3 isoform 1 [Sarcophilus harrisii]
55337	2139	700	3800	10.364586254548	68.0448950290009	2.71482440321564	Up	0	0	C19orf66	2	-	-	-	gi|154350198|ref|NP_060851.2|/2.42461e-147/UPF0515 protein C19orf66 [Homo sapiens]
91351	6754	1338	7181	6.27422041921482	40.7236416152519	2.69835845836435	Up	0	0	DDX60L	1	-	GO:0003676//nucleic acid binding;GO:0032559;GO:0042623//ATPase activity, coupled	-	gi|149274648|ref|NP_001012985.1|/0/probable ATP-dependent RNA helicase DDX60-like [Homo sapiens]
6773	4576	2005	10594	13.8769197199515	88.6740795666031	2.67582508378477	Up	0	0	STAT2	1	GO:0016020//membrane;GO:0031981//nuclear lumen;GO:0044444//cytoplasmic part	GO:0001071//nucleic acid binding transcription factor activity;GO:0003676//nucleic acid binding;GO:0046872//metal ion binding;GO:0060089	GO:0001959//regulation of cytokine-mediated signaling pathway;GO:0006355//regulation of transcription, DNA-dependent;GO:0007243//intracellular protein kinase cascade;GO:0051707//response to other organism	gi|291219924|ref|NP_938146.1|/0/signal transducer and activator of transcription 2 isoform 2 [Homo sapiens]//gi|4885615|ref|NP_005410.1|/0/signal transducer and activator of transcription 2 isoform 1 [Homo sapiens]
23414	4507	4	21	0.0281084661935126	0.178465582182552	2.66656923460842	Up	8.30386e-05	0.00036720275764355	ZFPM2	3	GO:0031981//nuclear lumen	GO:0003676//nucleic acid binding;GO:0003712//transcription cofactor activity;GO:0005515//protein binding;GO:0046914//transition metal ion binding	GO:0006357//regulation of transcription from RNA polymerase II promoter;GO:0007599//hemostasis;GO:0008584//male gonad development;GO:0008585//female gonad development;GO:0014706//striated muscle tissue development;GO:0030154//cell differentiation;GO:0030323//respiratory tube development;GO:0043009//chordate embryonic development	gi|223890230|ref|NP_036214.2|/0/zinc finger protein ZFPM2 [Homo sapiens]
28514	3366	21	110	0.197592245975742	1.2517030483921	2.66329410257556	Up	5.72424e-20	8.64467144312394e-19	DLL1	3	GO:0016021//integral to membrane;GO:0031982//vesicle	GO:0005102//receptor binding;GO:0046872//metal ion binding	GO:0001756//somitogenesis;GO:0007155//cell adhesion;GO:0007166//cell surface receptor signaling pathway;GO:0009855//determination of bilateral symmetry;GO:0042471//ear morphogenesis;GO:0042476//odontogenesis;GO:0044267//cellular protein metabolic process;GO:0045165//cell fate commitment;GO:0045607//regulation of auditory receptor cell differentiation;GO:0048534	gi|110735443|ref|NP_005609.3|/0/delta-like protein 1 precursor [Homo sapiens]
9830	4454	856	4474	6.08678927407061	38.4741030126383	2.66013436648763	Up	0	0	TRIM14	1	GO:0044424//intracellular part	GO:0046914//transition metal ion binding	-	gi|15208663|ref|NP_055603.2|/0/tripartite motif-containing protein 14 [Homo sapiens]
91461	2517	482	2420	6.06496832922782	36.8260286609184	2.60215380776166	Up	0	0	PKDCC	2	GO:0043231//intracellular membrane-bounded organelle	GO:0016301//kinase activity;GO:0032559	GO:0002062//chondrocyte differentiation;GO:0006464//cellular protein modification process;GO:0030282//bone mineralization;GO:0042996//regulation of Golgi to plasma membrane protein transport;GO:0048565//digestive tract development	gi|208431817|ref|NP_612379.2|/0/protein kinase domain-containing protein, cytoplasmic precursor [Homo sapiens]
5979	5629	18	90	0.101275867312795	0.612398329236425	2.59617990671703	Up	3.6283e-16	4.53601243851019e-15	RET	4	GO:0031224//intrinsic to membrane	GO:0004713//protein tyrosine kinase activity;GO:0004871//signal transducer activity;GO:0032559;GO:0046872//metal ion binding	GO:0001667//ameboidal cell migration;GO:0006464//cellular protein modification process;GO:0007167//enzyme linked receptor protein signaling pathway;GO:0007243//intracellular protein kinase cascade;GO:0007494//midgut development;GO:0016331//morphogenesis of embryonic epithelium;GO:0016337//cell-cell adhesion;GO:0035295//tube development;GO:0048469//cell maturation	gi|10862701|ref|NP_065681.1|/0/proto-oncogene tyrosine-protein kinase receptor Ret isoform c precursor [Homo sapiens] //gi|10862703|ref|NP_066124.1|/0/proto-oncogene tyrosine-protein kinase receptor Ret isoform a precursor [Homo sapiens]
26011	13566	4	20	0.00933840904718864	0.0564678066943803	2.59617990671702	Up	0.0001563122	0.000653075161578206	ODZ4	2	GO:0031224//intrinsic to membrane	-	GO:0007369//gastrulation;GO:0023052//signaling	gi|169790825|ref|NP_001092286.2|/0/teneurin-4 [Homo sapiens]
5371	5600	811	3986	4.58667049713414	27.2628970602253	2.57141970245145	Up	0	0	PML	2	GO:0000267//cell fraction;GO:0005635//nuclear envelope;GO:0005769//early endosome;GO:0005789//endoplasmic reticulum membrane;GO:0016604//nuclear body;GO:0034399//nuclear periphery	GO:0003676//nucleic acid binding;GO:0003712//transcription cofactor activity;GO:0019899//enzyme binding;GO:0032182//small conjugating protein binding;GO:0042802//identical protein binding;GO:0046914//transition metal ion binding;GO:0046983//protein dimerization activity	GO:0001525//angiogenesis;GO:0006468//protein phosphorylation;GO:0006606//protein import into nucleus;GO:0006874//cellular calcium ion homeostasis;GO:0006886//intracellular protein transport;GO:0007004//telomere maintenance via telomerase;GO:0007178//transmembrane receptor protein serine/threonine kinase signaling pathway;GO:0007346//regulation of mitotic cell cycle;GO:0007568//aging;GO:0008283//c…	gi|15451765|ref|NP_150242.1|/0/protein PML isoform 9 [Homo sapiens]//gi|4505903|ref|NP_002666.1|/0/protein PML isoform 6 [Homo sapiens]//gi|62088402|dbj|BAD92648.1|/0/promyelocytic leukemia protein isoform 1 variant [Homo sapiens]//gi|67089149|ref|NP_150241.2|/0/protein PML isoform 1 [Homo sapiens]//gi|67089157|ref|NP_150243.2|/0/protein PML isoform 2 [Homo sapiens]//gi|67089160|ref|NP_150253.2|/…
64761	3805	974	4784	8.10716497034645	48.1569802720994	2.57047552394542	Up	0	0	PARP12	2	GO:0043231//intracellular membrane-bounded organelle	GO:0016763//transferase activity, transferring pentosyl groups;GO:0046914//transition metal ion binding	-	gi|12232413|ref|NP_073587.1|/0/poly [ADP-ribose] polymerase 12 [Homo sapiens]
57169	7371	2820	13653	12.1167852773821	70.9454283845797	2.54970273623285	Up	0	0	ZNFX1	2	-	GO:0043169//cation binding	-	gi|7243189|dbj|BAA92642.1|/0/KIAA1404 protein [Homo sapiens]
222171	1717	66	319	1.21741417746864	7.1161177266014	2.54727030623608	Up	2.28654e-52	7.51895500924214e-51	PRR15	2	-	-	GO:0032501//multicellular organismal process	gi|28557711|ref|NP_787083.1|/2.25223e-52/proline-rich protein 15 [Homo sapiens]
431707	2393	6	29	0.0794096471797918	0.46417103432643	2.54727030623608	Up	5.82432e-06	3.07188416246665e-05	LHX8	1	GO:0043231//intracellular membrane-bounded organelle	GO:0001071//nucleic acid binding transcription factor activity;GO:0003677//DNA binding;GO:0046914//transition metal ion binding	GO:0006351//transcription, DNA-dependent;GO:0007610//behavior;GO:0008406//gonad development;GO:0021879//forebrain neuron differentiation;GO:0042476//odontogenesis	gi|51494804|gb|AAH40321.1|/0/LIM homeobox 8 [Homo sapiens]
79741	2730	6	29	0.0696070643594292	0.4068722656202	2.54727030623607	Up	5.82432e-06	3.07097370480142e-05	C10orf68	2	-	-	-	gi|157739936|ref|NP_078964.2|/0/uncharacterized protein C10orf68 [Homo sapiens]
7706	5744	2422	11493	13.3544012873842	76.6375675376416	2.52073647328036	Up	0	0	TRIM25	4	GO:0005924//cell-substrate adherens junction;GO:0031981//nuclear lumen;GO:0044444//cytoplasmic part	GO:0001071//nucleic acid binding transcription factor activity;GO:0019787//small conjugating protein ligase activity;GO:0046914//transition metal ion binding	GO:0001818//negative regulation of cytokine production;GO:0006952//defense response;GO:0010467//gene expression;GO:0032446//protein modification by small protein conjugation;GO:0051707//response to other organism	gi|62087568|dbj|BAD92231.1|/0/tripartite motif-containing 25 variant [Homo sapiens]
6890	2974	1216	5747	12.9496289740366	74.0155497729479	2.51491763222149	Up	0	0	TAP1	5	GO:0042598;GO:0042824//MHC class I peptide loading complex	GO:0003823//antigen binding;GO:0015440//peptide-transporting ATPase activity;GO:0032559;GO:0042287//MHC protein binding;GO:0042802//identical protein binding;GO:0046977;GO:0046983//protein dimerization activity	GO:0001912//positive regulation of leukocyte mediated cytotoxicity;GO:0002474//antigen processing and presentation of peptide antigen via MHC class I;GO:0022415;GO:0045953//negative regulation of natural killer cell mediated cytotoxicity;GO:0046907//intracellular transport;GO:0051704	gi|9665248|ref|NP_000584.2|/0/antigen peptide transporter 1 [Homo sapiens]
24138	4034	582	2749	4.56932243753606	26.1012665862454	2.51406766043432	Up	0	0	IFIT5	2	-	-	-	gi|6912630|ref|NP_036552.1|/0/interferon-induced protein with tetratricopeptide repeats 5 [Homo sapiens]
654346	1743	10	47	0.181705188086863	1.03281659449083	2.50691256861994	Up	9.01284e-09	6.64477511811024e-08	LGALS9C	2	GO:0044424//intracellular part	GO:0048029//monosaccharide binding;GO:0060089	GO:0007249//I-kappaB kinase/NF-kappaB cascade	gi|111494239|ref|NP_001035167.2|/0/galectin-9C [Homo sapiens]
348738	728	5	23	0.217522076123216	1.21009423826697	2.47588567299931	Up	7.58038e-05	0.000337053137215696	C2orf48	2	-	-	-	gi|32699062|ref|NP_872432.1|/1.25676e-90/uncharacterized protein C2orf48 [Homo sapiens]
5359	2228	1340	6089	19.048216849167	104.67754388096	2.45822412408909	Up	0	0	PLSCR1	2	GO:0031224//intrinsic to membrane	GO:0005548//phospholipid transporter activity;GO:0019904//protein domain specific binding;GO:0046872//metal ion binding	GO:0001775//cell activation;GO:0006869//lipid transport;GO:0007009//plasma membrane organization;GO:0030097//hemopoiesis;GO:0051707//response to other organism	gi|10863877|ref|NP_066928.1|/1.6019e-141/phospholipid scramblase 1 [Homo sapiens]
51251	1932	717	3232	11.7537580959101	64.0747567927224	2.44663398587955	Up	0	0	NT5C3	2	GO:0043231//intracellular membrane-bounded organelle;GO:0044444//cytoplasmic part	GO:0008252//nucleotidase activity;GO:0016740//transferase activity;GO:0046872//metal ion binding	GO:0006213//pyrimidine nucleoside metabolic process;GO:0006753//nucleoside phosphate metabolic process;GO:0006796//phosphate-containing compound metabolic process;GO:0009112;GO:0046128	gi|70608080|ref|NP_001002009.1|/3.09254e-163/cytosolic 5'-nucleotidase 3 isoform 2 [Homo sapiens]//gi|70608080|ref|NP_001002009.1|/4.638e-168/cytosolic 5'-nucleotidase 3 isoform 2 [Homo sapiens]//gi|70608082|ref|NP_001002010.1|/1.98098e-173/cytosolic 5'-nucleotidase 3 isoform 1 [Homo sapiens]//gi|70608082|ref|NP_001002010.1|/7.85983e-169/cytosolic 5'-nucleotidase 3 isoform 1 [Homo sapiens]
5696	1602	447	2004	8.83709911656836	47.913505002946	2.43878758384155	Up	1.2e-303	1.46219178082192e-301	PSMB8	3	GO:0000502//proteasome complex;GO:0043231//intracellular membrane-bounded organelle	GO:0004175//endopeptidase activity;GO:0005488//binding	GO:0002376//immune system process;GO:0006520//cellular amino acid metabolic process;GO:0006915//apoptotic process;GO:0007050//cell cycle arrest;GO:0016070//RNA metabolic process;GO:0019221//cytokine-mediated signaling pathway;GO:0030330//DNA damage response, signal transduction by p53 class mediator;GO:0043161//proteasomal ubiquitin-dependent protein catabolic process;GO:0051320//S phase;GO:00514…	gi|4758970|ref|NP_004150.1|/2.37607e-149/proteasome subunit beta type-8 isoform E1 proprotein [Homo sapiens]//gi|73747875|ref|NP_683720.2|/2.43175e-160/proteasome subunit beta type-8 isoform E2 proprotein [Homo sapiens]
6352	1237	174	776	4.45496466074051	24.0278414760706	2.43122115816806	Up	2.6143e-118	1.63187357894737e-116	CCL5	2	GO:0000267//cell fraction;GO:0044421//extracellular region part;GO:0044424//intracellular part	GO:0005125//cytokine activity;GO:0030296//protein tyrosine kinase activator activity;GO:0042802//identical protein binding;GO:0048019//receptor antagonist activity;GO:0048020//CCR chemokine receptor binding	GO:0001660//fever generation;GO:0001960//negative regulation of cytokine-mediated signaling pathway;GO:0002237//response to molecule of bacterial origin;GO:0002274;GO:0002544//chronic inflammatory response;GO:0002548//monocyte chemotaxis;GO:0002690//positive regulation of leukocyte chemotaxis;GO:0002763//positive regulation of myeloid leukocyte differentiation;GO:0006446//regulation of translatio…	gi|355778213|gb|EHH63249.1|/2.20616e-52/hypothetical protein EGM_16173, partial [Macaca fascicularis]
6737	1946	1033	4602	16.8121091237909	90.5787899888145	2.42967254118869	Up	0	0	TRIM21	3	GO:0030529//ribonucleoprotein complex;GO:0031461//cullin-RING ubiquitin ligase complex;GO:0031981//nuclear lumen	GO:0003676//nucleic acid binding;GO:0019787//small conjugating protein ligase activity;GO:0046914//transition metal ion binding	GO:0016567//protein ubiquitination;GO:0016579//protein deubiquitination;GO:0031647//regulation of protein stability;GO:0043433//negative regulation of sequence-specific DNA binding transcription factor activity;GO:0051259//protein oligomerization;GO:0051726//regulation of cell cycle	gi|15208660|ref|NP_003132.2|/0/E3 ubiquitin-protein ligase TRIM21 [Homo sapiens]
55335	1781	10	44	0.17782826661168	0.94626220345599	2.4117553355796	Up	5.51726e-08	3.74197695005719e-07	NIPSNAP3B	2	GO:0043231//intracellular membrane-bounded organelle;GO:0044444//cytoplasmic part	-	-	gi|21361743|ref|NP_060846.2|/1.10377e-142/protein NipSnap homolog 3B [Homo sapiens]
166824	6040	10	44	0.0524357852376495	0.279022017277338	2.4117553355796	Up	5.51726e-08	3.74055089176829e-07	RASSF6	1	-	GO:0005488//binding	GO:0006915//apoptotic process;GO:0023052//signaling	gi|393715063|ref|NP_001257321.1|/0/ras association domain-containing protein 6 isoform d [Homo sapiens]//gi|41393610|ref|NP_958834.1|/0/ras association domain-containing protein 6 isoform b [Homo sapiens]//gi|41393610|ref|NP_958834.1|/1.04183e-172/ras association domain-containing protein 6 isoform b [Homo sapiens]
933	3300	5	22	0.0479866883083944	0.255347421871988	2.4117553355796	Up	0.0001396416	0.000590217168923735	CD22	1	GO:0009986//cell surface;GO:0016021//integral to membrane;GO:0044425//membrane part	GO:0004872//receptor activity;GO:0005488//binding;GO:0030246//carbohydrate binding	GO:0007165//signal transduction;GO:0009987//cellular process	gi|157168355|ref|NP_001762.2|/0/B-cell receptor CD22 isoform 1 precursor [Homo sapiens]//gi|297374825|ref|NP_001172028.1|/0/B-cell receptor CD22 isoform 2 precursor [Homo sapiens]//gi|297374828|ref|NP_001172029.1|/0/B-cell receptor CD22 isoform 3 precursor [Homo sapiens]//gi|297374830|ref|NP_001172030.1|/0/B-cell receptor CD22 isoform 4 precursor [Homo sapiens]
3669	974	214	937	6.95856248118852	36.8471048707473	2.4046900630877	Up	1.262042e-140	9.01675790361445e-139	ISG20	4	GO:0016604//nuclear body	GO:0003676//nucleic acid binding;GO:0008296//3'-5'-exodeoxyribonuclease activity;GO:0043169//cation binding	GO:0006308//DNA catabolic process;GO:0016070//RNA metabolic process;GO:0019221//cytokine-mediated signaling pathway;GO:0051707//response to other organism	gi|58177183|pdb|1WLJ|A/1.04469e-89/Chain A, Human Isg20
94	4263	6	26	0.0445759525454473	0.233604256462761	2.38972902924959	Up	3.6397e-05	0.000170935224392819	ACVRL1	1	GO:0016021//integral to membrane;GO:0043005//neuron projection;GO:0044297//cell body	GO:0005024//transforming growth factor beta-activated receptor activity;GO:0017002//activin-activated receptor activity;GO:0019838//growth factor binding;GO:0032403//protein complex binding;GO:0032559;GO:0043169//cation binding	GO:0001568//blood vessel development;GO:0001935//endothelial cell proliferation;GO:0001953//negative regulation of cell-matrix adhesion;GO:0006260//DNA replication;GO:0006464//cellular protein modification process;GO:0008015//blood circulation;GO:0010594//regulation of endothelial cell migration;GO:0016049//cell growth;GO:0030509//BMP signaling pathway;GO:0043009//chordate embryonic development;G…	gi|119578618|gb|EAW58214.1|/0/activin A receptor type II-like 1, isoform CRA_d [Homo sapiens]
25939	3189	533	2300	5.29343280436719	27.624603495088	2.38367823490222	Up	0	0	SAMHD1	3	GO:0043231//intracellular membrane-bounded organelle	GO:0003824//catalytic activity	GO:0002252;GO:0031347//regulation of defense response	gi|38016914|ref|NP_056289.2|/0/SAM domain and HD domain-containing protein 1 [Homo sapiens]
136227	3034	27	112	0.281846666333417	1.41392112308813	2.32671923172379	Up	1.478146e-17	1.99516064795144e-16	EMID2	2	GO:0031012//extracellular matrix;GO:0043231//intracellular membrane-bounded organelle	GO:0005488//binding	GO:0010810//regulation of cell-substrate adhesion	gi|118498339|ref|NP_597714.2|/4.76018e-139/collagen alpha-1(XXVI) chain precursor [Homo sapiens]
5304	591	13	53	0.696659535847756	3.43487648711049	2.30173254825176	Up	6.38096e-09	4.75365487437186e-08	PIP	2	-	GO:0008092//cytoskeletal protein binding	-	gi|4505821|ref|NP_002643.1|/3.49591e-78/prolactin-inducible protein precursor [Homo sapiens]
6772	4326	6609	26492	48.3853571890702	234.558387664102	2.27730467430083	Up	0	0	STAT1	3	GO:0031981//nuclear lumen;GO:0043005//neuron projection;GO:0044444//cytoplasmic part	GO:0001071//nucleic acid binding transcription factor activity;GO:0003677//DNA binding;GO:0046872//metal ion binding;GO:0060089	GO:0000302//response to reactive oxygen species;GO:0001959//regulation of cytokine-mediated signaling pathway;GO:0002237//response to molecule of bacterial origin;GO:0003013;GO:0006351//transcription, DNA-dependent;GO:0006915//apoptotic process;GO:0007243//intracellular protein kinase cascade;GO:0008284//positive regulation of cell proliferation;GO:0012502//induction of programmed cell death;GO:0…	gi|21536301|ref|NP_644671.1|/0/signal transducer and activator of transcription 1-alpha/beta isoform beta [Homo sapiens]//gi|6274552|ref|NP_009330.1|/0/signal transducer and activator of transcription 1-alpha/beta isoform alpha [Homo sapiens]
161253	1885	14	56	0.235223872662899	1.13788771550382	2.27425181182966	Up	3.08894e-09	2.36150591319295e-08	REM2	2	GO:0016020//membrane	GO:0005515//protein binding;GO:0017111//nucleoside-triphosphatase activity;GO:0032559;GO:0032561//guanyl ribonucleotide binding	GO:0006351//transcription, DNA-dependent;GO:0009207;GO:0035556//intracellular signal transduction	gi|124248562|ref|NP_775798.2|/2.3652e-159/GTP-binding protein REM 2 [Homo sapiens]
1117	1516	6	24	0.125347813787099	0.606365909458546	2.27425181182966	Up	0.000119903	0.000514613840772015	CHI3L2	1	GO:0044421//extracellular region part	GO:0004553//hydrolase activity, hydrolyzing O-glycosyl compounds;GO:0043167//ion binding	GO:0006026	gi|119576884|gb|EAW56480.1|/0/chitinase 3-like 2, isoform CRA_a [Homo sapiens]//gi|1439568|gb|AAB04534.1|/0/chitinase, partial [Homo sapiens]
117153	2351	10	40	0.134713799589708	0.651673556457646	2.27425181182966	Up	5.85744e-07	3.53953320652174e-06	MIA2	3	-	-	-	gi|46094009|ref|NP_473365.3|/0/melanoma inhibitory activity protein 2 precursor [Homo sapiens]
10410	678	605	2419	28.2611867869349	136.656064935473	2.27365553364763	Up	0	0	IFITM3	1	GO:0031224//intrinsic to membrane	-	GO:0002376//immune system process;GO:0006952//defense response;GO:0019221//cytokine-mediated signaling pathway;GO:0051707//response to other organism	gi|148612842|ref|NP_066362.2|/1.79985e-58/interferon-induced transmembrane protein 3 [Homo sapiens]//gi|148612842|ref|NP_066362.2|/8.6507e-64/interferon-induced transmembrane protein 3 [Homo sapiens]
441108	822	32	127	1.23294264850765	5.91772309812818	2.26293649860183	Up	4.22446e-19	6.08527476923077e-18	C5orf56	1	-	-	-	gi|172045778|sp|Q8N8D9.2|CE056_HUMAN/1.6302e-10/RecName: Full=Uncharacterized protein C5orf56
64167	5691	97	383	0.539818623353261	2.57770328352586	2.25553955156749	Up	3.05622e-54	1.04557988076923e-52	ERAP2	1	GO:0031090//organelle membrane;GO:0031224//intrinsic to membrane;GO:0044432//endoplasmic reticulum part	GO:0008238//exopeptidase activity;GO:0046914//transition metal ion binding	GO:0002474//antigen processing and presentation of peptide antigen via MHC class I;GO:0008015//blood circulation;GO:0019538//protein metabolic process	gi|11641261|ref|NP_071745.1|/0/endoplasmic reticulum aminopeptidase 2 [Homo sapiens]
9985	2354	301	1182	4.04971771425048	19.2324120211994	2.24764645524749	Up	6.15302e-163	4.86498781333333e-161	REC8	1	GO:0000793//condensed chromosome;GO:0031981//nuclear lumen;GO:0044427//chromosomal part	-	GO:0006310//DNA recombination;GO:0007059//chromosome segregation;GO:0007067//mitosis;GO:0007127//meiosis I;GO:0048232//male gamete generation	gi|158255818|dbj|BAF83880.1|/0/unnamed protein product [Homo sapiens]
100505812	1984	12	46	0.191559763811736	0.888053029695925	2.21285126716551	Up	1.338816e-07	8.73076856304985e-07	LOC100505812	1	-	-	-	gi|397525589|ref|XP_003832743.1|/8.64336e-26/PREDICTED: putative uncharacterized protein encoded by LINC00596-like [Pan paniscus]
629	2646	576	2205	6.89441399369584	31.9184277339985	2.21088975083223	Up	4.81206e-296	5.78422617567567e-294	CFB	5	GO:0016020//membrane	GO:0004175//endopeptidase activity;GO:0005515//protein binding	GO:0006952//defense response;GO:0006956//complement activation	gi|67782358|ref|NP_001701.2|/0/complement factor B preproprotein [Homo sapiens]
9246	1642	1048	3988	20.2140271432096	93.0260826819872	2.20227850469041	Up	0	0	UBE2L6	2	GO:0044444//cytoplasmic part	GO:0019787//small conjugating protein ligase activity;GO:0032559	GO:0001818//negative regulation of cytokine production;GO:0032446//protein modification by small protein conjugation;GO:0051603//proteolysis involved in cellular protein catabolic process	gi|119594161|gb|EAW73755.1|/7.42762e-98/ubiquitin-conjugating enzyme E2L 6, isoform CRA_a [Homo sapiens]//gi|4759282|ref|NP_004214.1|/1.05234e-85/ubiquitin/ISG15-conjugating enzyme E2 L6 isoform 1 [Homo sapiens]
6689	3537	10	37	0.0895425905669785	0.400672375286834	2.16177708257125	Up	3.29112e-06	1.79049005504587e-05	SPIB	1	GO:0005856//cytoskeleton;GO:0043231//intracellular membrane-bounded organelle	GO:0001071//nucleic acid binding transcription factor activity;GO:0003677//DNA binding	GO:0002573//myeloid leukocyte differentiation;GO:0006355//regulation of transcription, DNA-dependent	gi|345842493|ref|NP_001230927.1|/3.7076e-76/transcription factor Spi-B isoform 2 [Homo sapiens]//gi|345842499|ref|NP_001230929.1|/1.4263e-126/transcription factor Spi-B isoform 4 [Homo sapiens]//gi|61888836|ref|NP_003112.2|/2.9076e-127/transcription factor Spi-B isoform 1 [Homo sapiens]//gi|61888836|ref|NP_003112.2|/9.86286e-121/transcription factor Spi-B isoform 1 [Homo sapiens]
4133	9445	55	203	0.184427399215957	0.823221704182321	2.15822801549018	Up	5.32724e-28	1.04719999558011e-26	MAP2	1	GO:0005792//microsome;GO:0015630//microtubule cytoskeleton;GO:0030425//dendrite;GO:0031981//nuclear lumen;GO:0032991//macromolecular complex;GO:0044297//cell body	GO:0002162//dystroglycan binding	GO:0006468//protein phosphorylation;GO:0007019//microtubule depolymerization;GO:0031175//neuron projection development;GO:0048667//cell morphogenesis involved in neuron differentiation	gi|62088240|dbj|BAD92567.1|/0/microtubule-associated protein 2 isoform 2 variant [Homo sapiens]//gi|87578255|ref|NP_114035.2|/0/microtubule-associated protein 2 isoform 4 [Homo sapiens]//gi|87578394|ref|NP_001034627.1|/0/microtubule-associated protein 2 isoform 5 [Homo sapiens]//gi|87578396|ref|NP_002365.3|/0/microtubule-associated protein 2 isoform 1 [Homo sapiens]
3601	1861	59	217	1.00408470861304	4.46617871140956	2.1531599949123	Up	9.73702e-30	2.01654931082654e-28	IL15RA	2	GO:0005635//nuclear envelope;GO:0012506//vesicle membrane;GO:0031224//intrinsic to membrane;GO:0044421//extracellular region part	GO:0004888//transmembrane signaling receptor activity;GO:0005488//binding	GO:0001779//natural killer cell differentiation;GO:0007166//cell surface receptor signaling pathway	gi|294712549|ref|NP_751950.2|/1.44846e-103/interleukin-15 receptor subunit alpha isoform 2 precursor [Homo sapiens]//gi|377520151|ref|NP_001243694.1|/1.36068e-123/interleukin-15 receptor subunit alpha isoform 4 [Homo sapiens]//gi|377520151|ref|NP_001243694.1|/2.82589e-170/interleukin-15 receptor subunit alpha isoform 4 [Homo sapiens]//gi|377520151|ref|NP_001243694.1|/2.97578e-64/interleukin-15 re…
55603	5617	340	1242	1.91707545956982	8.46915162804901	2.14331033391244	Up	3.47804e-161	2.71378647368421e-159	FAM46A	2	-	-	-	gi|6706655|emb|CAB65981.1|/0/family with sequence similarity 46, member A [Homo sapiens]
6678	3604	34	123	0.298785040410757	1.30720308921703	2.12930347591856	Up	2.77288e-17	3.68681130044843e-16	SPARC	3	GO:0005578//proteinaceous extracellular matrix;GO:0031091//platelet alpha granule	GO:0005515//protein binding;GO:0046872//metal ion binding	GO:0001775//cell activation;GO:0006887//exocytosis;GO:0007599//hemostasis;GO:0008283//cell proliferation;GO:0023052//signaling;GO:0070848//response to growth factor stimulus	gi|119582071|gb|EAW61667.1|/4.38603e-163/secreted protein, acidic, cysteine-rich (osteonectin), isoform CRA_a [Homo sapiens]
201229	1495	49	177	1.03805317718627	4.5347652513052	2.12714751779745	Up	3.46282e-24	6.06334328740158e-23	C17orf108	1	-	-	-	gi|119571437|gb|EAW51052.1|/8.5031e-29/hCG28999, isoform CRA_b [Homo sapiens]
9472	10411	18	65	0.0547576464416219	0.239135276462576	2.1266946234158	Up	8.98518e-10	7.23614088727931e-09	AKAP6	4	GO:0005635//nuclear envelope;GO:0005783//endoplasmic reticulum;GO:0034703//cation channel complex	GO:0005515//protein binding	GO:0006886//intracellular protein transport	gi|20520995|dbj|BAA20770.2|/0/KIAA0311 [Homo sapiens]
8436	3265	83	297	0.805118157897042	3.48414322952437	2.1135315012835	Up	3.36298e-39	8.75950427525622e-38	SDPR	5	GO:0044444//cytoplasmic part;GO:0044459//plasma membrane part	GO:0005543//phospholipid binding	GO:0006357//regulation of transcription from RNA polymerase II promoter	gi|158261779|dbj|BAF83067.1|/0/unnamed protein product [Homo sapiens]
11277	1835	411	1459	7.09366161882019	30.4538328483294	2.10202139606587	Up	2.37584e-184	2.07187223529412e-182	TREX1	2	GO:0012505//endomembrane system;GO:0043231//intracellular membrane-bounded organelle	GO:0008408//3'-5' exonuclease activity;GO:0016895//exodeoxyribonuclease activity, producing 5'-phosphomonoesters;GO:0030554//adenyl nucleotide binding;GO:0032404;GO:0042802//identical protein binding;GO:0043169//cation binding;GO:0043566//structure-specific DNA binding	GO:0006281//DNA repair	gi|7705353|ref|NP_057465.1|/4.90571e-141/three prime repair exonuclease 1 isoform a [Homo sapiens]//gi|7705353|ref|NP_057465.1|/7.11188e-161/three prime repair exonuclease 1 isoform a [Homo sapiens]
722	2256	22	78	0.308850493899772	1.32427519321909	2.10022241205462	Up	2.68022e-11	2.45021139773895e-10	C4BPA	3	-	GO:0005488//binding	GO:0002455//humoral immune response mediated by circulating immunoglobulin;GO:0006952//defense response	gi|4502503|ref|NP_000706.1|/0/C4b-binding protein alpha chain precursor [Homo sapiens]
100294362	3699	196	673	1.67817193824652	6.96872728790948	2.05400466232477	Up	1.517648e-83	7.33667334782609e-82	LOC100294362	1	-	-	-	gi|119610007|gb|EAW89601.1|/6.66891e-90/hCG2045502 [Homo sapiens]
10379	1699	1091	3698	20.3374307141509	83.3674013610309	2.03534593491025	Up	0	0	IRF9	4	GO:0031981//nuclear lumen;GO:0044444//cytoplasmic part	GO:0001071//nucleic acid binding transcription factor activity;GO:0003676//nucleic acid binding;GO:0005515//protein binding	GO:0006351//transcription, DNA-dependent;GO:0019221//cytokine-mediated signaling pathway;GO:0042089//cytokine biosynthetic process;GO:0051707//response to other organism	gi|25282407|ref|NP_006075.3|/0/interferon regulatory factor 9 [Homo sapiens]
100288432	474	8	27	0.534535262169456	2.18176594637458	2.02913931399313	Up	0.0001432166	0.000603749600473933	LOC100288432	1	-	-	-	gi|397507082|ref|XP_003824038.1|/1.09805e-56/PREDICTED: uncharacterized protein LOC100967476 [Pan paniscus]
3851	2147	18	60	0.265524851934665	1.07038975167578	2.01121740599587	Up	1.399808e-08	1.00983715815085e-07	KRT4	3	GO:0005882//intermediate filament	-	GO:0006996//organelle organization;GO:0008285//negative regulation of cell proliferation;GO:0030154//cell differentiation	gi|119617053|gb|EAW96647.1|/0/keratin 4 [Homo sapiens]
353345	918	15	50	0.517503501365037	2.08617174732016	2.01121740599587	Up	2.29864e-07	1.4599359371653e-06	GPR141	1	GO:0031224//intrinsic to membrane	GO:0004888//transmembrane signaling receptor activity	GO:0007166//cell surface receptor signaling pathway	gi|32401435|ref|NP_861456.1|/2.61434e-156/probable G-protein coupled receptor 141 [Homo sapiens]
152742	1998	18	60	0.285326254806669	1.15021361203598	2.01121740599587	Up	1.399808e-08	1.01024682839757e-07	LOC152742	1	-	-	-	gi|119613126|gb|EAW92720.1|/1.21747e-60/hCG2039071 [Homo sapiens]
23424	3785	897	2989	7.50570124500281	30.2470321258403	2.01073481858849	Up	0	0	TDRD7	2	GO:0030529//ribonucleoprotein complex;GO:0043232;GO:0044429//mitochondrial part	GO:0005515//protein binding	GO:0003006//developmental process involved in reproduction	gi|112293287|ref|NP_055105.2|/0/tudor domain-containing protein 7 [Homo sapiens]
1958	3136	37	123	0.373671852197382	1.50228314207212	2.00731295153995	Up	4.09846e-16	5.10943261387526e-15	EGR1	2	GO:0043231//intracellular membrane-bounded organelle	GO:0001071//nucleic acid binding transcription factor activity;GO:0003677//DNA binding;GO:0046914//transition metal ion binding	GO:0016925//protein sumoylation;GO:0019221//cytokine-mediated signaling pathway;GO:0071398//cellular response to fatty acid;GO:0072126//positive regulation of glomerular mesangial cell proliferation	gi|4503493|ref|NP_001955.1|/0/early growth response protein 1 [Homo sapiens]
1890	1851	181	601	3.09696908985456	12.4362885368772	2.00562710545764	Up	1.560938e-72	6.5647959858156e-71	TYMP	1	GO:0044444//cytoplasmic part	GO:0016758//transferase activity, transferring hexosyl groups;GO:0016763//transferase activity, transferring pentosyl groups;GO:0070851//growth factor receptor binding	GO:0006213//pyrimidine nucleoside metabolic process;GO:0006259//DNA metabolic process;GO:0007005//mitochondrion organization;GO:0008655//pyrimidine-containing compound salvage;GO:0009112;GO:0009117//nucleotide metabolic process;GO:0032501//multicellular organismal process;GO:0042221//response to chemical stimulus;GO:0048646//anatomical structure formation involved in morphogenesis;GO:0048869//cel…	gi|384229051|ref|NP_001244918.1|/0/thymidine phosphorylase isoform 2 proprotein [Homo sapiens]//gi|4503445|ref|NP_001944.1|/0/thymidine phosphorylase isoform 1 proprotein [Homo sapiens]
56109	4605	10	33	0.0687757096276662	0.274477684748391	1.99671783630075	Up	3.06112e-05	0.000145568898155573	PCDHGA6	2	GO:0005626//insoluble fraction;GO:0031224//intrinsic to membrane	GO:0046872//metal ion binding	GO:0016337//cell-cell adhesion	gi|11056065|ref|NP_061742.1|/0/protocadherin gamma-A6 isoform 1 precursor [Homo sapiens]//gi|14196474|ref|NP_114475.1|/0/protocadherin gamma-A6 isoform 2 precursor [Homo sapiens]
2766	1515	11	36	0.229956011299632	0.910149226474412	1.98474519463468	Up	1.42138e-05	7.12291554929577e-05	GMPR	3	GO:0044444//cytoplasmic part	GO:0016657//oxidoreductase activity, acting on NAD(P)H, nitrogenous group as acceptor;GO:0043169//cation binding	GO:0006753//nucleoside phosphate metabolic process;GO:0006950//response to stress;GO:0009112;GO:0034404	gi|156104880|ref|NP_006868.3|/0/GMP reductase 1 [Homo sapiens]
93010	3641	33	108	0.287050280515471	1.13612420607696	1.98474519463468	Up	3.92526e-14	4.35080220560748e-13	B3GNT7	2	GO:0012505//endomembrane system;GO:0031224//intrinsic to membrane;GO:0043231//intracellular membrane-bounded organelle	GO:0016758//transferase activity, transferring hexosyl groups	GO:0006464//cellular protein modification process	gi|21687139|ref|NP_660279.1|/0/UDP-GlcNAc:betaGal beta-1,3-N-acetylglucosaminyltransferase 7 [Homo sapiens]
398	942	12	39	0.403454959025991	1.58575628232604	1.97469152997075	Up	6.61566e-06	3.4595117989418e-05	ARHGDIG	3	GO:0005626//insoluble fraction;GO:0031410//cytoplasmic vesicle	GO:0005092//GDP-dissociation inhibitor activity;GO:0008047//enzyme activator activity	GO:0007155//cell adhesion;GO:0007265//Ras protein signal transduction;GO:0008104//protein localization;GO:0009966//regulation of signal transduction	gi|83313661|ref|NP_001167.2|/7.04959e-112/rho GDP-dissociation inhibitor 3 [Homo sapiens]
87178	4579	1909	6198	13.2038322924827	51.8446163167475	1.97323746401194	Up	0	0	PNPT1	3	GO:0005740//mitochondrial envelope;GO:0016020//membrane	GO:0003676//nucleic acid binding;GO:0008408//3'-5' exonuclease activity;GO:0016779//nucleotidyltransferase activity	GO:0006401//RNA catabolic process;GO:0010467//gene expression	gi|188528628|ref|NP_149100.2|/0/polyribonucleotide nucleotidyltransferase 1, mitochondrial precursor [Homo sapiens]
6891	5679	1092	3543	6.0899746430051	23.8958245032343	1.97225042102812	Up	0	0	TAP2	2	GO:0042824//MHC class I peptide loading complex	GO:0003823//antigen binding;GO:0015440//peptide-transporting ATPase activity;GO:0032559;GO:0042287//MHC protein binding;GO:0046977	GO:0001912//positive regulation of leukocyte mediated cytotoxicity;GO:0002477//antigen processing and presentation of exogenous peptide antigen via MHC class Ib;GO:0002484;GO:0002488;GO:0015833//peptide transport;GO:0022415;GO:0046907//intracellular transport;GO:0051704	gi|62087486|dbj|BAD92190.1|/0/transporter 2, ATP-binding cassette, sub-family B isoform 1 variant [Homo sapiens]//gi|73747917|ref|NP_061313.2|/0/antigen peptide transporter 2 isoform 2 [Homo sapiens]
10475	5629	635	2021	3.5727875413125	13.7517447042979	1.94449263654986	Up	8.96424e-230	9.21814043930636e-228	TRIM38	3	GO:0044464//cell part	GO:0046914//transition metal ion binding;GO:0060089	GO:0007249//I-kappaB kinase/NF-kappaB cascade	gi|5454014|ref|NP_006346.1|/0/tripartite motif-containing protein 38 [Homo sapiens]
9056	2566	11	35	0.13576904018665	0.52243724272328	1.94410321013733	Up	2.43962e-05	0.000117905025264874	SLC7A7	2	GO:0016021//integral to membrane;GO:0044459//plasma membrane part	GO:0005275//amine transmembrane transporter activity	GO:0002376//immune system process;GO:0006807//nitrogen compound metabolic process;GO:0006865//amino acid transport;GO:0007599//hemostasis;GO:0019752//carboxylic acid metabolic process;GO:0065003	gi|28207931|emb|CAD62619.1|/0/unnamed protein product [Homo sapiens]
10252	2626	17	54	0.205030709375546	0.787629138295164	1.94167647274279	Up	1.484566e-07	9.64236186199343e-07	SPRY1	1	GO:0016020//membrane;GO:0031252//cell leading edge;GO:0044444//cytoplasmic part	-	GO:0001822//kidney development;GO:0003156//regulation of organ formation;GO:0007173//epidermal growth factor receptor signaling pathway;GO:0008283//cell proliferation;GO:0008543//fibroblast growth factor receptor signaling pathway;GO:0034260//negative regulation of GTPase activity;GO:0035295//tube development;GO:0043405//regulation of MAP kinase activity;GO:0043409//negative regulation of MAPK ca…	gi|40538726|ref|NP_005832.1|/3.92948e-170/protein sprouty homolog 1 [Homo sapiens]//gi|40538726|ref|NP_005832.1|/3.94762e-170/protein sprouty homolog 1 [Homo sapiens]//gi|40538726|ref|NP_005832.1|/4.28616e-170/protein sprouty homolog 1 [Homo sapiens]//gi|40538726|ref|NP_005832.1|/4.42081e-170/protein sprouty homolog 1 [Homo sapiens]
3757	4307	14	44	0.102947991634447	0.391291614663366	1.92632850840935	Up	2.45838e-06	1.3658519737664e-05	KCNH2	1	GO:0005887//integral to plasma membrane;GO:0012505//endomembrane system;GO:0044424//intracellular part	GO:0004673//protein histidine kinase activity;GO:0005249//voltage-gated potassium channel activity;GO:0060089	GO:0003012//muscle system process;GO:0003013;GO:0006351//transcription, DNA-dependent;GO:0006796//phosphate-containing compound metabolic process;GO:0006873//cellular ion homeostasis;GO:0007165//signal transduction;GO:0030001//metal ion transport;GO:0034220//ion transmembrane transport;GO:0044057;GO:0051259//protein oligomerization	gi|26051271|ref|NP_742053.1|/0/potassium voltage-gated channel subfamily H member 2 isoform b [Homo sapiens]//gi|26051273|ref|NP_742054.1|/0/potassium voltage-gated channel subfamily H member 2 isoform c [Homo sapiens]//gi|325651834|ref|NP_001191727.1|/0/potassium voltage-gated channel subfamily H member 2 isoform d [Homo sapiens]//gi|4557729|ref|NP_000229.1|/0/potassium voltage-gated channel sub…
685	1323	21	66	0.502717687040322	1.91076302081079	1.92632850840935	Up	7.28288e-09	5.40519128911139e-08	BTC	2	GO:0000267//cell fraction;GO:0031224//intrinsic to membrane;GO:0044421//extracellular region part	GO:0070851//growth factor receptor binding	GO:0006915//apoptotic process;GO:0008283//cell proliferation;GO:0048522//positive regulation of cellular process	gi|4502461|ref|NP_001720.1|/1.3807e-80/probetacellulin precursor [Homo sapiens]
6424	2974	35	109	0.372727807640857	1.40380980080935	1.91315311966162	Up	1.234602e-13	1.33031917504543e-12	SFRP4	3	GO:0043231//intracellular membrane-bounded organelle;GO:0044421//extracellular region part	GO:0004888//transmembrane signaling receptor activity;GO:0019904//protein domain specific binding	GO:0002090//regulation of receptor internalization;GO:0006357//regulation of transcription from RNA polymerase II promoter;GO:0006915//apoptotic process;GO:0007417//central nervous system development;GO:0008283//cell proliferation;GO:0009888//tissue development;GO:0030177//positive regulation of Wnt receptor signaling pathway;GO:0030178//negative regulation of Wnt receptor signaling pathway;GO:00…	gi|119614491|gb|EAW94085.1|/0/secreted frizzled-related protein 4 [Homo sapiens]
284076	3454	39	121	0.357607804591219	1.3417937773528	1.907712830242	Up	6.31124e-15	7.34796856020942e-14	TTLL6	1	GO:0005815//microtubule organizing center;GO:0042995//cell projection	GO:0003824//catalytic activity;GO:0008092//cytoskeletal protein binding;GO:0032559	GO:0043412//macromolecule modification	gi|195963416|ref|NP_775894.2|/0/tubulin polyglutamylase TTLL6 isoform 2 [Homo sapiens]//gi|195963418|ref|NP_001124390.1|/0/tubulin polyglutamylase TTLL6 isoform 1 [Homo sapiens]
152831	6079	10	31	0.0520993819436425	0.195322505626706	1.90652002732918	Up	9.01406e-05	0.000394975683251232	KLB	3	GO:0031224//intrinsic to membrane	GO:0016798//hydrolase activity, acting on glycosyl bonds;GO:0019838//growth factor binding;GO:0043167//ion binding	GO:0008283//cell proliferation;GO:0008543//fibroblast growth factor receptor signaling pathway;GO:0044238//primary metabolic process	gi|28376633|ref|NP_783864.1|/0/beta-klotho [Homo sapiens]
3592	1450	21	65	0.458686551692652	1.7169912850013	1.90430220207936	Up	1.231024e-08	8.93509463892289e-08	IL12A	3	GO:0043234//protein complex;GO:0044421//extracellular region part	GO:0005126//cytokine receptor binding;GO:0019972//interleukin-12 binding;GO:0046983//protein dimerization activity	GO:0001562//response to protozoan;GO:0001818//negative regulation of cytokine production;GO:0001819//positive regulation of cytokine production;GO:0001912//positive regulation of leukocyte mediated cytotoxicity;GO:0002237//response to molecule of bacterial origin;GO:0002420;GO:0008285//negative regulation of cell proliferation;GO:0009411//response to UV;GO:0010661;GO:0022402//cell cycle process;G…	gi|24430219|ref|NP_000873.2|/5.90033e-120/interleukin-12 subunit alpha precursor [Homo sapiens]
197257	2096	12	37	0.181323745898131	0.676134633296532	1.89874267673746	Up	1.928504e-05	9.46168950910094e-05	LDHD	2	GO:0043231//intracellular membrane-bounded organelle	GO:0004457//lactate dehydrogenase activity;GO:0050662//coenzyme binding	GO:0008152//metabolic process	gi|37595754|ref|NP_705690.2|/0/probable D-lactate dehydrogenase, mitochondrial isoform 1 [Homo sapiens]//gi|37595756|ref|NP_919417.1|/0/probable D-lactate dehydrogenase, mitochondrial isoform 2 [Homo sapiens]
4615	2886	1933	5950	21.2129096362035	78.9665883647779	1.89629984270109	Up	0	0	MYD88	4	GO:0031090//organelle membrane;GO:0044425//membrane part;GO:0044444//cytoplasmic part	GO:0004872//receptor activity;GO:0019904//protein domain specific binding;GO:0032813//tumor necrosis factor receptor superfamily binding	GO:0001819//positive regulation of cytokine production;GO:0002224//toll-like receptor signaling pathway;GO:0002237//response to molecule of bacterial origin;GO:0006357//regulation of transcription from RNA polymerase II promoter;GO:0007169//transmembrane receptor protein tyrosine kinase signaling pathway;GO:0007249//I-kappaB kinase/NF-kappaB cascade;GO:0009612//response to mechanical stimulus;GO:…	gi|194383896|dbj|BAG59306.1|/6.41702e-154/unnamed protein product [Homo sapiens]//gi|289546500|ref|NP_001166037.1|/1.01693e-62/myeloid differentiation primary response protein MyD88 isoform 5 [Homo sapiens] //gi|289546503|ref|NP_001166038.1|/1.00208e-146/myeloid differentiation primary response protein MyD88 isoform 1 [Homo sapiens]//gi|289546581|ref|NP_001166039.1|/7.46128e-128/myeloid different…
56243	7773	371	1141	1.51164550356277	5.62237376217557	1.89505951149754	Up	3.71074e-126	2.44496535555555e-124	KIAA1217	1	GO:0044424//intracellular part	-	GO:0001501//skeletal system development	gi|148612857|ref|NP_001091971.1|/0/sickle tail protein homolog isoform 3 [Homo sapiens]//gi|20521796|dbj|BAA86531.2|/0/KIAA1217 protein [Homo sapiens]//gi|50843820|ref|NP_062536.2|/0/sickle tail protein homolog isoform 1 [Homo sapiens]
5837	3633	21	64	0.183070602795031	0.674741329471809	1.8819343890509	Up	2.07364e-08	1.46796878631118e-07	PYGM	2	GO:0000267//cell fraction;GO:0005783//endoplasmic reticulum	GO:0004645//phosphorylase activity;GO:0030246//carbohydrate binding;GO:0032559;GO:0048037//cofactor binding	GO:0005977//glycogen metabolic process;GO:0006875//cellular metal ion homeostasis;GO:0006950//response to stress;GO:0010033//response to organic substance;GO:0019318//hexose metabolic process	gi|257900462|ref|NP_001158188.1|/0/glycogen phosphorylase, muscle form isoform 2 [Homo sapiens]//gi|5032009|ref|NP_005600.1|/0/glycogen phosphorylase, muscle form isoform 1 [Homo sapiens]
467	2400	102	308	1.34602660705046	4.91543787103576	1.86861301055307	Up	1.09089e-34	2.57386380636605e-33	ATF3	2	GO:0031981//nuclear lumen;GO:0043234//protein complex	GO:0001071//nucleic acid binding transcription factor activity;GO:0003677//DNA binding;GO:0003712//transcription cofactor activity;GO:0005515//protein binding	GO:0006006//glucose metabolic process;GO:0006351//transcription, DNA-dependent;GO:0008283//cell proliferation	gi|226728|prf||1604249C/1.30742e-80/transcription factor ATF3//gi|226728|prf||1604249C/2.19189e-84/transcription factor ATF3//gi|226728|prf||1604249C/2.4023e-75/transcription factor ATF3//gi|330417916|ref|NP_001193415.1|/2.40521e-40/cyclic AMP-dependent transcription factor ATF-3 isoform 5 [Homo sapiens]//gi|4502263|ref|NP_001665.1|/5.77873e-74/cyclic AMP-dependent transcription factor ATF-3 isof…
23780	2686	2045	6138	24.1130428927178	87.5273162016154	1.85991961446703	Up	0	0	APOL2	2	GO:0031090//organelle membrane;GO:0044424//intracellular part	GO:0005515//protein binding;GO:0071813//lipoprotein particle binding	GO:0002526//acute inflammatory response;GO:0010876//lipid localization;GO:0016125//sterol metabolic process;GO:0044260;GO:0048609//multicellular organismal reproductive process;GO:0051234//establishment of localization	gi|62087560|dbj|BAD92227.1|/0/apolipoprotein L2 variant [Homo sapiens]
135112	6558	2030	6091	9.80368481176986	35.5745916427785	1.8594511888408	Up	0	0	NCOA7	1	GO:0043231//intracellular membrane-bounded organelle	GO:0004871//signal transducer activity;GO:0005488//binding	GO:0009056//catabolic process;GO:0010467//gene expression;GO:0023052//signaling	gi|170932524|ref|NP_861447.3|/0/nuclear receptor coactivator 7 isoform 1 [Homo sapiens]//gi|170932526|ref|NP_001116314.1|/0/nuclear receptor coactivator 7 isoform 2 [Homo sapiens]//gi|193785363|dbj|BAG54516.1|/0/unnamed protein product [Homo sapiens]//gi|57208448|emb|CAI42388.1|/1.08578e-125/estrogen nuclear receptor coactivator 1 [Homo sapiens]
971	1548	10	30	0.20459440751641	0.742289017069732	1.85921431255082	Up	0.0001531732	0.000641466861581921	CD72	2	GO:0016021//integral to membrane	GO:0004872//receptor activity;GO:0005515//protein binding;GO:0030246//carbohydrate binding	GO:0006935//chemotaxis;GO:0009987//cellular process	gi|4502683|ref|NP_001773.1|/0/B-cell differentiation antigen CD72 [Homo sapiens]
1014	2986	21	63	0.222737943722152	0.808115584959908	1.85921431255082	Up	3.48072e-08	2.40380468944099e-07	CDH16	1	GO:0016020//membrane;GO:0031224//intrinsic to membrane	GO:0046872//metal ion binding	GO:0007155//cell adhesion;GO:0016337//cell-cell adhesion	gi|325296969|ref|NP_001191673.1|/0/cadherin-16 isoform 2 precursor [Homo sapiens]//gi|325296973|ref|NP_001191674.1|/0/cadherin-16 isoform 3 precursor [Homo sapiens] //gi|325296975|ref|NP_001191675.1|/0/cadherin-16 isoform 4 precursor [Homo sapiens]//gi|4757956|ref|NP_004053.1|/0/cadherin-16 isoform 1 precursor [Homo sapiens]
26154	9112	32	96	0.111224633129202	0.403534117093571	1.85921431255082	Up	9.12284e-12	8.62355598299681e-11	ABCA12	3	GO:0031224//intrinsic to membrane	GO:0017111//nucleoside-triphosphatase activity;GO:0032559	GO:0009987//cellular process;GO:0010876//lipid localization;GO:0051234//establishment of localization	gi|27881501|ref|NP_056472.2|/0/ATP-binding cassette sub-family A member 12 isoform b [Homo sapiens]//gi|30795238|ref|NP_775099.2|/0/ATP-binding cassette sub-family A member 12 isoform a [Homo sapiens]
6289	2053	16	48	0.246828752331537	0.895519453228598	1.85921431255081	Up	1.532732e-06	8.75635911368015e-06	SAA2	2	GO:0005576//extracellular region;GO:0034358//plasma lipoprotein particle	GO:0005102//receptor binding	GO:0001775//cell activation;GO:0002526//acute inflammatory response;GO:0030155//regulation of cell adhesion;GO:0030595//leukocyte chemotaxis;GO:0031348//negative regulation of defense response;GO:0032732//positive regulation of interleukin-1 production;GO:0050707//regulation of cytokine secretion;GO:0051480//cytosolic calcium ion homeostasis	gi|188497687|ref|NP_001120852.1|/1.07182e-27/serum amyloid A-2 protein isoform b precursor [Homo sapiens]//gi|337743|gb|AAB59539.1|/1.33772e-53/amyloid A precursor [Homo sapiens]
53844	3480	12	36	0.109211083736346	0.396228758077222	1.85921431255081	Up	3.26486e-05	0.000154637538338658	COPG2IT1	1	-	-	-	-
2627	3770	64	190	0.537654566086626	1.93034523165826	1.8441074201606	Up	1.230366e-21	1.96483044344704e-20	GATA6	4	GO:0031981//nuclear lumen;GO:0043234//protein complex	GO:0000981//sequence-specific DNA binding RNA polymerase II transcription factor activity;GO:0019900//kinase binding;GO:0043565//sequence-specific DNA binding;GO:0043566//structure-specific DNA binding;GO:0046872//metal ion binding	GO:0000122//negative regulation of transcription from RNA polymerase II promoter;GO:0001666//response to hypoxia;GO:0002065;GO:0003151//outflow tract morphogenesis;GO:0006915//apoptotic process;GO:0007050//cell cycle arrest;GO:0007599//hemostasis;GO:0008406//gonad development;GO:0019637//organophosphate metabolic process;GO:0030509//BMP signaling pathway;GO:0032870//cellular response to hormone s…	gi|40288197|ref|NP_005248.2|/0/transcription factor GATA-6 [Homo sapiens]
3822	1223	31	92	0.802786298274529	2.88127099086953	1.8436174574998	Up	3.21024e-11	2.91825087378641e-10	KLRC2	3	GO:0016021//integral to membrane	GO:0004872//receptor activity;GO:0030246//carbohydrate binding	GO:0006952//defense response;GO:0023052//signaling	gi|75709169|ref|NP_002251.2|/4.79897e-133/NKG2-C type II integral membrane protein [Homo sapiens]
3965	1835	118	347	2.03662304384619	7.24296093102832	1.83040061504608	Up	7.94294e-38	2.01002706401138e-36	LGALS9	3	GO:0044424//intracellular part	GO:0048029//monosaccharide binding;GO:0060089	GO:0007249//I-kappaB kinase/NF-kappaB cascade	gi|102469694|ref|NP_002299.2|/4.69941e-159/galectin-9 isoform short [Homo sapiens]//gi|102469694|ref|NP_002299.2|/7.0936e-179/galectin-9 isoform short [Homo sapiens]//gi|6806890|ref|NP_033665.1|/0/galectin-9 isoform long [Homo sapiens]
54550	1636	35	102	0.677562652765226	2.38802906762922	1.81739413685619	Up	4.47584e-12	4.32745617391304e-11	NECAB2	2	GO:0044424//intracellular part	GO:0003824//catalytic activity;GO:0046872//metal ion binding	GO:0016999//antibiotic metabolic process	gi|32129214|ref|NP_061938.2|/0/N-terminal EF-hand calcium-binding protein 2 [Homo sapiens]
3106	1578	699	2024	14.0292641217964	49.1276788848767	1.80809674114853	Up	2.07124e-208	2.00257389130435e-206	HLA-B	6	GO:0005626//insoluble fraction;GO:0016021//integral to membrane;GO:0042611	GO:0004888//transmembrane signaling receptor activity;GO:0005488//binding	GO:0002682//regulation of immune system process;GO:0006950//response to stress;GO:0019221//cytokine-mediated signaling pathway;GO:0048002//antigen processing and presentation of peptide antigen;GO:0051704	gi|458664|gb|AAA87398.1|/1.8278e-178/MHC class I antigen [Homo sapiens]
4922	1256	392	1126	9.88464649613678	34.3377225749831	1.79653307979468	Up	8.64376e-116	5.26618117808219e-114	NTS	4	GO:0000267//cell fraction;GO:0016023//cytoplasmic membrane-bounded vesicle	GO:0005179//hormone activity	GO:0003018;GO:0023052//signaling	gi|5453816|ref|NP_006174.1|/1.74392e-77/neurotensin/neuromedin N preproprotein [Homo sapiens]
218	1944	17434	49919	284.030838384383	983.540737070043	1.79193723092066	Up	0	0	ALDH3A1	1	GO:0043231//intracellular membrane-bounded organelle;GO:0044444//cytoplasmic part	GO:0004030//aldehyde dehydrogenase [NAD(P)+] activity;GO:0004033//aldo-keto reductase (NADP) activity	GO:0006950//response to stress;GO:0008283//cell proliferation;GO:0031667//response to nutrient levels;GO:0031960//response to corticosteroid stimulus;GO:0032502//developmental process;GO:0044237//cellular metabolic process	gi|22907049|ref|NP_000682.3|/0/aldehyde dehydrogenase, dimeric NADP-preferring [Homo sapiens]//gi|33871063|gb|AAH04102.1|/0/ALDH3A1 protein [Homo sapiens]//gi|355333088|pdb|3SZA|A/0/Chain A, Crystal Structure Of Human Aldh3a1 - Apo Form
6029	299	1552	4400	164.393727652356	563.643138580307	1.77762677805456	Up	0	0	RN7SL1	1	-	-	-	gi|395504206|ref|XP_003756447.1|/1.39767e-35/PREDICTED: uncharacterized protein LOC100931706 [Sarcophilus harrisii]
59352	3458	107	303	0.979994195586701	3.3561423724933	1.77595880890146	Up	6.18376e-32	1.36487705210918e-30	LGR6	1	GO:0031224//intrinsic to membrane	GO:0004930//G-protein coupled receptor activity	GO:0007165//signal transduction;GO:0007166//cell surface receptor signaling pathway	gi|62912470|ref|NP_001017403.1|/0/leucine-rich repeat-containing G-protein coupled receptor 6 isoform 1 precursor [Homo sapiens]//gi|62912472|ref|NP_067649.2|/0/leucine-rich repeat-containing G-protein coupled receptor 6 isoform 2 [Homo sapiens]//gi|62912474|ref|NP_001017404.1|/0/leucine-rich repeat-containing G-protein coupled receptor 6 isoform 3 [Homo sapiens]
26471	938	29	82	0.979174002369582	3.34837237635975	1.77382282132017	Up	1.07899e-09	8.64260787933363e-09	NUPR1	1	GO:0043231//intracellular membrane-bounded organelle	-	GO:0009987//cellular process;GO:0012502//induction of programmed cell death;GO:0040007//growth;GO:0065007//biological regulation	gi|109948307|ref|NP_001035948.1|/4.05215e-27/nuclear protein 1 isoform a [Homo sapiens]//gi|384946402|gb|AFI36806.1|/5.89647e-17/nuclear protein 1 isoform b [Macaca mulatta]
51301	3436	26	73	0.239654124380689	0.813752697758517	1.76363665256858	Up	1.020784e-08	7.4854688211047e-08	GCNT4	2	GO:0012505//endomembrane system;GO:0031224//intrinsic to membrane;GO:0043231//intracellular membrane-bounded organelle	GO:0008375//acetylglucosaminyltransferase activity	GO:0006486//protein glycosylation	gi|7706127|ref|NP_057675.1|/0/beta-1,3-galactosyl-O-glycosyl-glycoprotein beta-1,6-N-acetylglucosaminyltransferase 4 [Homo sapiens]
240	2581	41	115	0.50310723968429	1.70660326512661	1.76218985815595	Up	6.25828e-13	6.40960283246977e-12	ALOX5	1	GO:0000267//cell fraction;GO:0005635//nuclear envelope;GO:0005886//plasma membrane;GO:0034399//nuclear periphery;GO:0043005//neuron projection;GO:0044444//cytoplasmic part	GO:0016702//oxidoreductase activity, acting on single donors with incorporation of molecular oxygen, incorporation of two atoms of oxygen;GO:0046914//transition metal ion binding	GO:0000038//very long-chain fatty acid metabolic process;GO:0002538;GO:0006691//leukotriene metabolic process;GO:0007600//sensory perception;GO:0009058//biosynthetic process;GO:0019229//regulation of vasoconstriction;GO:0031667//response to nutrient levels	gi|371877525|ref|NP_001243082.1|/0/arachidonate 5-lipoxygenase isoform 2 [Homo sapiens]//gi|371877598|ref|NP_001243083.1|/0/arachidonate 5-lipoxygenase isoform 3 [Homo sapiens]//gi|4502057|ref|NP_000689.1|/0/arachidonate 5-lipoxygenase isoform 1 [Homo sapiens]
7133	3682	14	39	0.120422867998252	0.405698646917743	1.75229910863431	Up	3.28172e-05	0.00015535337626397	TNFRSF1B	2	GO:0005626//insoluble fraction;GO:0031224//intrinsic to membrane	GO:0005035//death receptor activity;GO:0005488//binding	GO:0002376//immune system process;GO:0012501//programmed cell death;GO:0019221//cytokine-mediated signaling pathway;GO:0031348//negative regulation of defense response;GO:0043487//regulation of RNA stability	gi|4507577|ref|NP_001057.1|/0/tumor necrosis factor receptor superfamily member 1B precursor [Homo sapiens]
929	1661	148	412	2.82199862369895	9.5005843899391	1.75129897338393	Up	5.02276e-42	1.37047393251534e-40	CD14	1	GO:0031224//intrinsic to membrane;GO:0043235//receptor complex;GO:0044421//extracellular region part	GO:0001846//opsonin binding;GO:0008329//pattern recognition receptor activity	GO:0001819//positive regulation of cytokine production;GO:0006897//endocytosis;GO:0006952//defense response;GO:0007166//cell surface receptor signaling pathway;GO:0012501//programmed cell death;GO:0032496//response to lipopolysaccharide;GO:0070391	gi|4557417|ref|NP_000582.1|/0/monocyte differentiation antigen CD14 precursor [Homo sapiens]
312	1609	36	100	0.708616354386234	2.38049181359839	1.74818300016207	Up	2.57582e-11	2.35840647452393e-10	ANXA13	1	GO:0016020//membrane;GO:0031410//cytoplasmic vesicle	GO:0005543//phospholipid binding;GO:0046872//metal ion binding	GO:0048869//cellular developmental process	gi|51895795|ref|NP_004297.2|/1.13119e-166/annexin A13 isoform a [Homo sapiens]//gi|51896029|ref|NP_001003954.1|/0/annexin A13 isoform b [Homo sapiens]
29933	3652	44	122	0.381580894982413	1.27953390478022	1.74555753075525	Up	1.809638e-13	1.93238055342137e-12	GPR132	2	GO:0016021//integral to membrane	GO:0004888//transmembrane signaling receptor activity	GO:0022402//cell cycle process;GO:0050896//response to stimulus	gi|7019387|ref|NP_037477.1|/0/probable G-protein coupled receptor 132 [Homo sapiens]
6337	3497	304	842	2.75323109585252	9.22229893692652	1.74400072145247	Up	1.43198e-83	6.94139623978202e-82	SCNN1A	1	GO:0005626//insoluble fraction;GO:0009986//cell surface;GO:0015629//actin cytoskeleton;GO:0034703//cation channel complex;GO:0044459//plasma membrane part	GO:0005272//sodium channel activity;GO:0008092//cytoskeletal protein binding;GO:0019904//protein domain specific binding	GO:0006814//sodium ion transport;GO:0007606//sensory perception of chemical stimulus;GO:0008015//blood circulation	gi|227430287|ref|NP_001153047.1|/0/amiloride-sensitive sodium channel subunit alpha isoform 3 [Homo sapiens] //gi|227430289|ref|NP_001153048.1|/0/amiloride-sensitive sodium channel subunit alpha isoform 2 [Homo sapiens]
23086	10208	13	36	0.0403336388799004	0.135077985708144	1.74373709513088	Up	7.06836e-05	0.00031626288832998	EXPH5	2	-	GO:0005083//small GTPase regulator activity	GO:0015031//protein transport	gi|296439360|sp|Q8NEV8.3|EXPH5_HUMAN/0/RecName: Full=Exophilin-5; AltName: Full=Synaptotagmin-like protein homolog lacking C2 domains b; Short=SlaC2-b; Short=Slp homolog lacking C2 domains b
150244	2548	43	119	0.534482815617046	1.7888349609164	1.74280482043551	Up	3.79898e-13	3.9522721754386e-12	ZDHHC8P1	1	GO:0016020//membrane;GO:0031982//vesicle	GO:0016740//transferase activity;GO:0046872//metal ion binding	-	gi|16551449|dbj|BAB71099.1|/1.40591e-96/unnamed protein product [Homo sapiens]
53840	2330	20	55	0.271855916596912	0.90412713752957	1.73368343046696	Up	9.32546e-07	5.49337527814569e-06	TRIM34	2	GO:0044424//intracellular part	GO:0046914//transition metal ion binding	GO:0051259//protein oligomerization	gi|51477690|ref|NP_001003819.1|/0/tripartite motif-containing 6 and tripartite motif-containing 34 [Homo sapiens]//gi|51477690|ref|NP_001003819.1|/1.18547e-138/tripartite motif-containing 6 and tripartite motif-containing 34 [Homo sapiens]
5129	3212	66	181	0.650778375689184	2.15836939720562	1.72970357955441	Up	4.81428e-19	6.91251341404358e-18	CDK18	2	-	GO:0004674//protein serine/threonine kinase activity;GO:0032559;GO:0060089	GO:0006464//cellular protein modification process;GO:0023052//signaling	gi|47078229|ref|NP_002587.2|/0/cyclin-dependent kinase 18 isoform b [Homo sapiens]//gi|47078233|ref|NP_997668.1|/0/cyclin-dependent kinase 18 isoform a [Homo sapiens]
26298	5467	477	1296	2.76333806717555	9.07984979182631	1.71625635870877	Up	8.79128e-125	5.77110225830258e-123	EHF	1	GO:0043231//intracellular membrane-bounded organelle	GO:0001071//nucleic acid binding transcription factor activity;GO:0003677//DNA binding	GO:0006355//regulation of transcription, DNA-dependent;GO:0030154//cell differentiation;GO:0032501//multicellular organismal process	gi|331028756|ref|NP_001193544.1|/2.40505e-168/ETS homologous factor isoform 3 [Homo sapiens]//gi|331028760|ref|NP_001193545.1|/0/ETS homologous factor isoform 1 precursor [Homo sapiens]
201181	2596	13	35	0.158600071527744	0.516399832368234	1.70309511063353	Up	0.0001166818	0.00050199981185006	ZNF385C	1	-	-	-	gi|337299688|ref|NP_001229633.1|/1.31904e-150/zinc finger protein 385C [Homo sapiens]
56829	7190	2587	6943	11.3954702853294	36.986310501889	1.69853092924558	Up	0	0	ZC3HAV1	3	GO:0043231//intracellular membrane-bounded organelle	GO:0003676//nucleic acid binding;GO:0016763//transferase activity, transferring pentosyl groups;GO:0046914//transition metal ion binding	GO:0051707//response to other organism	gi|27477136|ref|NP_064504.2|/0/zinc finger CCCH-type antiviral protein 1 isoform 1 [Homo sapiens]//gi|27477138|ref|NP_078901.3|/0/zinc finger CCCH-type antiviral protein 1 isoform 2 [Homo sapiens]
5366	1954	556	1492	9.01187059449764	29.2460353198315	1.69834255936139	Up	2.96274e-141	2.13389249392712e-139	PMAIP1	2	GO:0031966//mitochondrial membrane	GO:0005488//binding	GO:0001836//release of cytochrome c from mitochondria;GO:0006006//glucose metabolic process;GO:0007006//mitochondrial membrane organization;GO:0008285//negative regulation of cell proliferation;GO:0008629;GO:0009267//cellular response to starvation;GO:0009416//response to light stimulus;GO:0010033//response to organic substance;GO:0010212//response to ionizing radiation	gi|119583507|gb|EAW63103.1|/7.73543e-36/phorbol-12-myristate-13-acetate-induced protein 1, isoform CRA_a [Homo sapiens]
51056	2100	1587	4246	23.9343890799897	77.4432252334614	1.69405405489986	Up	0	0	LAP3	2	GO:0031981//nuclear lumen;GO:0044431//Golgi apparatus part	GO:0008237//metallopeptidase activity;GO:0008238//exopeptidase activity;GO:0046914//transition metal ion binding	GO:0019538//protein metabolic process	gi|41393561|ref|NP_056991.2|/0/cytosol aminopeptidase [Homo sapiens]
116984	7375	49	131	0.21042569490081	0.680349402004686	1.6929649692519	Up	8.2695e-14	8.99782293577982e-13	ARAP2	3	GO:0044444//cytoplasmic part	GO:0005083//small GTPase regulator activity;GO:0008047//enzyme activator activity;GO:0035091//phosphatidylinositol binding;GO:0046914//transition metal ion binding	GO:0032012//regulation of ARF protein signal transduction	gi|21264592|ref|NP_056045.2|/0/arf-GAP with Rho-GAP domain, ANK repeat and PH domain-containing protein 2 [Homo sapiens]
130733	1703	14	37	0.260362301802445	0.832165702518809	1.67635025540101	Up	8.8938e-05	0.000390090488165681	TMEM178A	2	GO:0031224//intrinsic to membrane	-	-	gi|20810493|gb|AAH29530.1|/5.86763e-90/Transmembrane protein 178 [Homo sapiens] //gi|269914178|ref|NP_689603.2|/2.64682e-146/transmembrane protein 178 isoform 1 precursor [Homo sapiens]
26257	1857	30	79	0.511651280832638	1.6294383140458	1.67114196439824	Up	9.68424e-09	7.11911692561983e-08	NKX2-8	2	-	GO:0043566//structure-specific DNA binding	GO:0006351//transcription, DNA-dependent;GO:0008285//negative regulation of cell proliferation;GO:0030323//respiratory tube development;GO:0048667//cell morphogenesis involved in neuron differentiation	gi|31377777|ref|NP_055175.2|/1.88229e-84/homeobox protein Nkx-2.8 [Homo sapiens]
6288	678	70	184	3.26988938030652	10.3946738107181	1.66853075094171	Up	1.921358e-18	2.6977868050513e-17	SAA1	1	GO:0034358//plasma lipoprotein particle	GO:0005102//receptor binding	GO:0001775//cell activation;GO:0002526//acute inflammatory response;GO:0030155//regulation of cell adhesion;GO:0030595//leukocyte chemotaxis;GO:0031348//negative regulation of defense response;GO:0032732//positive regulation of interleukin-1 production;GO:0050707//regulation of cytokine secretion;GO:0051480//cytosolic calcium ion homeostasis	gi|40316910|ref|NP_954630.1|/2.74828e-67/serum amyloid A-1 protein preproprotein [Homo sapiens]//gi|40316910|ref|NP_954630.1|/3.63885e-67/serum amyloid A-1 protein preproprotein [Homo sapiens]//gi|40316910|ref|NP_954630.1|/4.90079e-67/serum amyloid A-1 protein preproprotein [Homo sapiens]
8111	2880	16	42	0.175951190464113	0.558572485344973	1.66656923460842	Up	3.16048e-05	0.000150053213771017	GPR68	1	GO:0016021//integral to membrane	GO:0004888//transmembrane signaling receptor activity	GO:0006952//defense response;GO:0007166//cell surface receptor signaling pathway	gi|47834444|gb|AAT38917.1|/0/ovarian cancer G protein-coupled receptor 1 [Homo sapiens]
11054	2423	2428	6363	31.7365696576293	100.58454263546	1.66419051182569	Up	0	0	OGFR	2	GO:0043231//intracellular membrane-bounded organelle	GO:0008528//G-protein coupled peptide receptor activity	GO:0016049//cell growth	gi|33286446|ref|NP_031372.2|/0/opioid growth factor receptor [Homo sapiens]
85363	3659	815	2134	7.05439727824141	22.3385377811487	1.66294002353564	Up	3.10998e-195	2.88159084375e-193	TRIM5	2	GO:0030529//ribonucleoprotein complex	GO:0003824//catalytic activity;GO:0042802//identical protein binding;GO:0046914//transition metal ion binding	GO:0051259//protein oligomerization;GO:0051707//response to other organism	gi|283046694|ref|NP_149023.2|/0/tripartite motif-containing protein 5 isoform alpha [Homo sapiens]//gi|283046696|ref|NP_149083.2|/0/tripartite motif-containing protein 5 isoform gamma [Homo sapiens]//gi|283046698|ref|NP_149084.2|/1.41077e-173/tripartite motif-containing protein 5 isoform delta [Homo sapiens]
29103	2792	34	89	0.385680976232224	1.22094845343518	1.66252240154571	Up	1.29354e-09	1.02640841213202e-08	DNAJC15	2	GO:0031224//intrinsic to membrane;GO:0043231//intracellular membrane-bounded organelle	GO:0005515//protein binding	-	gi|66472920|ref|NP_037370.2|/3.62367e-69/dnaJ homolog subfamily C member 15 [Homo sapiens]
5610	4361	1288	3371	9.35393808695251	29.6070680737378	1.66229584569925	Up	4e-307	4.97622377622377e-305	EIF2AK2	2	GO:0044444//cytoplasmic part	GO:0004674//protein serine/threonine kinase activity;GO:0008135//translation factor activity, nucleic acid binding;GO:0019888//protein phosphatase regulator activity;GO:0032559	GO:0006412//translation;GO:0006468//protein phosphorylation;GO:0008285//negative regulation of cell proliferation;GO:0019049//evasion or tolerance of host defenses by virus	gi|208431829|ref|NP_001129124.1|/0/interferon-induced, double-stranded RNA-activated protein kinase isoform b [Homo sapiens]//gi|4506103|ref|NP_002750.1|/0/interferon-induced, double-stranded RNA-activated protein kinase isoform a [Homo sapiens]
8972	6513	72	187	0.350119365640243	1.09972289014421	1.65122127027498	Up	1.835434e-18	2.58530252256532e-17	MGAM	2	GO:0031224//intrinsic to membrane;GO:0044459//plasma membrane part	GO:0004558//alpha-glucosidase activity;GO:0005488//binding	GO:0005982//starch metabolic process;GO:0007586//digestion	gi|221316699|ref|NP_004659.2|/0/maltase-glucoamylase, intestinal [Homo sapiens]
84070	3106	19	49	0.19373891544986	0.604250982214781	1.64103414250128	Up	8.60406e-06	4.44572255010166e-05	FAM186B	2	GO:0032991//macromolecular complex	-	-	gi|14149789|ref|NP_115506.1|/0/protein FAM186B [Homo sapiens]
2044	7858	29	74	0.116882821865954	0.360696918144447	1.62572418233104	Up	5.29188e-08	3.59459890034364e-07	EPHA5	2	GO:0005783//endoplasmic reticulum;GO:0009986//cell surface;GO:0016021//integral to membrane;GO:0043005//neuron projection;GO:0044297//cell body	GO:0005003//ephrin receptor activity;GO:0032559	GO:0006464//cellular protein modification process;GO:0007169//transmembrane receptor protein tyrosine kinase signaling pathway;GO:0019935//cyclic-nucleotide-mediated signaling;GO:0048468//cell development	gi|221625401|ref|NP_004430.4|/0/ephrin type-A receptor 5 isoform a precursor [Homo sapiens]//gi|221625422|ref|NP_872272.2|/0/ephrin type-A receptor 5 isoform b precursor [Homo sapiens]
7099	5781	24	61	0.131484024010546	0.404156531764174	1.62002664867139	Up	8.4845e-07	5.01792736037234e-06	TLR4	2	GO:0009986//cell surface;GO:0016021//integral to membrane;GO:0043235//receptor complex;GO:0044444//cytoplasmic part	GO:0001530//lipopolysaccharide binding;GO:0004872//receptor activity;GO:0019900//kinase binding	GO:0001774//microglial cell activation;GO:0001818//negative regulation of cytokine production;GO:0001934//positive regulation of protein phosphorylation;GO:0002224//toll-like receptor signaling pathway;GO:0002532//production of molecular mediator involved in inflammatory response;GO:0002762//negative regulation of myeloid leukocyte differentiation;GO:0006915//apoptotic process;GO:0006941//striate…	gi|119607856|gb|EAW87450.1|/0/hCG27399, isoform CRA_c [Homo sapiens]//gi|19924149|ref|NP_612564.1|/0/toll-like receptor 4 isoform A precursor [Homo sapiens]
100506779	2500	15	38	0.190027285701242	0.582192121868132	1.61528872966472	Up	0.0001097606	0.000474748619985412	BZRAP1-AS1	1	GO:0043231//intracellular membrane-bounded organelle	GO:0005102//receptor binding	-	gi|119614867|gb|EAW94461.1|/2.30289e-23/hCG2003031, isoform CRA_b [Homo sapiens]//gi|119614867|gb|EAW94461.1|/2.35278e-23/hCG2003031, isoform CRA_b [Homo sapiens]//gi|119614867|gb|EAW94461.1|/2.3643e-23/hCG2003031, isoform CRA_b [Homo sapiens]//gi|119614867|gb|EAW94461.1|/2.37849e-23/hCG2003031, isoform CRA_b [Homo sapiens]//gi|119614867|gb|EAW94461.1|/2.38997e-23/hCG2003031, isoform CRA_b [Homo …
26137	3779	17	43	0.142474369626934	0.435827168847399	1.61305372528142	Up	3.89336e-05	0.000181935577620173	ZBTB20	1	GO:0031981//nuclear lumen	GO:0003676//nucleic acid binding;GO:0046914//transition metal ion binding	GO:0010467//gene expression	gi|257900533|ref|NP_001157814.1|/0/zinc finger and BTB domain-containing protein 20 isoform 1 [Homo sapiens]
3934	840	464	1168	17.4945755090032	53.2581765618717	1.6060953755821	Up	1.577504e-102	8.60852642944785e-101	LCN2	3	GO:0044421//extracellular region part;GO:0044444//cytoplasmic part	GO:0019899//enzyme binding;GO:0042802//identical protein binding;GO:0046914//transition metal ion binding	GO:0006915//apoptotic process;GO:0006952//defense response;GO:0010467//gene expression;GO:0015688//iron chelate transport;GO:0030030//cell projection organization;GO:0031667//response to nutrient levels;GO:0032496//response to lipopolysaccharide;GO:0034612//response to tumor necrosis factor;GO:0034614//cellular response to reactive oxygen species;GO:0051260//protein homooligomerization;GO:0070555…	gi|119608154|gb|EAW87748.1|/1.62337e-106/lipocalin 2 (oncogene 24p3), isoform CRA_a [Homo sapiens]
10900	2047	24	60	0.371328355058606	1.12268040881675	1.59617990671702	Up	1.36077e-06	7.85212400259487e-06	RUNDC3A	1	GO:0016020//membrane;GO:0044444//cytoplasmic part	GO:0008047//enzyme activator activity;GO:0030695//GTPase regulator activity;GO:0051427	GO:0006182//cGMP biosynthetic process;GO:0035556//intracellular signal transduction	gi|62089190|dbj|BAD93039.1|/0/RaP2 interacting protein 8 variant [Homo sapiens]
25780	4798	119	296	0.785509483064046	2.36294821407175	1.58888741415067	Up	7.29296e-27	1.3861298974359e-25	RASGRP3	1	GO:0016021//integral to membrane	GO:0005099//Ras GTPase activator activity;GO:0008289//lipid binding;GO:0046872//metal ion binding;GO:0060089	GO:0007243//intracellular protein kinase cascade;GO:0009966//regulation of signal transduction	gi|24762239|ref|NP_733772.1|/0/ras guanyl-releasing protein 3 isoform 1 [Homo sapiens]//gi|40788383|dbj|BAA74869.2|/0/KIAA0846 protein [Homo sapiens]
10814	4726	6222	15429	41.6966346322868	125.04513453437	1.58444607136889	Up	0	0	CPLX2	1	GO:0031201//SNARE complex;GO:0043005//neuron projection;GO:0044297//cell body;GO:0044444//cytoplasmic part	GO:0019905//syntaxin binding;GO:0022857//transmembrane transporter activity	GO:0001505//regulation of neurotransmitter levels;GO:0006887//exocytosis;GO:0030072//peptide hormone secretion	gi|119581772|gb|EAW61368.1|/5.2296e-71/hCG1978847 [Homo sapiens]//gi|119581772|gb|EAW61368.1|/5.28882e-71/hCG1978847 [Homo sapiens]
10384	3019	117	289	1.22740379966022	3.6665487705037	1.57881277474694	Up	4.89114e-26	9.0638938125e-25	BTN3A3	1	GO:0031224//intrinsic to membrane	-	GO:0044238//primary metabolic process	gi|338797729|ref|NP_001229732.1|/0/butyrophilin subfamily 3 member A3 isoform c [Homo sapiens]//gi|5901908|ref|NP_008925.1|/0/butyrophilin subfamily 3 member A3 isoform a precursor [Homo sapiens]
25865	3617	1744	4303	15.270831548381	45.5664897559509	1.57719461200105	Up	0	0	PRKD2	1	GO:0043231//intracellular membrane-bounded organelle	GO:0004674//protein serine/threonine kinase activity;GO:0032559;GO:0043169//cation binding	GO:0006468//protein phosphorylation;GO:0050851//antigen receptor-mediated signaling pathway	gi|19923468|ref|NP_057541.2|/0/serine/threonine-protein kinase D2 isoform A [Homo sapiens]
66002	1783	48	118	0.852618219635409	2.5348566276692	1.57193236047034	Up	1.903716e-11	1.76116004368175e-10	CYP4F12	3	GO:0031090//organelle membrane;GO:0031224//intrinsic to membrane;GO:0042598;GO:0043231//intracellular membrane-bounded organelle	GO:0005506//iron ion binding;GO:0016712//oxidoreductase activity, acting on paired donors, with incorporation or reduction of molecular oxygen, reduced flavin or flavoprotein as one donor, and incorporation of one atom of oxygen	GO:0006952//defense response;GO:0044237//cellular metabolic process	gi|333033782|ref|NP_076433.3|/0/cytochrome P450 4F12 [Homo sapiens]
80117	1335	22	54	0.52192263238793	1.54929896416712	1.56970769535583	Up	6.04066e-06	3.17938879881657e-05	ARL14	2	GO:0044464//cell part	GO:0032561//guanyl ribonucleotide binding	GO:0035556//intracellular signal transduction	gi|13376574|ref|NP_079323.1|/6.66199e-107/ADP-ribosylation factor-like protein 14 [Homo sapiens]
113278	2716	22	54	0.256541500087587	0.761529498219109	1.56970769535583	Up	6.04066e-06	3.18032972477064e-05	SLC52A3	3	GO:0016021//integral to membrane	GO:0051183//vitamin transporter activity	GO:0009408//response to heat;GO:0050954//sensory perception of mechanical stimulus;GO:0051180//vitamin transport	gi|156564359|ref|NP_212134.3|/0/solute carrier family 52, riboflavin transporter, member 3 [Homo sapiens]
2323	1125	42	103	1.18239199991884	3.5067712603753	1.56843491623412	Up	3.8551e-10	3.21378767572634e-09	FLT3LG	3	GO:0000267//cell fraction;GO:0031224//intrinsic to membrane;GO:0044421//extracellular region part	GO:0005102//receptor binding	GO:0008283//cell proliferation;GO:0023052//signaling	gi|219841754|gb|AAI44130.1|/1.42685e-106/FLT3LG protein [Homo sapiens]//gi|219841754|gb|AAI44130.1|/1.45962e-106/FLT3LG protein [Homo sapiens]//gi|219841754|gb|AAI44130.1|/1.52281e-106/FLT3LG protein [Homo sapiens]
23284	6141	102	250	0.526048502999692	1.55927834557882	1.56761075452025	Up	1.623042e-22	2.67598861723818e-21	LPHN3	4	GO:0031224//intrinsic to membrane	GO:0004888//transmembrane signaling receptor activity;GO:0030246//carbohydrate binding	GO:0007186//G-protein coupled receptor signaling pathway	gi|163792198|ref|NP_056051.2|/0/latrophilin-3 precursor [Homo sapiens]
999	4815	1014	2476	6.66970120114431	19.6959569020262	1.56220547404058	Up	1.22527e-206	1.16564456149733e-204	CDH1	3	GO:0005856//cytoskeleton;GO:0005911//cell-cell junction;GO:0005924//cell-substrate adherens junction;GO:0016234//inclusion body;GO:0019897//extrinsic to plasma membrane;GO:0031224//intrinsic to membrane;GO:0044444//cytoplasmic part	GO:0019902//phosphatase binding;GO:0046872//metal ion binding	GO:0001825//blastocyst formation;GO:0002682//regulation of immune system process;GO:0007162//negative regulation of cell adhesion;GO:0010226//response to lithium ion;GO:0016337//cell-cell adhesion;GO:0021536//diencephalon development;GO:0030030//cell projection organization;GO:0042307//positive regulation of protein import into nucleus;GO:0042981//regulation of apoptotic process;GO:0043170;GO:004…	gi|4757960|ref|NP_004351.1|/0/cadherin-1 preproprotein [Homo sapiens]
147138	4419	25	61	0.179176365034738	0.528723446510226	1.56113295961782	Up	1.646136e-06	9.36213537084399e-06	TMC8	4	GO:0031090//organelle membrane;GO:0031224//intrinsic to membrane;GO:0043231//intracellular membrane-bounded organelle	-	-	gi|21748644|dbj|BAC03459.1|/0/FLJ00400 protein [Homo sapiens]
6672	5455	1524	3704	8.84819992082775	26.0075210984558	1.55547300759658	Up	2e-306	2.47083333333333e-304	SP100	1	GO:0016604//nuclear body	GO:0003712//transcription cofactor activity;GO:0019899//enzyme binding;GO:0019904//protein domain specific binding;GO:0042802//identical protein binding	GO:0006357//regulation of transcription from RNA polymerase II promoter;GO:0019083//viral transcription;GO:0019221//cytokine-mediated signaling pathway;GO:0030330//DNA damage response, signal transduction by p53 class mediator;GO:0030522//intracellular receptor mediated signaling pathway;GO:0033189//response to vitamin A;GO:0043388//positive regulation of DNA binding;GO:0043392//negative regulati…	gi|122939208|ref|NP_001073860.1|/0/nuclear autoantigen Sp-100 isoform 1 [Homo sapiens]//gi|19923236|ref|NP_003104.2|/0/nuclear autoantigen Sp-100 isoform 2 [Homo sapiens]//gi|331999992|ref|NP_001193630.1|/0/nuclear autoantigen Sp-100 isoform 3 [Homo sapiens]//gi|331999994|ref|NP_001193631.1|/0/nuclear autoantigen Sp-100 isoform 4 [Homo sapiens]//gi|331999996|ref|NP_001193632.1|/0/nuclear autoanti…
55300	3601	492	1195	4.32719728617101	12.7106429798816	1.55453220935853	Up	4.97254e-100	2.68879898480243e-98	PI4K2B	3	GO:0044424//intracellular part	GO:0001727//lipid kinase activity;GO:0032559	GO:0006796//phosphate-containing compound metabolic process;GO:0046488//phosphatidylinositol metabolic process	gi|224591401|ref|NP_060793.2|/0/phosphatidylinositol 4-kinase type 2-beta [Homo sapiens]
284618	1326	24	58	0.573234647665887	1.67535638784788	1.54727030623607	Up	3.455e-06	1.87563167531279e-05	RUSC1-AS1	1	GO:0031981//nuclear lumen;GO:0044444//cytoplasmic part	GO:0004659//prenyltransferase activity;GO:0043169//cation binding	GO:0006720//isoprenoid metabolic process;GO:0008203//cholesterol metabolic process;GO:0051704	gi|51593341|gb|AAH80538.1|/1.24132e-113/Chromosome 1 open reading frame 104 [Homo sapiens]
3959	2277	6079	14658	84.5539357178926	246.566700250303	1.54403415737143	Up	0	0	LGALS3BP	3	GO:0031012//extracellular matrix;GO:0044464//cell part	GO:0004888//transmembrane signaling receptor activity;GO:0005488//binding	GO:0006952//defense response;GO:0009987//cellular process;GO:0023052//signaling	gi|5031863|ref|NP_005558.1|/0/galectin-3-binding protein precursor [Homo sapiens]
26052	7659	59	142	0.243974623675268	0.710131882213518	1.5413558819725	Up	3.8405e-13	3.99079994158879e-12	DNM3	3	GO:0015630//microtubule cytoskeleton;GO:0030425//dendrite;GO:0043231//intracellular membrane-bounded organelle;GO:0044430//cytoskeletal part;GO:0044444//cytoplasmic part	GO:0017111//nucleoside-triphosphatase activity;GO:0032561//guanyl ribonucleotide binding	GO:0007399//nervous system development;GO:0009207;GO:0016192//vesicle-mediated transport;GO:0030035//microspike assembly	gi|20521666|dbj|BAA74843.2|/0/KIAA0820 protein [Homo sapiens]
157638	5503	229	551	1.31795531000013	3.83508348495726	1.54095653230388	Up	1.655458e-46	4.88401290547264e-45	FAM84B	4	GO:0016020//membrane;GO:0044424//intracellular part	GO:0005488//binding	-	gi|28557798|ref|NP_777571.1|/1.45076e-144/protein FAM84B [Homo sapiens]
10103	1639	76	182	1.46858589722334	4.25319378712951	1.53411893858478	Up	2.50674e-16	3.16275919148936e-15	TSPAN1	3	GO:0005764//lysosome;GO:0031224//intrinsic to membrane	-	-	gi|21264578|ref|NP_005718.2|/7.16094e-109/tetraspanin-1 [Homo sapiens]
378706	299	2811	6728	297.751783782715	861.861599174615	1.53334606370446	Up	0	0	RN7SL2	1	-	-	-	gi|395504206|ref|XP_003756447.1|/1.35062e-38/PREDICTED: uncharacterized protein LOC100931706 [Sarcophilus harrisii]
10628	2953	28	67	0.300302742952634	0.869028645382146	1.53298608022983	Up	7.13212e-07	4.26919296096904e-06	TXNIP	3	GO:0005740//mitochondrial envelope	GO:0019899//enzyme binding;GO:0030234//enzyme regulator activity	GO:0000302//response to reactive oxygen species;GO:0006357//regulation of transcription from RNA polymerase II promoter;GO:0006605//protein targeting;GO:0006915//apoptotic process;GO:0007169//transmembrane receptor protein tyrosine kinase signaling pathway;GO:0008283//cell proliferation;GO:0009605//response to external stimulus;GO:0009746;GO:0009913//epidermal cell differentiation;GO:0010038//res…	gi|171184421|ref|NP_006463.3|/0/thioredoxin-interacting protein [Homo sapiens]
29798	1222	23	55	0.596103051163197	1.72390853555147	1.5320495692973	Up	7.25062e-06	3.77822289982425e-05	C2orf27A	3	-	-	-	gi|2795887|gb|AAB97362.1|/1.46518e-81/unknown [Homo sapiens]
57822	2879	41	98	0.451031533735725	1.30378850347976	1.53140965132679	Up	1.991812e-09	1.55141573905429e-08	GRHL3	1	GO:0043231//intracellular membrane-bounded organelle	GO:0003676//nucleic acid binding	GO:0030036//actin cytoskeleton organization	gi|303324553|ref|NP_937817.3|/0/grainyhead-like protein 3 homolog isoform 3 [Homo sapiens]//gi|38049007|ref|NP_067003.2|/0/grainyhead-like protein 3 homolog isoform 1 [Homo sapiens]//gi|38049009|ref|NP_937816.1|/0/grainyhead-like protein 3 homolog isoform 2 [Homo sapiens]
23539	1913	18	43	0.298004107215748	0.860946613211877	1.53059156508944	Up	7.52822e-05	0.000335152737237237	SLC16A8	2	GO:0005626//insoluble fraction;GO:0016021//integral to membrane;GO:0016323//basolateral plasma membrane	GO:0008028//monocarboxylic acid transmembrane transporter activity;GO:0015291//secondary active transmembrane transporter activity	GO:0002376//immune system process;GO:0007599//hemostasis;GO:0015711//organic anion transport;GO:0032787//monocarboxylic acid metabolic process	gi|114796626|ref|NP_037488.2|/0/monocarboxylate transporter 3 [Homo sapiens]
112817	2501	44	105	0.557190495192232	1.60804553957769	1.52906571085848	Up	5.539e-10	4.54095898617512e-09	HOGA1	1	GO:0043231//intracellular membrane-bounded organelle	GO:0016832//aldehyde-lyase activity	-	gi|197927274|ref|NP_001128142.1|/9.32341e-93/probable 4-hydroxy-2-oxoglutarate aldolase, mitochondrial isoform 2 [Homo sapiens]//gi|31543060|ref|NP_612422.2|/5.10937e-176/probable 4-hydroxy-2-oxoglutarate aldolase, mitochondrial isoform 1 [Homo sapiens]
139324	6335	125	297	0.624925301569461	1.79569497149125	1.52278664796834	Up	2.08132e-25	3.7937175e-24	HDX	1	GO:0043231//intracellular membrane-bounded organelle	GO:0001071//nucleic acid binding transcription factor activity;GO:0003677//DNA binding	GO:0006351//transcription, DNA-dependent	gi|42476009|ref|NP_653258.2|/0/highly divergent homeobox isoform 1 [Homo sapiens]
4784	5576	254	602	1.44269878551277	4.13519946109048	1.5191868018172	Up	1.253914e-49	3.92040950087873e-48	NFIX	2	GO:0043231//intracellular membrane-bounded organelle	GO:0000981//sequence-specific DNA binding RNA polymerase II transcription factor activity;GO:0003676//nucleic acid binding	GO:0000122//negative regulation of transcription from RNA polymerase II promoter;GO:0006259//DNA metabolic process	gi|56549649|ref|NP_002492.2|/0/nuclear factor 1 X-type [Homo sapiens]
51302	2288	19	45	0.263003964767161	0.753319535680034	1.51817739471575	Up	5.6566e-05	0.00025697373340143	CYP39A1	3	GO:0031090//organelle membrane;GO:0042598;GO:0043231//intracellular membrane-bounded organelle	GO:0005506//iron ion binding;GO:0008395//steroid hydroxylase activity;GO:0016709//oxidoreductase activity, acting on paired donors, with incorporation or reduction of molecular oxygen, NAD(P)H as one donor, and incorporation of one atom of oxygen	GO:0006694//steroid biosynthetic process;GO:0006706//steroid catabolic process;GO:0008203//cholesterol metabolic process;GO:0032501//multicellular organismal process;GO:0044237//cellular metabolic process	gi|32313587|ref|NP_057677.2|/0/24-hydroxycholesterol 7-alpha-hydroxylase [Homo sapiens]
619207	4918	28	66	0.18031598209417	0.514017787013558	1.51129100913051	Up	1.1239e-06	6.54688310412574e-06	LOC619207	2	-	-	-	gi|297302138|ref|XP_001093501.2|/0/PREDICTED: scavenger receptor cysteine-rich type 1 protein M160-like [Macaca mulatta]
200316	4706	417	978	2.80639531581732	7.95993769413952	1.50403889333723	Up	2.35828e-78	1.0675267480916e-76	APOBEC3F	5	GO:0043231//intracellular membrane-bounded organelle;GO:0043234//protein complex;GO:0044444//cytoplasmic part	GO:0003676//nucleic acid binding;GO:0016814//hydrolase activity, acting on carbon-nitrogen (but not peptide) bonds, in cyclic amidines;GO:0042802//identical protein binding;GO:0046914//transition metal ion binding	GO:0006216//cytidine catabolic process;GO:0009451//RNA modification;GO:0045071//negative regulation of viral genome replication;GO:0050691//regulation of defense response to virus by host	gi|22907044|ref|NP_660341.2|/0/DNA dC->dU-editing enzyme APOBEC-3F isoform a [Homo sapiens]//gi|54873619|ref|NP_001006667.1|/1.6522e-55/DNA dC->dU-editing enzyme APOBEC-3F isoform b [Homo sapiens]
8542	3039	1893	4437	19.7280712861934	55.9218416014812	1.50316195394618	Up	0	0	APOL1	1	GO:0034385;GO:0044425//membrane part	GO:0005253//anion channel activity;GO:0005488//binding	GO:0001906//cell killing;GO:0006952//defense response;GO:0008219//cell death;GO:0010876//lipid localization;GO:0015698//inorganic anion transport;GO:0016125//sterol metabolic process;GO:0044260	gi|148745121|gb|AAI42721.1|/0/APOL1 protein [Homo sapiens]//gi|21735616|ref|NP_663318.1|/0/apolipoprotein L1 isoform b precursor [Homo sapiens]
3660	2302	534	1243	7.34684119348849	20.6818100816821	1.49316646119459	Up	4.99348e-98	2.64386932142857e-96	IRF2	3	GO:0005924//cell-substrate adherens junction;GO:0031981//nuclear lumen	GO:0001071//nucleic acid binding transcription factor activity;GO:0003676//nucleic acid binding	GO:0006357//regulation of transcription from RNA polymerase II promoter;GO:0007599//hemostasis;GO:0019221//cytokine-mediated signaling pathway	gi|153082752|ref|NP_002190.2|/0/interferon regulatory factor 2 [Homo sapiens]
2634	2595	235	546	2.86810611045548	8.05894175387892	1.49049200618451	Up	5.95106e-44	1.68581779299363e-42	GBP2	3	GO:0016020//membrane	GO:0017111//nucleoside-triphosphatase activity;GO:0032561//guanyl ribonucleotide binding	GO:0002376//immune system process;GO:0009207;GO:0019221//cytokine-mediated signaling pathway	gi|38327558|ref|NP_004111.2|/0/interferon-induced guanylate-binding protein 2 [Homo sapiens]
3133	2679	3616	8373	42.7484549642709	119.710188316582	1.4856017592017	Up	0	0	HLA-E	5	GO:0031224//intrinsic to membrane;GO:0042611	GO:0004888//transmembrane signaling receptor activity	GO:0002682//regulation of immune system process;GO:0019221//cytokine-mediated signaling pathway;GO:0048002//antigen processing and presentation of peptide antigen	gi|62912479|ref|NP_005507.3|/0/HLA class I histocompatibility antigen, alpha chain E precursor [Homo sapiens]
715	2526	3055	7037	38.3038636722944	106.703076467528	1.47803994480135	Up	0	0	C1R	4	-	GO:0004175//endopeptidase activity;GO:0046872//metal ion binding	GO:0002455//humoral immune response mediated by circulating immunoglobulin;GO:0006952//defense response;GO:0019538//protein metabolic process	gi|66347875|ref|NP_001724.3|/0/complement C1r subcomponent precursor [Homo sapiens]
716	2850	2974	6849	33.0491899225434	92.0460259158549	1.4777405247231	Up	0	0	C1S	3	-	GO:0004175//endopeptidase activity;GO:0046872//metal ion binding	GO:0002455//humoral immune response mediated by circulating immunoglobulin;GO:0006952//defense response;GO:0010033//response to organic substance;GO:0019538//protein metabolic process;GO:0030154//cell differentiation	gi|4502495|ref|NP_001725.1|/0/complement C1s subcomponent precursor [Homo sapiens]
10581	738	1451	3332	62.2695554544945	172.930408471029	1.47359269312846	Up	2.1831e-254	2.38265944785276e-252	IFITM2	2	GO:0031224//intrinsic to membrane	GO:0005488//binding	GO:0002376//immune system process;GO:0006952//defense response;GO:0019221//cytokine-mediated signaling pathway;GO:0051707//response to other organism	gi|151101191|ref|NP_006426.2|/6.03332e-64/interferon-induced transmembrane protein 2 [Homo sapiens]
9294	3589	94	215	0.829505194386399	2.29449828792745	1.46785580974149	Up	6.72244e-18	9.22067907478797e-17	S1PR2	3	GO:0031224//intrinsic to membrane	GO:0005488//binding;GO:0045125	GO:0000165//MAPK cascade;GO:0007166//cell surface receptor signaling pathway;GO:0008283//cell proliferation	gi|134244587|ref|NP_004221.3|/0/sphingosine 1-phosphate receptor 2 [Homo sapiens]
27134	3140	107	244	1.07924201539453	2.97634256067349	1.46352216299139	Up	5.03576e-20	7.61787163265306e-19	TJP3	1	GO:0043296//apical junction complex	GO:0005488//binding	-	gi|389565501|ref|NP_001254490.1|/0/tight junction protein ZO-3 isoform 2 [Homo sapiens]
8673	790	40	91	1.60360578650837	4.41201558044637	1.46011835714099	Up	2.44706e-08	1.7220410363924e-07	VAMP8	4	GO:0005626//insoluble fraction;GO:0005764//lysosome;GO:0005770//late endosome;GO:0030141//secretory granule;GO:0031224//intrinsic to membrane;GO:0043234//protein complex	GO:0000149//SNARE binding	GO:0016044//cellular membrane organization;GO:0048193//Golgi vesicle transport;GO:0065003	gi|48146107|emb|CAG33276.1|/8.47558e-38/VAMP5 [Homo sapiens]
4051	2988	152	344	1.61111933437019	4.40961411264878	1.45258905308817	Up	2.71502e-27	5.21600494600432e-26	CYP4F3	1	GO:0031090//organelle membrane;GO:0031224//intrinsic to membrane;GO:0042598;GO:0043231//intracellular membrane-bounded organelle	GO:0005506//iron ion binding;GO:0016709//oxidoreductase activity, acting on paired donors, with incorporation or reduction of molecular oxygen, NAD(P)H as one donor, and incorporation of one atom of oxygen;GO:0016713	GO:0006690//icosanoid metabolic process	gi|119220562|ref|NP_000887.2|/0/leukotriene-B(4) omega-hydroxylase 2 isoform a [Homo sapiens]//gi|312836833|ref|NP_001186137.1|/0/leukotriene-B(4) omega-hydroxylase 2 isoform b [Homo sapiens]
100128292	3031	23	52	0.240329240686713	0.657113127879084	1.45112957391374	Up	2.81246e-05	0.000134535260553912	LOC100128292	1	-	-	-	gi|332834511|ref|XP_003312699.1|/2.35009e-37/PREDICTED: hypothetical protein LOC740039 [Pan troglodytes]
5699	1019	552	1243	17.1565360986401	46.7218123729461	1.44533793610397	Up	2.00854e-93	1.0267795e-91	PSMB10	3	GO:0000502//proteasome complex;GO:0043231//intracellular membrane-bounded organelle	GO:0004175//endopeptidase activity	GO:0006520//cellular amino acid metabolic process;GO:0006915//apoptotic process;GO:0006955//immune response;GO:0007050//cell cycle arrest;GO:0016070//RNA metabolic process;GO:0030330//DNA damage response, signal transduction by p53 class mediator;GO:0043161//proteasomal ubiquitin-dependent protein catabolic process;GO:0051320//S phase;GO:0051439//regulation of ubiquitin-protein ligase activity in…	gi|4506191|ref|NP_002792.1|/8.41061e-146/proteasome subunit beta type-10 precursor [Homo sapiens]
127544	2604	798	1791	9.7056946997946	26.3437345952033	1.44055649759327	Up	4.20666e-133	2.86729813793103e-131	RNF19B	1	GO:0031224//intrinsic to membrane	GO:0003824//catalytic activity;GO:0046914//transition metal ion binding	-	gi|119627896|gb|EAX07491.1|/0/IBR domain containing 3, isoform CRA_c [Homo sapiens]//gi|188219577|ref|NP_699172.2|/0/E3 ubiquitin-protein ligase RNF19B isoform a [Homo sapiens]
25837	1641	171	381	3.30029106793747	8.89281240705917	1.43004648443708	Up	2.1786e-29	4.45998780207135e-28	RAB26	4	GO:0031224//intrinsic to membrane	GO:0017111//nucleoside-triphosphatase activity;GO:0032561//guanyl ribonucleotide binding	GO:0006887//exocytosis;GO:0009207;GO:0035556//intracellular signal transduction;GO:0048731	gi|46361978|ref|NP_055168.2|/8.13637e-129/ras-related protein Rab-26 [Homo sapiens]
29948	1958	434	964	7.02007507612691	18.8576288062765	1.42558991561514	Up	2.10878e-71	8.80638408450704e-70	OSGIN1	2	-	GO:0005102//receptor binding	GO:0016049//cell growth;GO:0032501//multicellular organismal process;GO:0048869//cellular developmental process;GO:0050789//regulation of biological process	gi|119615918|gb|EAW95512.1|/0/pregnancy-induced growth inhibitor, isoform CRA_b [Homo sapiens]
114757	2166	19	42	0.277817669153862	0.742700257522402	1.41864172116484	Up	0.000218726	0.000892871854061496	CYGB	4	GO:0044297//cell body;GO:0044424//intracellular part	GO:0005506//iron ion binding;GO:0016209//antioxidant activity;GO:0022892	GO:0006950//response to stress;GO:0015669//gas transport	gi|148702641|gb|EDL34588.1|/1.11491e-101/cytoglobin [Mus musculus]
57674	21062	13282	29352	19.9723230516562	53.3778192487887	1.41823821785368	Up	0	0	RNF213	1	-	GO:0016462//pyrophosphatase activity;GO:0046914//transition metal ion binding	-	gi|366039979|ref|NP_001243000.1|/0/RING finger protein 213 isoform 3 [Homo sapiens]//gi|66529203|ref|NP_066005.2|/0/RING finger protein 213 isoform 2 [Homo sapiens]
2687	2500	93	204	1.1781691713477	3.12545244371313	1.40751834269312	Up	4.19948e-16	5.23170512605042e-15	GGT5	1	GO:0031224//intrinsic to membrane	GO:0016747//transferase activity, transferring acyl groups other than amino-acyl groups;GO:0016755	GO:0006691//leukotriene metabolic process;GO:0006749//glutathione metabolic process;GO:0009058//biosynthetic process	gi|153266885|ref|NP_004112.2|/0/gamma-glutamyltransferase 5 isoform b [Homo sapiens]//gi|153266901|ref|NP_001093251.1|/0/gamma-glutamyltransferase 5 isoform a [Homo sapiens]//gi|153266907|ref|NP_001093252.1|/0/gamma-glutamyltransferase 5 isoform c [Homo sapiens]
10110	2146	110	240	1.62340800148622	4.28355414137538	1.39978269391352	Up	1.556296e-18	2.20083512241653e-17	SGK2	2	-	GO:0004672//protein kinase activity;GO:0016247//channel regulator activity;GO:0032559	GO:0006464//cellular protein modification process;GO:0006950//response to stress;GO:0035556//intracellular signal transduction	gi|20127541|ref|NP_057360.2|/0/serine/threonine-protein kinase Sgk2 isoform beta [Homo sapiens]
51427	5508	417	906	2.39776622299134	6.30023867690689	1.39371547843123	Up	5.37078e-65	2.09072595623632e-63	ZNF107	1	GO:0005622//intracellular	GO:0046872//metal ion binding	GO:0006351//transcription, DNA-dependent	gi|332260461|ref|XP_003279307.1|/0/PREDICTED: zinc finger protein 107 isoform 1 [Nomascus leucogenys]
9674	4721	24	52	0.161005961195714	0.421883052446834	1.3897290292496	Up	5.05054e-05	0.00023139095184136	KIAA0040	1	-	-	-	gi|40788942|dbj|BAA05022.2|/1.45452e-86/KIAA0040 [Homo sapiens]//gi|40788942|dbj|BAA05022.2|/1.48131e-86/KIAA0040 [Homo sapiens]//gi|40788942|dbj|BAA05022.2|/1.50275e-86/KIAA0040 [Homo sapiens]//gi|40788942|dbj|BAA05022.2|/1.53062e-86/KIAA0040 [Homo sapiens]
10906	3196	1235	2671	12.2384072716434	32.0103080641464	1.38712074599273	Up	1.47484e-186	1.30534346268657e-184	TRAFD1	1	GO:0044464//cell part	GO:0046914//transition metal ion binding	GO:0010033//response to organic substance;GO:0031348//negative regulation of defense response	gi|5729828|ref|NP_006691.1|/0/TRAF-type zinc finger domain-containing protein 1 [Homo sapiens]
400745	3834	230	496	1.89994243224159	4.95509864039538	1.38295807127216	Up	5.83472e-36	1.41416442506812e-34	SH2D5	1	-	-	-	gi|156938287|ref|NP_001096631.1|/0/SH2 domain-containing protein 5 isoform 1 [Homo sapiens]//gi|56206915|emb|CAI23392.1|/0/SH2 domain containing 5 [Homo sapiens]
9901	8977	22	47	0.0776168780481103	0.200534624506797	1.36940904487	Up	0.0001397142	0.000590383757244656	SRGAP3	2	GO:0044444//cytoplasmic part	GO:0005488//binding;GO:0008047//enzyme activator activity	GO:0009966//regulation of signal transduction;GO:0035556//intracellular signal transduction;GO:0043087//regulation of GTPase activity	gi|24307967|ref|NP_055665.1|/0/SLIT-ROBO Rho GTPase-activating protein 3 isoform a [Homo sapiens]//gi|75677374|ref|NP_001028289.1|/0/SLIT-ROBO Rho GTPase-activating protein 3 isoform b [Homo sapiens]
89944	3178	83	177	0.82715883748705	2.13325174660204	1.36681793056573	Up	1.304796e-13	1.40255715045317e-12	GLB1L2	3	-	GO:0016798//hydrolase activity, acting on glycosyl bonds;GO:0043167//ion binding	GO:0044238//primary metabolic process	gi|31543093|ref|NP_612351.2|/0/beta-galactosidase-1-like protein 2 precursor [Homo sapiens]
2877	1311	1339	2855	32.3476399127845	83.4115434147054	1.36658659675555	Up	8.55906e-195	7.84874625773196e-193	GPX2	3	GO:0044424//intracellular part;GO:0044444//cytoplasmic part	GO:0004601//peroxidase activity	GO:0002437//inflammatory response to antigenic stimulus;GO:0008152//metabolic process;GO:0009608//response to symbiont;GO:0044419//interspecies interaction between organisms;GO:0048871//multicellular organismal homeostasis	gi|119601295|gb|EAW80889.1|/3.98297e-64/glutathione peroxidase 2 (gastrointestinal) [Homo sapiens]//gi|119601295|gb|EAW80889.1|/5.20192e-64/glutathione peroxidase 2 (gastrointestinal) [Homo sapiens]//gi|579930|emb|CAA48394.1|/2.28112e-107/glutathione peroxidase-GI [Homo sapiens]
968	1872	1185	2526	20.0482846826898	51.683300292359	1.36621939183159	Up	1.642542e-172	1.34658166728111e-170	CD68	1	GO:0005626//insoluble fraction;GO:0016020//membrane;GO:0031090//organelle membrane;GO:0043231//intracellular membrane-bounded organelle;GO:0044444//cytoplasmic part	-	-	gi|91199548|ref|NP_001242.2|/7.3945e-113/macrosialin isoform A precursor [Homo sapiens]//gi|91199550|ref|NP_001035148.1|/5.378e-113/macrosialin isoform B precursor [Homo sapiens]
8626	4927	57	121	0.366401301839212	0.94064455185236	1.36022503493951	Up	1.081798e-09	8.6612000090009e-09	TP63	1	GO:0005792//microsome;GO:0031981//nuclear lumen;GO:0043005//neuron projection;GO:0043234//protein complex;GO:0044427//chromosomal part;GO:0044444//cytoplasmic part	GO:0001071//nucleic acid binding transcription factor activity;GO:0005515//protein binding;GO:0043169//cation binding;GO:0043565//sequence-specific DNA binding;GO:0043566//structure-specific DNA binding	GO:0000077//DNA damage checkpoint;GO:0001655//urogenital system development;GO:0001738//morphogenesis of a polarized epithelium;GO:0001942//hair follicle development;GO:0002067;GO:0003002//regionalization;GO:0007267//cell-cell signaling;GO:0007569//cell aging;GO:0008284//positive regulation of cell proliferation;GO:0008593//regulation of Notch signaling pathway;GO:0008630//intrinsic apoptotic sig…	gi|169234657|ref|NP_001108450.1|/0/tumor protein 63 isoform 2 [Homo sapiens]//gi|169234659|ref|NP_001108451.1|/0/tumor protein 63 isoform 3 [Homo sapiens]//gi|169234661|ref|NP_001108452.1|/0/tumor protein 63 isoform 4 [Homo sapiens]//gi|169234665|ref|NP_001108454.1|/0/tumor protein 63 isoform 6 [Homo sapiens]//gi|31543818|ref|NP_003713.3|/0/tumor protein 63 isoform 1 [Homo sapiens]//gi|7248450|gb…
51673	1146	75	159	2.07272344787567	5.31416754943011	1.35831607661814	Up	2.8609e-12	2.80724826254826e-11	TPPP3	2	GO:0015630//microtubule cytoskeleton	GO:0008092//cytoskeletal protein binding;GO:0046872//metal ion binding	GO:0000226//microtubule cytoskeleton organization	gi|56676375|ref|NP_057224.2|/8.44515e-96/tubulin polymerization-promoting protein family member 3 [Homo sapiens]//gi|56676375|ref|NP_057224.2|/9.52897e-96/tubulin polymerization-promoting protein family member 3 [Homo sapiens]
26270	1565	249	525	5.03906220869107	12.8489517395649	1.35042349231507	Up	1.169574e-36	2.86989261517241e-35	FBXO6	5	GO:0031461//cullin-RING ubiquitin ligase complex	GO:0005515//protein binding;GO:0019787//small conjugating protein ligase activity	GO:0006259//DNA metabolic process;GO:0006974//response to DNA damage stimulus;GO:0043161//proteasomal ubiquitin-dependent protein catabolic process	gi|6164622|gb|AAF04470.1|AF129536_1/0/F-box protein Fbx6 [Homo sapiens]
10158	894	281	592	9.95482238666087	25.3633680785599	1.34927885723769	Up	4.55054e-41	1.21918835240964e-39	PDZK1IP1	3	GO:0031224//intrinsic to membrane	-	-	gi|384475749|ref|NP_001245020.1|/1.20144e-41/PDZK1-interacting protein 1 precursor [Macaca mulatta]
4868	5024	75	158	0.472798780108583	1.20456486830536	1.34921386951089	Up	4.31976e-12	4.18564980392157e-11	NPHS1	3	GO:0005626//insoluble fraction;GO:0016021//integral to membrane;GO:0032991//macromolecular complex	GO:0042805//actinin binding	GO:0000165//MAPK cascade;GO:0003008;GO:0048513//organ development	gi|4758822|ref|NP_004637.1|/0/nephrin precursor [Homo sapiens]
1506	1197	47	99	1.24356480478395	3.16784395555473	1.34901958023163	Up	4.31192e-08	2.95945435185185e-07	CTRL	2	GO:0044421//extracellular region part	GO:0004175//endopeptidase activity	GO:0019538//protein metabolic process;GO:0032501//multicellular organismal process	gi|62897905|dbj|BAD96892.1|/3.21383e-134/chymotrypsin-like variant [Homo sapiens]
153684	2261	57	119	0.798433973534629	2.01590069898938	1.33617956097286	Up	2.47062e-09	1.90352229536596e-08	LOC153684	1	-	-	-	gi|34529674|dbj|BAC85747.1|/3.95506e-79/unnamed protein product [Homo sapiens]
9111	1501	840	1752	17.7240639561451	44.7070636029036	1.33479335376471	Up	4.48046e-116	2.73908534020618e-114	NMI	2	GO:0031981//nuclear lumen	GO:0000989//transcription factor binding transcription factor activity;GO:0005488//binding	GO:0006351//transcription, DNA-dependent;GO:0006952//defense response;GO:0007243//intracellular protein kinase cascade	gi|188219599|ref|NP_004679.2|/2.63801e-171/N-myc-interactor [Homo sapiens]
2920	1234	299	623	7.67398141878326	19.3372905785553	1.33333849065556	Up	2.2526e-42	6.1842212962963e-41	CXCL2	3	GO:0000267//cell fraction;GO:0044421//extracellular region part	GO:0005125//cytokine activity;GO:0030234//enzyme regulator activity	GO:0006952//defense response;GO:0007010//cytoskeleton organization;GO:0007166//cell surface receptor signaling pathway;GO:0008283//cell proliferation;GO:0009607//response to biotic stimulus;GO:0030595//leukocyte chemotaxis;GO:0048731	gi|4504155|ref|NP_002080.1|/7.22966e-36/C-X-C motif chemokine 2 precursor [Homo sapiens]
375287	3914	430	893	3.47946401173284	8.73883167086172	1.32857532736142	Up	1.178962e-59	4.33341611157025e-58	RBM43	2	-	GO:0003676//nucleic acid binding	-	gi|38348394|ref|NP_940959.1|/0/RNA-binding protein 43 [Homo sapiens]
387097	1444	40	83	0.877318955222723	2.20157576336998	1.32736314828922	Up	7.38166e-07	4.40079528820375e-06	C6orf147	1	GO:0031224//intrinsic to membrane	GO:0003676//nucleic acid binding	-	gi|353523794|ref|NP_001238803.1|/1.0265e-31/KH homology domain-containing protein 1 isoform 1 [Homo sapiens]
7726	3617	1549	3213	13.5633704520884	34.0239673683175	1.32683564851151	Up	2.86896e-209	2.80432958241758e-207	TRIM26	1	GO:0044424//intracellular part	GO:0003676//nucleic acid binding;GO:0046914//transition metal ion binding	-	gi|169234592|ref|NP_001108439.1|/0/tripartite motif-containing protein 26 [Macaca mulatta]
55068	3047	27	56	0.280644169890249	0.703944320224712	1.32671923172379	Up	4.90092e-05	0.000224941606811146	ENOX1	1	GO:0016020//membrane;GO:0044421//extracellular region part	GO:0003824//catalytic activity;GO:0005488//binding	GO:0006091//generation of precursor metabolites and energy;GO:0051234//establishment of localization	gi|296481918|gb|DAA24033.1|/0/candidate growth-related and time keeping constitutive hydroquinone (NADH) oxidase-like [Bos taurus]
9737	5997	41	85	0.216528228385051	0.542884713834891	1.32609074334928	Up	5.53086e-07	3.35129425749319e-06	GPRASP1	1	GO:0043231//intracellular membrane-bounded organelle	GO:0005488//binding	-	gi|58257650|dbj|BAA23715.3|/0/KIAA0443 [Homo sapiens]
58985	2988	196	406	2.07749598379314	5.20437014457967	1.32487788489963	Up	6.18756e-28	1.20963398241758e-26	IL22RA1	3	GO:0031224//intrinsic to membrane	GO:0004896//cytokine receptor activity	-	gi|31317239|ref|NP_067081.2|/0/interleukin-22 receptor subunit alpha-1 precursor [Homo sapiens]
159091	2523	56	116	0.70296789531441	1.76101670256543	1.32487788489963	Up	4.95008e-09	3.72512365482234e-08	FAM122C	1	-	-	-	gi|20270387|ref|NP_620174.1|/4.28401e-56/protein FAM122C isoform 2 [Homo sapiens]//gi|283046649|ref|NP_001164250.1|/5.95477e-82/protein FAM122C isoform 1 [Homo sapiens]//gi|283046653|ref|NP_001164251.1|/5.25125e-39/protein FAM122C isoform 3 [Homo sapiens]//gi|283046653|ref|NP_001164251.1|/6.1914e-39/protein FAM122C isoform 3 [Homo sapiens]//gi|283046653|ref|NP_001164251.1|/6.94323e-49/protein FAM…
30844	2904	518	1071	5.64934194176097	14.1258826872365	1.32218628889336	Up	1.148272e-70	4.76171535664336e-69	EHD4	3	GO:0005769//early endosome;GO:0010008//endosome membrane	GO:0017111//nucleoside-triphosphatase activity;GO:0032559;GO:0032561//guanyl ribonucleotide binding;GO:0046872//metal ion binding	GO:0001934//positive regulation of protein phosphorylation;GO:0006897//endocytosis;GO:0009207;GO:0016197//endosomal transport;GO:0051259//protein oligomerization;GO:0070848//response to growth factor stimulus	gi|158258705|dbj|BAF85323.1|/0/unnamed protein product [Homo sapiens]
5081	6053	74	153	0.387191451673878	0.968151880383631	1.32218628889336	Up	1.95255e-11	1.80446049350649e-10	PAX7	2	GO:0043231//intracellular membrane-bounded organelle	GO:0001071//nucleic acid binding transcription factor activity;GO:0003677//DNA binding	GO:0001501//skeletal system development;GO:0006351//transcription, DNA-dependent;GO:0009953//dorsal/ventral pattern formation;GO:0014816//satellite cell differentiation;GO:0021515//cell differentiation in spinal cord;GO:0042246//tissue regeneration;GO:0043066//negative regulation of apoptotic process;GO:0045165//cell fate commitment;GO:0048729//tissue morphogenesis	gi|207029223|ref|NP_001128726.1|/0/paired box protein Pax-7 isoform 3 [Homo sapiens] //gi|4505619|ref|NP_002575.1|/0/paired box protein Pax-7 isoform 1 [Homo sapiens]//gi|7524359|ref|NP_039236.1|/0/paired box protein Pax-7 isoform 2 [Homo sapiens]
22849	5877	30	62	0.161670312830731	0.40407197948094	1.32155752660802	Up	2.03552e-05	9.94559209008514e-05	CPEB3	1	-	GO:0003676//nucleic acid binding	-	gi|40788991|dbj|BAA76784.2|/0/KIAA0940 protein [Homo sapiens]//gi|50345881|ref|NP_055727.3|/0/cytoplasmic polyadenylation element-binding protein 3 isoform 1 [Homo sapiens]
283120	2322	76	157	1.03661166474981	2.58976390399884	1.3209450472777	Up	1.106288e-11	1.04076486092015e-10	H19	1	-	-	-	gi|119622882|gb|EAX02477.1|/2.37981e-87/hCG1640777, isoform CRA_a [Homo sapiens]
9966	6705	119	245	0.56209910510683	1.39955522055116	1.31607198752428	Up	2.57814e-17	3.44332662162162e-16	TNFSF15	1	GO:0016021//integral to membrane;GO:0044421//extracellular region part	GO:0032813//tumor necrosis factor receptor superfamily binding	GO:0002376//immune system process;GO:0006915//apoptotic process;GO:0007249//I-kappaB kinase/NF-kappaB cascade;GO:0043170;GO:0050707//regulation of cytokine secretion	gi|23510445|ref|NP_005109.2|/9.76278e-143/tumor necrosis factor ligand superfamily member 15 isoform VEGI-251 precursor [Homo sapiens]//gi|324072728|ref|NP_001191273.1|/3.34171e-108/tumor necrosis factor ligand superfamily member 15 isoform VEGI-192 [Homo sapiens]
1520	4107	468	959	3.60899154728436	8.94368800493923	1.30927409726438	Up	1.567784e-62	5.92163001273885e-61	CTSS	1	GO:0000323//lytic vacuole	GO:0004175//endopeptidase activity	GO:0002376//immune system process;GO:0019538//protein metabolic process	gi|23110962|ref|NP_004070.3|/0/cathepsin S isoform 1 preproprotein [Homo sapiens]//gi|315075311|ref|NP_001186668.1|/3.84872e-160/cathepsin S isoform 2 preproprotein [Homo sapiens]
27063	1994	41	84	0.651213533412814	1.61352934583102	1.30901722999034	Up	8.33222e-07	4.93278515141431e-06	ANKRD1	2	GO:0030017//sarcomere;GO:0043231//intracellular membrane-bounded organelle;GO:0043234//protein complex	GO:0003676//nucleic acid binding;GO:0003712//transcription cofactor activity	GO:0006355//regulation of transcription, DNA-dependent;GO:0006629//lipid metabolic process;GO:0006950//response to stress;GO:0023052//signaling	gi|38327522|ref|NP_055206.2|/7.13661e-170/ankyrin repeat domain-containing protein 1 [Homo sapiens]
103	6730	9751	19881	45.88796589581	113.147743556545	1.30202005196839	Up	0	0	ADAR	1	GO:0031981//nuclear lumen	GO:0003723//RNA binding;GO:0004000//adenosine deaminase activity;GO:0043169//cation binding	GO:0006396//RNA processing;GO:0016458//gene silencing;GO:0016553//base conversion or substitution editing;GO:0019221//cytokine-mediated signaling pathway	gi|62089368|dbj|BAD93128.1|/0/adenosine deaminase, RNA-specific isoform ADAR-a variant [Homo sapiens]//gi|70166852|ref|NP_001102.2|/0/double-stranded RNA-specific adenosine deaminase isoform a [Homo sapiens]//gi|70166944|ref|NP_056655.2|/0/double-stranded RNA-specific adenosine deaminase isoform b [Homo sapiens]//gi|70167032|ref|NP_056656.2|/0/double-stranded RNA-specific adenosine deaminase isof…
342908	1868	26	53	0.440819899021439	1.08673019479781	1.30173254825177	Up	9.96442e-05	0.000433098049841192	ZNF404	2	GO:0043231//intracellular membrane-bounded organelle	GO:0003676//nucleic acid binding;GO:0046914//transition metal ion binding	GO:0006351//transcription, DNA-dependent	gi|154759253|ref|NP_001028891.2|/0/zinc finger protein 404 [Homo sapiens]
221806	5583	26	53	0.147492669061803	0.363605947319058	1.30173254825177	Up	9.96442e-05	0.000432992261358085	VWDE	1	-	-	-	gi|209571555|ref|NP_001129396.1|/0/von Willebrand factor D and EGF domain-containing protein precursor [Homo sapiens]
3214	2042	34	69	0.527336574750426	1.29424378862638	1.29531342735749	Up	9.55234e-06	4.90577738452656e-05	HOXB4	4	GO:0043231//intracellular membrane-bounded organelle	GO:0001071//nucleic acid binding transcription factor activity;GO:0003677//DNA binding	GO:0002009//morphogenesis of an epithelium;GO:0003002//regionalization;GO:0006357//regulation of transcription from RNA polymerase II promoter;GO:0017145//stem cell division;GO:0030097//hemopoiesis;GO:0048562//embryonic organ morphogenesis	gi|359320350|ref|XP_003639319.1|/2.24314e-102/PREDICTED: homeobox protein Hox-B4 [Canis lupus familiaris]
162394	4660	363	735	2.46709244311698	6.04121314622031	1.29202651355764	Up	2.19668e-47	6.61234131979696e-46	SLFN5	3	GO:0043231//intracellular membrane-bounded organelle	GO:0032559	GO:0048869//cellular developmental process	gi|119600565|gb|EAW80159.1|/0/likely ortholog of mouse schlafen 5 [Homo sapiens]
140699	3481	42	85	0.382128985897355	0.935271367097915	1.2913253251886	Up	9.36488e-07	5.5147704468719e-06	C20orf132	1	-	-	-	gi|123231626|emb|CAI42666.2|/0/chromosome 20 open reading frame 132 [Homo sapiens]//gi|194595501|ref|NP_689716.4|/0/uncharacterized protein C20orf132 isoform 1 [Homo sapiens]//gi|47578111|ref|NP_998796.1|/0/uncharacterized protein C20orf132 isoform 2 [Homo sapiens]
81894	1584	878	1768	17.5551301394876	42.751348661901	1.28407724168573	Up	2.32584e-110	1.37922312e-108	SLC25A28	3	GO:0019866//organelle inner membrane;GO:0031224//intrinsic to membrane;GO:0043231//intracellular membrane-bounded organelle	-	GO:0000041//transition metal ion transport	gi|28703800|gb|AAH47312.1|/9.74152e-180/SLC25A28 protein, partial [Homo sapiens]
80761	1625	312	625	6.08087314243973	14.7315820310762	1.27656197251686	Up	7.96444e-40	2.10844326785714e-38	UPK3B	1	GO:0031224//intrinsic to membrane	-	GO:0010467//gene expression	gi|13399330|ref|NP_085047.1|/5.51434e-162/uroplakin-3b isoform a precursor [Homo sapiens]//gi|33149306|ref|NP_872625.1|/3.36323e-145/uroplakin-3b isoform b precursor [Homo sapiens]
5734	3432	57	114	0.526007929534323	1.27227299359295	1.27425181182966	Up	1.86089e-08	1.32315080335731e-07	PTGER4	2	GO:0031224//intrinsic to membrane	GO:0004955//prostaglandin receptor activity	GO:0001503//ossification;GO:0002376//immune system process;GO:0007187//G-protein coupled receptor signaling pathway, coupled to cyclic nucleotide second messenger	gi|4506259|ref|NP_000949.1|/0/prostaglandin E2 receptor EP4 subtype [Homo sapiens]
25819	1971	120	240	1.92823222426425	4.66387985154315	1.27425181182966	Up	3.12552e-16	3.92399441072689e-15	CCRN4L	2	GO:0043231//intracellular membrane-bounded organelle	GO:0001071//nucleic acid binding transcription factor activity	GO:0006351//transcription, DNA-dependent	gi|31083028|ref|NP_036250.2|/0/nocturnin [Homo sapiens]
57834	3395	71	142	0.662343509317043	1.60203242588316	1.27425181182966	Up	3.39716e-10	2.84536141242938e-09	CYP4F11	1	GO:0031090//organelle membrane;GO:0031224//intrinsic to membrane;GO:0042598;GO:0043231//intracellular membrane-bounded organelle	GO:0005506//iron ion binding;GO:0016709//oxidoreductase activity, acting on paired donors, with incorporation or reduction of molecular oxygen, NAD(P)H as one donor, and incorporation of one atom of oxygen;GO:0016712//oxidoreductase activity, acting on paired donors, with incorporation or reduction of molecular oxygen, reduced flavin or flavoprotein as one donor, and incorporation of one atom of …	GO:0006690//icosanoid metabolic process;GO:0006952//defense response	gi|193083178|ref|NP_067010.3|/0/cytochrome P450 4F11 precursor [Homo sapiens]
348801	2233	45	90	0.638246593264359	1.54374840809307	1.27425181182966	Up	5.87982e-07	3.55064486761711e-06	LNP1	1	-	-	-	gi|146260273|ref|NP_001078920.1|/1.24868e-85/leukemia NUP98 fusion partner 1 [Homo sapiens]
202	7553	140	279	0.587047530742174	1.41484040849235	1.26909010671389	Up	1.633754e-18	2.30853722478157e-17	AIM1	2	-	GO:0030246//carbohydrate binding	-	gi|62988361|ref|NP_001615.1|/0/absent in melanoma 1 protein [Homo sapiens]
1267	5222	4662	9280	28.2748374166727	68.0665666882051	1.26742761271573	Up	0	0	CNP	4	GO:0005626//insoluble fraction;GO:0044421//extracellular region part;GO:0044425//membrane part;GO:0048770	GO:0004112//cyclic-nucleotide phosphodiesterase activity;GO:0032559	GO:0007267//cell-cell signaling;GO:0007626//locomotory behavior;GO:0009125;GO:0044260;GO:0048667//cell morphogenesis involved in neuron differentiation	gi|94721261|ref|NP_149124.3|/0/2',3'-cyclic-nucleotide 3'-phosphodiesterase [Homo sapiens]
12	1629	177	352	3.44125532730917	8.27645418958929	1.26607788038396	Up	7.1974e-23	1.2068025070688e-21	SERPINA3	4	GO:0043231//intracellular membrane-bounded organelle	GO:0003676//nucleic acid binding;GO:0004866//endopeptidase inhibitor activity	GO:0002526//acute inflammatory response;GO:0006508//proteolysis;GO:0006629//lipid metabolic process;GO:0010466//negative regulation of peptidase activity;GO:0010669//epithelial structure maintenance	gi|193787435|dbj|BAG52641.1|/0/unnamed protein product [Homo sapiens]
643596	1514	69	137	1.44340408557746	3.46591117534303	1.26375943801202	Up	8.91662e-10	7.18417888586957e-09	RNF224	1	-	GO:0046872//metal ion binding	-	gi|298160964|ref|NP_001177157.1|/5.17168e-74/RING finger protein 224 [Homo sapiens]
727897	17916	703	1394	1.24273630505296	2.98019345352939	1.26188577862554	Up	4.18934e-85	2.05312282644628e-83	MUC5B	2	-	GO:0005488//binding	-	gi|301172750|ref|NP_002449.2|/0/mucin-5B precursor [Homo sapiens]
284021	1488	86	170	1.83045996531214	4.37591347966108	1.25737799326526	Up	1.041288e-11	9.81691230524642e-11	MILR1	1	GO:0031224//intrinsic to membrane	-	-	gi|194374637|dbj|BAG62433.1|/0/unnamed protein product [Homo sapiens]
6296	2158	217	428	3.18473285427629	7.59652663771159	1.25416756578633	Up	4.44416e-27	8.46484008565311e-26	ACSM3	2	GO:0044429//mitochondrial part	GO:0016878//acid-thiol ligase activity;GO:0032559;GO:0043169//cation binding	GO:0006631//fatty acid metabolic process;GO:0008015//blood circulation	gi|42544132|ref|NP_005613.2|/0/acyl-coenzyme A synthetase ACSM3, mitochondrial isoform 1 [Homo sapiens]//gi|42544134|ref|NP_973729.1|/0/acyl-coenzyme A synthetase ACSM3, mitochondrial isoform 2 [Homo sapiens]
8740	2894	115	226	1.25853132087323	2.99111181805818	1.24894072330047	Up	6.09828e-15	7.10467591355599e-14	TNFSF14	3	GO:0031224//intrinsic to membrane;GO:0044421//extracellular region part;GO:0044424//intracellular part	GO:0004869//cysteine-type endopeptidase inhibitor activity;GO:0032813//tumor necrosis factor receptor superfamily binding	GO:0002260//lymphocyte homeostasis;GO:0007249//I-kappaB kinase/NF-kappaB cascade;GO:0009612//response to mechanical stimulus;GO:0012502//induction of programmed cell death;GO:0031294;GO:0042110//T cell activation	gi|25952144|ref|NP_003798.2|/1.84998e-116/tumor necrosis factor ligand superfamily member 14 isoform 1 precursor [Homo sapiens]//gi|291045244|ref|NP_742011.2|/5.9028e-104/tumor necrosis factor ligand superfamily member 14 isoform 2 [Homo sapiens]
4151	1170	110	216	2.97763553093114	7.07115937491658	1.24777960046847	Up	2.50878e-14	2.81229969754253e-13	MB	1	-	GO:0005506//iron ion binding;GO:0022892	GO:0000302//response to reactive oxygen species;GO:0009719;GO:0014721;GO:0015669//gas transport;GO:0030218//erythrocyte differentiation;GO:0045444//fat cell differentiation	gi|119580469|gb|EAW60065.1|/4.79323e-86/myoglobin, isoform CRA_a [Homo sapiens]//gi|119580469|gb|EAW60065.1|/5.28312e-86/myoglobin, isoform CRA_a [Homo sapiens]//gi|119580469|gb|EAW60065.1|/5.40992e-86/myoglobin, isoform CRA_a [Homo sapiens]
9567	5074	655	1286	4.08842044850589	9.70763060289839	1.24757564273279	Up	2.76238e-77	1.23164762406015e-75	GTPBP1	4	-	GO:0017111//nucleoside-triphosphatase activity;GO:0032561//guanyl ribonucleotide binding	GO:0002376//immune system process;GO:0009207;GO:0023052//signaling	gi|82546879|ref|NP_004277.2|/0/GTP-binding protein 1 [Homo sapiens]
5148	1064	26	51	0.773920649785759	1.83590956515104	1.24623743566006	Up	0.000225134	0.000916506604118993	PDE6G	3	GO:0044444//cytoplasmic part	GO:0004112//cyclic-nucleotide phosphodiesterase activity;GO:0004114//3',5'-cyclic-nucleotide phosphodiesterase activity;GO:0019002//GMP binding;GO:0030234//enzyme regulator activity	GO:0000165//MAPK cascade;GO:0001775//cell activation;GO:0007599//hemostasis;GO:0008277//regulation of G-protein coupled receptor protein signaling pathway;GO:0009967//positive regulation of signal transduction;GO:0050953//sensory perception of light stimulus	gi|119610072|gb|EAW89666.1|/2.86312e-75/phosphodiesterase 6G, cGMP-specific, rod, gamma [Homo sapiens] //gi|332849303|ref|XP_001154701.2|/8.04722e-16/PREDICTED: hypothetical protein LOC746726 [Pan troglodytes]
9429	4445	195	382	1.38940085158388	3.29165517958715	1.2443503261158	Up	4.62682e-24	8.03819607421875e-23	ABCG2	1	GO:0031224//intrinsic to membrane	GO:0032559;GO:0042626//ATPase activity, coupled to transmembrane movement of substances;GO:0042802//identical protein binding;GO:0051184	GO:0006082//organic acid metabolic process;GO:0006875//cellular metal ion homeostasis;GO:0009207;GO:0042221//response to chemical stimulus;GO:0051181//cofactor transport	gi|383792176|ref|NP_001244315.1|/0/ATP-binding cassette sub-family G member 2 isoform 2 [Homo sapiens]//gi|62526033|ref|NP_004818.2|/0/ATP-binding cassette sub-family G member 2 isoform 1 [Homo sapiens]
54877	5559	399	778	2.27321721517046	5.36050443109569	1.2376332205935	Up	6.84768e-47	2.04053981909548e-45	ZCCHC2	4	GO:0044424//intracellular part	GO:0005543//phospholipid binding;GO:0046914//transition metal ion binding	GO:0009987//cellular process	gi|170016069|ref|NP_060212.4|/0/zinc finger CCHC domain-containing protein 2 [Homo sapiens]
100505666	1617	59	115	1.1555978000797	2.72402166189968	1.23709881341219	Up	3.40798e-08	2.35631419354839e-07	LOC100505666	1	GO:0016021//integral to membrane	GO:0005003//ephrin receptor activity;GO:0005102//receptor binding	GO:0007154//cell communication	gi|119573526|gb|EAW53141.1|/2.53756e-54/hCG20026 [Homo sapiens]//gi|119573526|gb|EAW53141.1|/5.36992e-49/hCG20026 [Homo sapiens]
494514	860	55	107	2.02548463441246	4.76549548958768	1.23435908470615	Up	1.074474e-07	7.0769687004813e-07	C18orf56	2	GO:0000267//cell fraction;GO:0044444//cytoplasmic part	GO:0016597//amino acid binding;GO:0042083//5,10-methylenetetrahydrofolate-dependent methyltransferase activity	GO:0000082//G1/S transition of mitotic cell cycle;GO:0002069;GO:0006213//pyrimidine nucleoside metabolic process;GO:0006259//DNA metabolic process;GO:0009112;GO:0009177;GO:0009887//organ morphogenesis;GO:0017085//response to insecticide;GO:0019087//transformation of host cell by virus;GO:0031960//response to corticosteroid stimulus;GO:0040007//growth;GO:0048017//inositol lipid-mediated signaling	gi|119622128|gb|EAX01723.1|/9.8091e-46/chromosome 18 open reading frame 56 [Homo sapiens]
3696	8787	71	138	0.255907159910249	0.601535408302054	1.23302914910315	Up	1.621602e-09	1.27534480901857e-08	ITGB8	2	GO:0005887//integral to plasma membrane	GO:0004871//signal transducer activity;GO:0005488//binding	GO:0001568//blood vessel development;GO:0006672//ceramide metabolic process;GO:0007166//cell surface receptor signaling pathway;GO:0031589//cell-substrate adhesion	gi|4504779|ref|NP_002205.1|/0/integrin beta-8 precursor [Homo sapiens]
100128927	3651	289	561	2.50697916404907	5.88536991249733	1.23118308993777	Up	5.08484e-34	1.18868992904074e-32	ZBTB42	1	GO:0043231//intracellular membrane-bounded organelle	GO:0003676//nucleic acid binding;GO:0046914//transition metal ion binding	GO:0000122//negative regulation of transcription from RNA polymerase II promoter	gi|212286156|ref|NP_001131073.1|/0/zinc finger and BTB domain-containing protein 42 [Homo sapiens]
843	5906	190	368	1.01888430644644	2.38658613060171	1.22795815955572	Up	8.67652e-23	1.4479858424015e-21	CASP10	3	GO:0016020//membrane;GO:0044444//cytoplasmic part	GO:0004175//endopeptidase activity;GO:0005515//protein binding	GO:0006917//induction of apoptosis;GO:0007249//I-kappaB kinase/NF-kappaB cascade;GO:0019538//protein metabolic process	gi|330864684|ref|NP_001193471.1|/0/caspase-10 isoform 5 preproprotein [Homo sapiens]//gi|330864823|ref|NP_001193453.1|/0/caspase-10 isoform 6 preproprotein [Homo sapiens]//gi|47078267|ref|NP_001221.2|/0/caspase-10 isoform 3 preproprotein [Homo sapiens]//gi|47078269|ref|NP_116756.2|/0/caspase-10 isoform 2 preproprotein [Homo sapiens]//gi|47078272|ref|NP_116759.2|/0/caspase-10 isoform 1 preproprote…
57194	5235	513	992	3.10359750285696	7.25801267899747	1.22563310660948	Up	2.0264e-58	7.32716585365854e-57	ATP10A	3	GO:0031224//intrinsic to membrane	GO:0005548//phospholipid transporter activity;GO:0032559;GO:0042625//ATPase activity, coupled to transmembrane movement of ions;GO:0046872//metal ion binding	GO:0006811//ion transport;GO:0006869//lipid transport;GO:0009206;GO:0009207;GO:0065008	gi|14424433|ref|NP_077816.1|/0/probable phospholipid-transporting ATPase VA [Homo sapiens]
57507	5645	103	199	0.57788043776876	1.35024278881822	1.22437590519009	Up	5.7626e-13	5.91555995383728e-12	ZNF608	2	-	GO:0046872//metal ion binding	-	gi|20521822|dbj|BAA86595.2|/0/KIAA1281 protein [Homo sapiens]
4192	1194	88	170	2.33422684836813	5.45339971334647	1.22421112933006	Up	2.76708e-11	2.52442836923077e-10	MDK	1	-	GO:0005102//receptor binding;GO:0005539//glycosaminoglycan binding	GO:0006950//response to stress;GO:0023052//signaling;GO:0035270//endocrine system development;GO:0048522//positive regulation of cellular process;GO:0048869//cellular developmental process	gi|84311247|gb|ABC55426.1|/1.06776e-72/mutant truncated midkine B [Homo sapiens]//gi|84311247|gb|ABC55426.1|/1.25919e-71/mutant truncated midkine B [Homo sapiens]//gi|84311247|gb|ABC55426.1|/1.46382e-71/mutant truncated midkine B [Homo sapiens]//gi|84311247|gb|ABC55426.1|/1.65826e-71/mutant truncated midkine B [Homo sapiens]//gi|84311247|gb|ABC55426.1|/1.77341e-71/mutant truncated midkine B [Homo…
84106	2235	28	54	0.396775838898939	0.925420186650157	1.22178439193552	Up	0.0001855648	0.0007654063974032	PRAM1	4	-	GO:0005488//binding	-	gi|302318952|ref|NP_115528.4|/0/PML-RARA-regulated adapter molecule 1 [Homo sapiens]
89866	4024	69	133	0.543070026233668	1.26594956917151	1.22100979055268	Up	4.21798e-09	3.19038538265306e-08	SEC16B	2	GO:0012505//endomembrane system;GO:0031090//organelle membrane;GO:0043231//intracellular membrane-bounded organelle	-	GO:0006810//transport	gi|116235480|ref|NP_149118.2|/0/protein transport protein Sec16B [Homo sapiens]
330	6932	1670	3217	7.62996651089329	17.7752305863139	1.22011964512099	Up	6.9214e-184	5.9772672815534e-182	BIRC3	2	GO:0032991//macromolecular complex;GO:0043231//intracellular membrane-bounded organelle;GO:0044425//membrane part	GO:0019787//small conjugating protein ligase activity;GO:0046914//transition metal ion binding	GO:0007165//signal transduction;GO:0032446//protein modification by small protein conjugation;GO:0043066//negative regulation of apoptotic process;GO:0048232//male gamete generation;GO:0051259//protein oligomerization	gi|4502139|ref|NP_001156.1|/0/baculoviral IAP repeat-containing protein 3 [Homo sapiens]
1308	5610	89	171	0.5024488540526	1.16749757059117	1.21637089574915	Up	3.05114e-11	2.7764593657289e-10	COL17A1	3	GO:0016021//integral to membrane;GO:0030054//cell junction	-	GO:0007044//cell-substrate junction assembly;GO:0009888//tissue development;GO:0031589//cell-substrate adhesion	gi|179517|gb|AAA35605.1|/0/autoantigen, partial [Homo sapiens]
339541	1698	37	71	0.690126577438746	1.60156068488614	1.21454556570539	Up	1.959104e-05	9.59066047330765e-05	C1orf228	1	-	-	-	gi|224500884|ref|NP_001139108.1|/0/uncharacterized protein C1orf228 [Homo sapiens]
6775	2840	208	397	2.31958189118887	5.35420386354819	1.20680729083152	Up	7.775e-24	1.33769100580271e-22	STAT4	1	GO:0031981//nuclear lumen	GO:0001071//nucleic acid binding transcription factor activity;GO:0003677//DNA binding;GO:0046872//metal ion binding;GO:0060089	GO:0002237//response to molecule of bacterial origin;GO:0006351//transcription, DNA-dependent;GO:0006464//cellular protein modification process;GO:0007166//cell surface receptor signaling pathway;GO:0007243//intracellular protein kinase cascade;GO:0043331//response to dsRNA	gi|4507255|ref|NP_003142.1|/0/signal transducer and activator of transcription 4 [Homo sapiens]
51313	4854	273	521	1.78126112472322	4.11112505547916	1.20663423318831	Up	9.11878e-31	1.94512105755396e-29	FAM198B	1	GO:0012505//endomembrane system;GO:0031224//intrinsic to membrane;GO:0043231//intracellular membrane-bounded organelle	-	-	gi|190358490|ref|NP_001026870.2|/0/protein FAM198B isoform 1 [Homo sapiens]//gi|32526911|ref|NP_057697.2|/0/protein FAM198B isoform 2 [Homo sapiens]
10437	1051	512	977	15.4287932570624	35.6052946482776	1.20646656379805	Up	3.50332e-56	1.22685162992126e-54	IFI30	3	GO:0000323//lytic vacuole;GO:0044459//plasma membrane part	GO:0016491//oxidoreductase activity	GO:0002474//antigen processing and presentation of peptide antigen via MHC class I;GO:0008152//metabolic process;GO:0019221//cytokine-mediated signaling pathway	gi|307042|gb|AAA36105.1|/9.22454e-144/gamma-interferon-inducible protein precursor [Homo sapiens]
6590	598	226	431	11.9693886757192	27.6057037191037	1.20561690850358	Up	1.058764e-25	1.94379892260062e-24	SLPI	2	GO:0044421//extracellular region part	GO:0004866//endopeptidase inhibitor activity	GO:0010466//negative regulation of peptidase activity	gi|4507065|ref|NP_003055.1|/1.45874e-79/antileukoproteinase precursor [Homo sapiens]
5721	829	3441	6557	131.460371953754	302.951696962839	1.20445981461671	Up	0	0	PSME2	2	GO:0022624//proteasome accessory complex	GO:0061135	GO:0006520//cellular amino acid metabolic process;GO:0006915//apoptotic process;GO:0007050//cell cycle arrest;GO:0016070//RNA metabolic process;GO:0019882//antigen processing and presentation;GO:0030330//DNA damage response, signal transduction by p53 class mediator;GO:0043161//proteasomal ubiquitin-dependent protein catabolic process;GO:0051320//S phase;GO:0051439//regulation of ubiquitin-protei…	gi|30410792|ref|NP_002809.2|/4.62328e-122/proteasome activator complex subunit 2 [Homo sapiens]
840	2714	1056	2011	12.3230664271992	28.3808215945781	1.20355505877655	Up	3.0171e-113	1.80721242424242e-111	CASP7	1	GO:0005740//mitochondrial envelope;GO:0031090//organelle membrane;GO:0031981//nuclear lumen;GO:0042598	GO:0004175//endopeptidase activity;GO:0005488//binding	GO:0006917//induction of apoptosis;GO:0006919//activation of cysteine-type endopeptidase activity involved in apoptotic process;GO:0008637//apoptotic mitochondrial changes;GO:0009416//response to light stimulus;GO:0019538//protein metabolic process;GO:0048513//organ development	gi|15718698|ref|NP_203124.1|/0/caspase-7 isoform delta [Homo sapiens]//gi|15718698|ref|NP_203124.1|/2.42917e-178/caspase-7 isoform delta [Homo sapiens]//gi|15718698|ref|NP_203124.1|/3.34739e-151/caspase-7 isoform delta [Homo sapiens]//gi|388596700|ref|NP_001253986.1|/0/caspase-7 isoform e [Homo sapiens]//gi|388596702|ref|NP_001253987.1|/7.59417e-163/caspase-7 isoform f [Homo sapiens]
2266	1763	567	1077	10.185807429817	23.3983981868517	1.19984942143163	Up	3.176e-61	1.18203012552301e-59	FGG	2	GO:0005615//extracellular space;GO:0009986//cell surface;GO:0016020//membrane;GO:0031091//platelet alpha granule	GO:0005515//protein binding;GO:0043498//cell surface binding	GO:0001775//cell activation;GO:0006887//exocytosis;GO:0007599//hemostasis;GO:0010038//response to metal ion;GO:0023052//signaling;GO:0043623//cellular protein complex assembly	gi|70906437|ref|NP_000500.2|/0/fibrinogen gamma chain isoform gamma-A precursor [Homo sapiens]//gi|70906439|ref|NP_068656.2|/0/fibrinogen gamma chain isoform gamma-B precursor [Homo sapiens]
53630	2446	115	218	1.48903910163824	3.4136797609215	1.19694608566221	Up	1.282488e-13	1.38024570598911e-12	BCMO1	2	GO:0044444//cytoplasmic part	GO:0016702//oxidoreductase activity, acting on single donors with incorporation of molecular oxygen, incorporation of two atoms of oxygen;GO:0043169//cation binding	GO:0016101//diterpenoid metabolic process	gi|74027270|ref|NP_059125.2|/0/beta,beta-carotene 15,15'-monooxygenase [Homo sapiens]
8775	1865	2176	4120	36.9525803115194	84.6137837624066	1.1952175926499	Up	2.1841e-227	2.22029365714286e-225	NAPA	3	GO:0031201//SNARE complex;GO:0044444//cytoplasmic part	GO:0000149//SNARE binding	GO:0007270//neuron-neuron synaptic transmission;GO:0007417//central nervous system development;GO:0008105//asymmetric protein localization;GO:0015031//protein transport;GO:0016044//cellular membrane organization;GO:0016082//synaptic vesicle priming;GO:0030154//cell differentiation;GO:0048193//Golgi vesicle transport	gi|47933379|ref|NP_003818.2|/1.05679e-107/alpha-soluble NSF attachment protein [Homo sapiens]//gi|47933379|ref|NP_003818.2|/1.69588e-149/alpha-soluble NSF attachment protein [Homo sapiens]//gi|47933379|ref|NP_003818.2|/2.19168e-149/alpha-soluble NSF attachment protein [Homo sapiens]
81844	3547	652	1229	5.82171742680244	13.2712989067102	1.18879285797125	Up	1.299978e-68	5.23226439366516e-67	TRIM56	1	GO:0044424//intracellular part	GO:0019787//small conjugating protein ligase activity;GO:0046914//transition metal ion binding	GO:0000209//protein polyubiquitination;GO:0002252;GO:0032606//type I interferon production;GO:0034097//response to cytokine stimulus	gi|30794216|ref|NP_112223.1|/0/E3 ubiquitin-protein ligase TRIM56 [Homo sapiens]
23786	5132	1869	3512	11.5341970958567	26.2114228063451	1.18427808761986	Up	2.4865e-191	2.25687933673469e-189	BCL2L13	1	GO:0005739//mitochondrion;GO:0005740//mitochondrial envelope;GO:0031224//intrinsic to membrane	GO:0016505//apoptotic protease activator activity	GO:0006915//apoptotic process;GO:0012502//induction of programmed cell death	gi|221039922|dbj|BAH11724.1|/3.09685e-135/unnamed protein product [Homo sapiens]//gi|221039922|dbj|BAH11724.1|/3.78061e-109/unnamed protein product [Homo sapiens]//gi|221039922|dbj|BAH11724.1|/8.90358e-130/unnamed protein product [Homo sapiens]//gi|398774579|ref|NP_001257655.1|/0/bcl-2-like protein 13 isoform b [Homo sapiens]//gi|398774579|ref|NP_001257655.1|/8.44512e-133/bcl-2-like protein 13 is…
9465	2943	115	216	1.23757718063443	2.81116427748977	1.18364926304875	Up	2.7054e-13	2.84955985790409e-12	AKAP7	2	GO:0005626//insoluble fraction;GO:0005783//endoplasmic reticulum;GO:0030133//transport vesicle;GO:0032991//macromolecular complex;GO:0042383//sarcolemma;GO:0044444//cytoplasmic part;GO:0044459//plasma membrane part	GO:0005515//protein binding;GO:0016772//transferase activity, transferring phosphorus-containing groups;GO:0019900//kinase binding;GO:0032559;GO:0051018//protein kinase A binding	GO:0006796//phosphate-containing compound metabolic process;GO:0006810//transport;GO:0007165//signal transduction;GO:0010627//regulation of intracellular protein kinase cascade;GO:0033036;GO:0044260	gi|20336196|ref|NP_619539.1|/2.12235e-52/A-kinase anchor protein 7 isoform gamma isoform beta [Homo sapiens]//gi|330864783|ref|NP_057461.2|/0/A-kinase anchor protein 7 isoform gamma isoform gamma [Homo sapiens]//gi|4757738|ref|NP_004833.1|/3.40024e-39/A-kinase anchor protein 7 isoform gamma isoform alpha [Homo sapiens]
352954	4074	1049	1966	8.15491010884481	18.4835431296144	1.18050045559297	Up	1.932944e-107	1.11285028349515e-105	GATS	6	-	-	-	gi|45708735|gb|AAH33723.1|/4.61645e-93/STAG3OS protein [Homo sapiens]//gi|45708735|gb|AAH33723.1|/4.86663e-93/STAG3OS protein [Homo sapiens]//gi|45708735|gb|AAH33723.1|/6.17243e-93/STAG3OS protein [Homo sapiens]//gi|45708735|gb|AAH33723.1|/7.15056e-93/STAG3OS protein [Homo sapiens]
112609	2229	39	73	0.554139684637986	1.25439850583143	1.17867415184742	Up	2.36352e-05	0.000114382537540805	MRAP2	2	GO:0016020//membrane;GO:0043231//intracellular membrane-bounded organelle	GO:0031779//melanocortin receptor binding	GO:0006171//cAMP biosynthetic process;GO:0034613//cellular protein localization	gi|156523251|ref|NP_612418.2|/4.85688e-114/melanocortin-2 receptor accessory protein 2 [Homo sapiens]
123720	4261	435	814	3.23327346006572	7.31704299708277	1.17826520535981	Up	2.02386e-45	5.87348603588907e-44	WHAMM	1	GO:0012506//vesicle membrane;GO:0043231//intracellular membrane-bounded organelle;GO:0044444//cytoplasmic part	GO:0008092//cytoskeletal protein binding	-	gi|18916841|dbj|BAB85557.1|/0/KIAA1971 protein [Homo sapiens]
1140	2437	138	258	1.79344586423002	4.05496316226751	1.17695461047475	Up	1.832816e-15	2.20309436756757e-14	CHRNB1	2	GO:0005887//integral to plasma membrane	GO:0004888//transmembrane signaling receptor activity;GO:0005231//excitatory extracellular ligand-gated ion channel activity;GO:0042165//neurotransmitter binding	GO:0003012//muscle system process;GO:0006811//ion transport;GO:0006873//cellular ion homeostasis;GO:0007268//synaptic transmission;GO:0016044//cellular membrane organization;GO:0030534//adult behavior;GO:0055002//striated muscle cell development	gi|41327726|ref|NP_000738.2|/0/acetylcholine receptor subunit beta precursor [Homo sapiens]
57535	7054	53	99	0.237960640349821	0.537554467649421	1.17568797734607	Up	8.82208e-07	5.20546610945274e-06	KIAA1324	1	GO:0031224//intrinsic to membrane	-	-	gi|194386280|dbj|BAG59704.1|/0/unnamed protein product [Homo sapiens]//gi|38569482|ref|NP_065826.2|/0/UPF0577 protein KIAA1324 isoform 1 [Homo sapiens]//gi|388490233|ref|NP_001253977.1|/0/UPF0577 protein KIAA1324 isoform 2 [Homo sapiens]//gi|55959081|emb|CAI13597.1|/0/KIAA1324 [Homo sapiens]
190	1591	296	550	5.89231893647261	13.2408311152979	1.16808625461273	Up	7.85738e-31	1.68210337184116e-29	NR0B1	4	GO:0005626//insoluble fraction;GO:0005840//ribosome;GO:0031981//nuclear lumen	GO:0000217//DNA secondary structure binding;GO:0001071//nucleic acid binding transcription factor activity;GO:0003712//transcription cofactor activity;GO:0004879//ligand-activated sequence-specific DNA binding RNA polymerase II transcription factor activity;GO:0019904//protein domain specific binding;GO:0035257//nuclear hormone receptor binding;GO:0042802//identical protein binding	GO:0008202//steroid metabolic process;GO:0008406//gonad development;GO:0009755//hormone-mediated signaling pathway;GO:0009968//negative regulation of signal transduction;GO:0021536//diencephalon development;GO:0033036;GO:0035270//endocrine system development;GO:0043392//negative regulation of DNA binding;GO:0045595//regulation of cell differentiation;GO:0048232//male gamete generation	gi|5016090|ref|NP_000466.2|/0/nuclear receptor subfamily 0 group B member 1 [Homo sapiens]
9185	7964	42	78	0.167025489692201	0.375133706165527	1.16733660791315	Up	1.445372e-05	7.23499377602701e-05	REPS2	1	GO:0044424//intracellular part	GO:0046872//metal ion binding	GO:0007169//transmembrane receptor protein tyrosine kinase signaling pathway;GO:0065003	gi|125625322|ref|NP_001074444.1|/0/ralBP1-associated Eps domain-containing protein 2 isoform 2 [Homo sapiens]//gi|125625326|ref|NP_004717.2|/0/ralBP1-associated Eps domain-containing protein 2 isoform 1 [Homo sapiens]
10693	1898	56	104	0.934451000989597	2.09874593319442	1.16733660791315	Up	5.426e-07	3.29224215552524e-06	CCT6B	1	GO:0044424//intracellular part	GO:0005515//protein binding;GO:0022892;GO:0032559	GO:0006810//transport;GO:0043623//cellular protein complex assembly;GO:0044267//cellular protein metabolic process;GO:0048232//male gamete generation	gi|119600607|gb|EAW80201.1|/0/chaperonin containing TCP1, subunit 6B (zeta 2) [Homo sapiens]//gi|302058290|ref|NP_001180458.1|/0/T-complex protein 1 subunit zeta-2 isoform 2 [Homo sapiens] //gi|302058292|ref|NP_001180459.1|/0/T-complex protein 1 subunit zeta-2 isoform 3 [Homo sapiens]
1949	3236	76	141	0.743823326807497	1.66891161081352	1.16587565078487	Up	5.51078e-09	4.12612694444444e-08	EFNB3	3	GO:0016021//integral to membrane	GO:0005003//ephrin receptor activity;GO:0005102//receptor binding	GO:0007154//cell communication;GO:0007169//transmembrane receptor protein tyrosine kinase signaling pathway;GO:0007411//axon guidance;GO:0008344//adult locomotory behavior	gi|4503489|ref|NP_001397.1|/8.1478e-153/ephrin-B3 precursor [Homo sapiens]
11240	4363	1056	1951	7.66555174958023	17.1275322050968	1.15985575508024	Up	1.043814e-103	5.83945001886792e-102	PADI2	2	GO:0044424//intracellular part	GO:0016813//hydrolase activity, acting on carbon-nitrogen (but not peptide) bonds, in linear amidines;GO:0046872//metal ion binding	GO:0018195//peptidyl-arginine modification	gi|4589632|dbj|BAA76838.1|/0/KIAA0994 protein [Homo sapiens]
162979	1604	98	181	1.93502431408164	4.32212126173595	1.15938785479766	Up	4.74436e-11	4.26273557575758e-10	ZNF296	1	GO:0005622//intracellular	GO:0046872//metal ion binding	GO:0048232//male gamete generation	gi|21687252|ref|NP_660331.1|/0/zinc finger protein 296 [Homo sapiens]
84930	3626	1306	2412	11.4072272074748	25.4784051939562	1.15932682218331	Up	1.16471e-127	7.73141451492537e-126	MASTL	3	GO:0005815//microtubule organizing center;GO:0032155;GO:0043231//intracellular membrane-bounded organelle	GO:0004672//protein kinase activity;GO:0019903//protein phosphatase binding;GO:0032559	GO:0000087//M phase of mitotic cell cycle;GO:0006464//cellular protein modification process;GO:0032515//negative regulation of phosphoprotein phosphatase activity;GO:0033554//cellular response to stress	gi|172073175|ref|NP_116233.2|/0/serine/threonine-protein kinase greatwall isoform 2 [Homo sapiens]//gi|288806587|ref|NP_001165774.1|/0/serine/threonine-protein kinase greatwall isoform 1 [Homo sapiens]//gi|288806590|ref|NP_001165775.1|/0/serine/threonine-protein kinase greatwall isoform 3 [Homo sapiens]
23007	6473	329	607	1.60973729326197	3.59174768444994	1.1578607443501	Up	2.11198e-33	4.84801602580645e-32	PLCH1	1	GO:0005626//insoluble fraction;GO:0044424//intracellular part;GO:0044444//cytoplasmic part	GO:0004629//phospholipase C activity;GO:0046872//metal ion binding;GO:0060089	GO:0006629//lipid metabolic process;GO:0048017//inositol lipid-mediated signaling	gi|195972871|ref|NP_001124432.1|/0/1-phosphatidylinositol 4,5-bisphosphate phosphodiesterase eta-1 isoform a [Homo sapiens]//gi|195972873|ref|NP_001124433.1|/0/1-phosphatidylinositol 4,5-bisphosphate phosphodiesterase eta-1 isoform c [Homo sapiens]//gi|57863298|ref|NP_055811.1|/0/1-phosphatidylinositol 4,5-bisphosphate phosphodiesterase eta-1 isoform b [Homo sapiens]
645676	1987	44	81	0.701325328875578	1.56138458769233	1.15467019607699	Up	1.179588e-05	5.9820041391106e-05	ASH1L-AS1	1	GO:0031981//nuclear lumen	GO:0005488//binding	GO:0007049//cell cycle	gi|34533085|dbj|BAC86594.1|/3.38782e-79/unnamed protein product [Homo sapiens]
79983	3949	138	254	1.10676818716854	2.46359502996271	1.15441204182366	Up	7.94092e-15	9.197198359375e-14	POF1B	3	-	GO:0008092//cytoskeletal protein binding	-	gi|193794853|ref|NP_079197.3|/0/protein POF1B [Homo sapiens]
3107	1586	2385	4388	47.6266368639619	105.97079008584	1.15382607133998	Up	7.76216e-229	7.93613944827586e-227	HLA-C	1	GO:0016021//integral to membrane;GO:0042611	GO:0004888//transmembrane signaling receptor activity	GO:0002682//regulation of immune system process;GO:0019221//cytokine-mediated signaling pathway;GO:0048002//antigen processing and presentation of peptide antigen;GO:0051704	gi|168985091|emb|CAQ09232.1|/0/major histocompatibility complex, class I, C [Homo sapiens]
1040	4546	42	77	0.292606907151054	0.648759947782987	1.1487209297458	Up	2.10352e-05	0.000102581197368421	CDS1	3	GO:0031090//organelle membrane;GO:0031224//intrinsic to membrane;GO:0043231//intracellular membrane-bounded organelle	GO:0017169//CDP-alcohol phosphatidyltransferase activity;GO:0070567	GO:0006651//diacylglycerol biosynthetic process;GO:0006656//phosphatidylcholine biosynthetic process;GO:0023052//signaling;GO:0050953//sensory perception of light stimulus	gi|22035624|ref|NP_001254.2|/0/phosphatidate cytidylyltransferase 1 [Homo sapiens]
402665	3100	41	75	0.418877350201662	0.926664030987052	1.14551849770746	Up	2.81002e-05	0.000134454695535234	IGLON5	1	-	-	-	gi|157819143|ref|NP_001094842.1|/9.4592e-159/igLON family member 5 precursor [Homo sapiens]
10172	2228	35	64	0.49752805203048	1.10024023786853	1.1449687948847	Up	0.000110628	0.000477919407479359	ZNF256	2	GO:0043231//intracellular membrane-bounded organelle	GO:0001071//nucleic acid binding transcription factor activity;GO:0003676//nucleic acid binding;GO:0046914//transition metal ion binding	GO:0006351//transcription, DNA-dependent;GO:0032501//multicellular organismal process	gi|37574603|ref|NP_005764.2|/0/zinc finger protein 256 [Homo sapiens]
23070	4137	1529	2792	11.7054113221013	25.849528711624	1.14296234667851	Up	3.68078e-144	2.69469449382716e-142	FTSJD2	2	GO:0031981//nuclear lumen	GO:0005488//binding;GO:0008171//O-methyltransferase activity	GO:0001510//RNA methylation;GO:0006397//mRNA processing	gi|58257642|dbj|BAA07893.2|/0/KIAA0082 [Homo sapiens]
29774	5224	187	341	1.1337130687255	2.50019537303832	1.1409852809662	Up	4.74088e-19	6.81262158319871e-18	POM121L9P	1	-	-	-	gi|194380886|dbj|BAG64011.1|/0/unnamed protein product [Homo sapiens]
9314	2949	223	406	2.39494092411987	5.2731970132262	1.13868782909453	Up	2.57636e-22	4.20104898258479e-21	KLF4	4	GO:0043231//intracellular membrane-bounded organelle	GO:0001071//nucleic acid binding transcription factor activity;GO:0001134;GO:0008134//transcription factor binding;GO:0043565//sequence-specific DNA binding;GO:0046914//transition metal ion binding	GO:0001709//cell fate determination;GO:0008283//cell proliferation;GO:0008544//epidermis development;GO:0042221//response to chemical stimulus;GO:0048729//tissue morphogenesis;GO:0050793//regulation of developmental process	gi|194248077|ref|NP_004226.3|/0/Krueppel-like factor 4 [Homo sapiens]
55080	1834	154	280	2.65941493983926	5.8476508825646	1.13674828807972	Up	7.87806e-16	9.64560821748107e-15	TAPBPL	4	GO:0031090//organelle membrane;GO:0031224//intrinsic to membrane;GO:0042598;GO:0043231//intracellular membrane-bounded organelle	-	GO:0002474//antigen processing and presentation of peptide antigen via MHC class I	gi|157739930|ref|NP_060479.3|/0/tapasin-related protein precursor [Homo sapiens]
78998	2030	33	60	0.514852251899916	1.13208216593492	1.13674828807972	Up	0.000198467	0.0008154106073903	RHPN1-AS1	1	-	-	-	gi|119602663|gb|EAW82257.1|/9.20898e-40/chromosome 8 open reading frame 51 [Homo sapiens]
100130933	842	43	78	1.61741355604778	3.54817676472952	1.13338927598981	Up	2.28362e-05	0.000110726627964023	C17orf110	1	-	-	-	gi|119609703|gb|EAW89297.1|/1.78704e-28/hCG1643808 [Homo sapiens]
567	987	6939	12569	222.661150874859	487.760143694379	1.13132201233942	Up	0	0	B2M	2	GO:0005769//early endosome;GO:0009986//cell surface;GO:0012505//endomembrane system;GO:0042611;GO:0044421//extracellular region part	GO:0005488//binding	GO:0001912//positive regulation of leukocyte mediated cytotoxicity;GO:0002477//antigen processing and presentation of exogenous peptide antigen via MHC class Ib;GO:0010038//response to metal ion;GO:0019221//cytokine-mediated signaling pathway;GO:0050688//regulation of defense response to virus	gi|4757826|ref|NP_004039.1|/1.31093e-55/beta-2-microglobulin precursor [Homo sapiens]
3689	2977	200	362	2.12772685814849	4.65749580371143	1.13024150913814	Up	7.59048e-20	1.13761279865206e-18	ITGB2	1	GO:0005887//integral to plasma membrane	GO:0004871//signal transducer activity;GO:0019900//kinase binding	GO:0001932//regulation of protein phosphorylation;GO:0002682//regulation of immune system process;GO:0006952//defense response;GO:0007154//cell communication;GO:0007166//cell surface receptor signaling pathway;GO:0007599//hemostasis;GO:0012501//programmed cell death;GO:0016337//cell-cell adhesion;GO:0030595//leukocyte chemotaxis;GO:0031589//cell-substrate adhesion	gi|89191865|ref|NP_000202.2|/0/integrin beta-2 precursor [Homo sapiens]
28951	4408	126	228	0.905302404656551	1.98114379038611	1.12986190249448	Up	4.72516e-13	4.87590466357309e-12	TRIB2	3	GO:0031981//nuclear lumen;GO:0043232	GO:0016301//kinase activity;GO:0019887//protein kinase regulator activity;GO:0019899//enzyme binding;GO:0032559;GO:0055103//ligase regulator activity	GO:0009966//regulation of signal transduction;GO:0031331;GO:0031398//positive regulation of protein ubiquitination;GO:0033673//negative regulation of kinase activity;GO:0042036//negative regulation of cytokine biosynthetic process;GO:0043392//negative regulation of DNA binding;GO:0045596//negative regulation of cell differentiation	gi|11056054|ref|NP_067675.1|/0/tribbles homolog 2 [Homo sapiens]//gi|11056054|ref|NP_067675.1|/4.59807e-144/tribbles homolog 2 [Homo sapiens]
3426	2171	181	326	2.6404835492035	5.75149190674353	1.12313407897753	Up	7.369e-18	1.0068702764977e-16	CFI	3	GO:0044421//extracellular region part;GO:0044464//cell part	GO:0004175//endopeptidase activity;GO:0004888//transmembrane signaling receptor activity	GO:0002455//humoral immune response mediated by circulating immunoglobulin;GO:0006952//defense response;GO:0019538//protein metabolic process	gi|339961198|pdb|2XRC|A/0/Chain A, Human Complement Factor I
23767	4024	296	533	2.32969170674153	5.07331669449936	1.12279016895989	Up	3.51764e-28	6.95320173333333e-27	FLRT3	3	GO:0016021//integral to membrane;GO:0031012//extracellular matrix	GO:0004871//signal transducer activity;GO:0005515//protein binding	GO:0009987//cellular process	gi|7959199|dbj|BAA95993.1|/0/KIAA1469 protein [Homo sapiens]
126820	3026	35	63	0.366322703213453	0.797433290380133	1.12224871838461	Up	0.000160596	0.000668617561432249	WDR63	3	-	-	-	gi|217272887|ref|NP_660155.2|/0/WD repeat-containing protein 63 [Homo sapiens]
285368	3761	104	187	0.875779389919753	1.9044124391144	1.1207065535762	Up	7.69944e-11	6.82136641434263e-10	PRRT3	3	GO:0016020//membrane	-	-	gi|136255216|ref|NP_997234.3|/0/proline-rich transmembrane protein 3 precursor [Homo sapiens]
57016	1610	22567	40519	443.928132134567	963.952377655069	1.11863573797156	Up	0	0	AKR1B10	4	GO:0044424//intracellular part	GO:0005488//binding;GO:0016616//oxidoreductase activity, acting on the CH-OH group of donors, NAD or NADP as acceptor	GO:0006629//lipid metabolic process;GO:0032501//multicellular organismal process;GO:0044237//cellular metabolic process	gi|119388973|pdb|1ZUA|X/0/Chain X, Crystal Structure Of Akr1b10 Complexed With Nadp+ And Tolrestat
9976	2052	43	77	0.663675542978671	1.43726253539057	1.11477359782246	Up	3.29738e-05	0.00015601167606383	CLEC2B	2	GO:0016021//integral to membrane	GO:0030246//carbohydrate binding	-	gi|37577107|ref|NP_005118.2|/6.63607e-70/C-type lectin domain family 2 member B [Homo sapiens]
6347	760	813	1453	33.8798647533135	73.2275928907891	1.11195925738747	Up	1.029896e-72	4.3623452e-71	CCL2	3	GO:0044297//cell body;GO:0044421//extracellular region part;GO:0044424//intracellular part	GO:0005125//cytokine activity;GO:0005539//glycosaminoglycan binding;GO:0016301//kinase activity;GO:0048020//CCR chemokine receptor binding;GO:0060089	GO:0001101//response to acid;GO:0001935//endothelial cell proliferation;GO:0006464//cellular protein modification process;GO:0006875//cellular metal ion homeostasis;GO:0006909//phagocytosis;GO:0007169//transmembrane receptor protein tyrosine kinase signaling pathway;GO:0007178//transmembrane receptor protein serine/threonine kinase signaling pathway;GO:0007186//G-protein coupled receptor signalin…	gi|4506841|ref|NP_002973.1|/1.22412e-38/C-C motif chemokine 2 precursor [Homo sapiens]
10451	4776	116	207	0.769233847757679	1.66007903038635	1.10975777420141	Up	1.108182e-11	1.04199565433404e-10	VAV3	1	GO:0016020//membrane;GO:0044444//cytoplasmic part	GO:0005089//Rho guanyl-nucleotide exchange factor activity;GO:0008047//enzyme activator activity;GO:0030674//protein binding, bridging;GO:0043169//cation binding;GO:0070851//growth factor receptor binding	GO:0006917//induction of apoptosis;GO:0007169//transmembrane receptor protein tyrosine kinase signaling pathway;GO:0007266//Rho protein signal transduction;GO:0007599//hemostasis;GO:0009966//regulation of signal transduction;GO:0016192//vesicle-mediated transport;GO:0030031//cell projection assembly;GO:0030155//regulation of cell adhesion;GO:0030888//regulation of B cell proliferation;GO:0033124/…	gi|120432042|ref|NP_001073343.1|/1.91666e-159/guanine nucleotide exchange factor VAV3 isoform 2 [Homo sapiens]//gi|120432044|ref|NP_006104.4|/0/guanine nucleotide exchange factor VAV3 isoform 1 [Homo sapiens]
1435	4249	1675	2986	12.4851221287197	26.9169475774213	1.1083048817317	Up	1.248452e-146	9.25415045e-145	CSF1	5	GO:0016020//membrane;GO:0031224//intrinsic to membrane;GO:0043234//protein complex;GO:0044421//extracellular region part;GO:0044444//cytoplasmic part	GO:0005126//cytokine receptor binding;GO:0042802//identical protein binding	GO:0001503//ossification;GO:0001894//tissue homeostasis;GO:0001952//regulation of cell-matrix adhesion;GO:0002274;GO:0002763//positive regulation of myeloid leukocyte differentiation;GO:0009888//tissue development;GO:0010467//gene expression;GO:0010742//macrophage derived foam cell differentiation;GO:0016477//cell migration;GO:0022414//reproductive process;GO:0031325//positive regulation of cellu…	gi|119576821|gb|EAW56417.1|/0/colony stimulating factor 1 (macrophage), isoform CRA_b [Homo sapiens]//gi|119576822|gb|EAW56418.1|/0/colony stimulating factor 1 (macrophage), isoform CRA_c [Homo sapiens]//gi|119576825|gb|EAW56421.1|/3.00429e-150/colony stimulating factor 1 (macrophage), isoform CRA_e [Homo sapiens]
3698	3198	41	73	0.406041208763337	0.874313405096393	1.10652436609159	Up	5.87214e-05	0.000266221637614679	ITIH2	2	-	GO:0004866//endopeptidase inhibitor activity	GO:0010466//negative regulation of peptidase activity;GO:0030203//glycosaminoglycan metabolic process	gi|70778918|ref|NP_002207.2|/0/inter-alpha-trypsin inhibitor heavy chain H2 precursor [Homo sapiens]
728730	2517	59	105	0.742392388847388	1.59782355760183	1.10585428013394	Up	1.438386e-06	8.25447965806452e-06	LOC728730	1	GO:0043231//intracellular membrane-bounded organelle	GO:0001071//nucleic acid binding transcription factor activity;GO:0046914//transition metal ion binding	GO:0006325//chromatin organization;GO:0006351//transcription, DNA-dependent	gi|119620750|gb|EAX00345.1|/7.26869e-21/hCG1817877 [Homo sapiens]
11074	2049	36	64	0.556448860032919	1.19635688139145	1.10432681038735	Up	0.0001734514	0.000718607453656265	TRIM31	3	GO:0043231//intracellular membrane-bounded organelle	GO:0003824//catalytic activity;GO:0046914//transition metal ion binding	-	gi|62865604|ref|NP_008959.3|/0/E3 ubiquitin-protein ligase TRIM31 [Homo sapiens]
57088	3438	242	428	2.22932921949295	4.76826773827272	1.09685556095621	Up	3.7628e-22	6.09655846994536e-21	PLSCR4	1	GO:0031224//intrinsic to membrane	GO:0005548//phospholipid transporter activity;GO:0019904//protein domain specific binding;GO:0046872//metal ion binding	GO:0007009//plasma membrane organization;GO:0007599//hemostasis	gi|190194377|ref|NP_065086.2|/5.37143e-168/phospholipid scramblase 4 isoform a [Homo sapiens]//gi|190194377|ref|NP_065086.2|/5.53369e-168/phospholipid scramblase 4 isoform a [Homo sapiens]//gi|190194377|ref|NP_065086.2|/5.60643e-168/phospholipid scramblase 4 isoform a [Homo sapiens]//gi|190194381|ref|NP_001121778.1|/4.05778e-122/phospholipid scramblase 4 isoform b [Homo sapiens]//gi|190194381|ref…
57493	9156	692	1222	2.39367412453144	5.11196837364956	1.09465215401167	Up	6.11842e-60	2.26292498544699e-58	HEG1	1	GO:0031224//intrinsic to membrane	GO:0046872//metal ion binding	-	gi|153792110|ref|NP_065784.1|/0/protein HEG homolog 1 precursor [Homo sapiens]
11119	4191	450	793	3.40063145492558	7.24733377038247	1.0916476763166	Up	2.40494e-39	6.29174744117647e-38	BTN3A1	2	GO:0031224//intrinsic to membrane	-	GO:0044238//primary metabolic process	gi|112292472|gb|AAI21801.1|/0/Butyrophilin, subfamily 3, member A1 [Homo sapiens]//gi|222418658|ref|NP_001138480.1|/0/butyrophilin subfamily 3 member A1 isoform c precursor [Homo sapiens]//gi|222418660|ref|NP_001138481.1|/5.33119e-176/butyrophilin subfamily 3 member A1 isoform d precursor [Homo sapiens]//gi|37221189|ref|NP_919423.1|/4.24857e-177/butyrophilin subfamily 3 member A1 isoform b precur…
148932	2822	365	642	4.0963831373112	8.71366290796329	1.08892864518458	Up	4.73026e-32	1.05057834456929e-30	MOB3C	2	-	GO:0016772//transferase activity, transferring phosphorus-containing groups;GO:0043169//cation binding	GO:0006796//phosphate-containing compound metabolic process	gi|41406059|ref|NP_660322.2|/5.47732e-158/MOB kinase activator 3C isoform 1 [Homo sapiens]//gi|55957748|emb|CAI14766.1|/1.46245e-134/MOB1, Mps One Binder kinase activator-like 2C (yeast) [Homo sapiens]
728743	3369	363	637	3.41248168148564	7.24204397740232	1.08557563609021	Up	1.156186e-31	2.53307252955665e-30	LOC728743	1	-	-	-	gi|297289638|ref|XP_001098218.2|/3.73286e-99/PREDICTED: zinc finger protein 615-like [Macaca mulatta]
22996	2759	57	100	0.654316496615367	1.38826072057985	1.08521798743964	Up	3.62924e-06	1.96662137069753e-05	TTC39A	1	-	-	-	gi|221307588|ref|NP_001138304.1|/0/tetratricopeptide repeat protein 39A isoform 1 [Homo sapiens]//gi|34191892|gb|AAH28374.1|/0/TTC39A protein [Homo sapiens]
56062	5880	163	284	0.877960532009705	1.84996601560318	1.07527077710327	Up	8.86212e-15	1.02109530310881e-13	KLHL4	2	GO:0005856//cytoskeleton;GO:0031981//nuclear lumen	GO:0008092//cytoskeletal protein binding	-	gi|12697919|dbj|BAB21778.1|/0/KIAA1687 protein [Homo sapiens]//gi|17017980|ref|NP_476503.1|/0/kelch-like protein 4 isoform 2 [Homo sapiens]
440603	4986	62	108	0.393825769269855	0.829648663121982	1.07494300360625	Up	1.783076e-06	1.00925618962774e-05	BCL2L15	2	GO:0043231//intracellular membrane-bounded organelle;GO:0044444//cytoplasmic part	-	GO:0012501//programmed cell death	gi|58219054|ref|NP_001010922.1|/1.08511e-82/bcl-2-like protein 15 [Homo sapiens]
93663	3503	949	1649	8.58006918500706	18.0303125321257	1.07136321824602	Up	1.564274e-77	7.00968122418136e-76	ARHGAP18	2	GO:0044444//cytoplasmic part	GO:0005488//binding;GO:0008047//enzyme activator activity	GO:0009966//regulation of signal transduction;GO:0035556//intracellular signal transduction	gi|39932589|ref|NP_277050.2|/0/rho GTPase-activating protein 18 [Homo sapiens]
2267	1500	192	333	4.05391542829316	8.50306914833719	1.06866767817976	Up	6.52318e-17	8.50787186217009e-16	FGL1	1	GO:0005615//extracellular space	GO:0005515//protein binding	GO:0023052//signaling	gi|42544189|ref|NP_004458.3|/0/fibrinogen-like protein 1 precursor [Homo sapiens]
51131	1649	394	683	7.56728831274401	15.8643683267345	1.06794176066338	Up	5.59888e-33	1.27370940153453e-31	PHF11	1	GO:0043231//intracellular membrane-bounded organelle	GO:0046914//transition metal ion binding	-	gi|94681065|ref|NP_001035533.1|/0/PHD finger protein 11 isoform a [Homo sapiens]//gi|94681065|ref|NP_001035533.1|/6.98661e-169/PHD finger protein 11 isoform a [Homo sapiens]
3140	7860	449	778	1.8092080424058	3.79122698886272	1.06730652207471	Up	2.69746e-37	6.75884695774648e-36	MR1	1	GO:0031224//intrinsic to membrane;GO:0042611;GO:0043231//intracellular membrane-bounded organelle	GO:0004888//transmembrane signaling receptor activity	GO:0048002//antigen processing and presentation of peptide antigen	gi|303324539|ref|NP_001181928.1|/1.91512e-166/major histocompatibility complex class I-related gene protein isoform 2 precursor [Homo sapiens]//gi|303324542|ref|NP_001181929.1|/2.2391e-135/major histocompatibility complex class I-related gene protein isoform 3 precursor [Homo sapiens]//gi|303523210|ref|NP_001181964.1|/1.75209e-124/major histocompatibility complex class I-related gene protein isof…
140738	1687	95	164	1.78350050796463	3.72350123180255	1.0619482081168	Up	5.52324e-09	4.13371643247791e-08	TMEM37	2	GO:0031224//intrinsic to membrane	GO:0005261//cation channel activity	GO:0034220//ion transmembrane transport	gi|116325983|ref|NP_899063.2|/1.08199e-83/voltage-dependent calcium channel gamma-like subunit [Homo sapiens]
399815	2112	54	93	0.809775365204155	1.68659873821696	1.05852312077422	Up	1.208878e-05	6.12530322415266e-05	LOC399815	1	-	GO:0005515//protein binding	-	gi|395742117|ref|XP_003777697.1|/6.36487e-108/PREDICTED: LOW QUALITY PROTEIN: uncharacterized protein C10orf88-like [Pongo abelii]
53616	9334	50	86	0.169655101154598	0.352901407986784	1.05666037675703	Up	2.65212e-05	0.000127585762033532	ADAM22	3	GO:0031224//intrinsic to membrane	GO:0004175//endopeptidase activity;GO:0004871//signal transducer activity;GO:0005102//receptor binding;GO:0046914//transition metal ion binding	GO:0007155//cell adhesion;GO:0007399//nervous system development;GO:0019538//protein metabolic process	gi|11497047|ref|NP_068369.1|/0/disintegrin and metalloproteinase domain-containing protein 22 isoform 1 preproprotein [Homo sapiens]//gi|119597325|gb|EAW76919.1|/0/ADAM metallopeptidase domain 22, isoform CRA_d [Homo sapiens]//gi|21536383|ref|NP_057435.2|/0/disintegrin and metalloproteinase domain-containing protein 22 isoform 3 preproprotein [Homo sapiens]//gi|21536386|ref|NP_068368.2|/0/disinte…
84628	3113	139	239	1.41416600880569	2.94063767237737	1.0561775470869	Up	2.39574e-12	2.36384995008319e-11	NTNG2	2	GO:0031225//anchored to membrane	-	GO:0048667//cell morphogenesis involved in neuron differentiation	gi|20521992|dbj|BAB47486.2|/0/KIAA1857 protein [Homo sapiens]
92359	1118	39	67	1.10480980058861	2.29538603740025	1.05493878342519	Up	0.00021422	0.000875482150241213	CRB3	2	GO:0030054//cell junction	GO:0019904//protein domain specific binding	GO:0007009//plasma membrane organization;GO:0007043//cell-cell junction assembly	gi|21040241|ref|NP_631900.1|/3.79813e-33/crumbs protein homolog 3 isoform a precursor [Homo sapiens]//gi|28144893|ref|NP_777377.1|/3.79015e-35/crumbs protein homolog 3 isoform b precursor [Homo sapiens]
874	1128	308	529	8.64781382919362	17.9626045439204	1.05458918324878	Up	2.03676e-25	3.720119137577e-24	CBR3	3	GO:0031981//nuclear lumen;GO:0044444//cytoplasmic part	GO:0016616//oxidoreductase activity, acting on the CH-OH group of donors, NAD or NADP as acceptor;GO:0050661//NADP binding	GO:0042374	gi|4502601|ref|NP_001227.1|/1.23871e-156/carbonyl reductase [NADPH] 3 [Homo sapiens]
4072	1731	53	91	0.969713666682631	2.01357152429384	1.05412599746516	Up	1.60495e-05	7.98212482527257e-05	EPCAM	2	GO:0031224//intrinsic to membrane;GO:0043296//apical junction complex	GO:0005488//binding	GO:0008283//cell proliferation;GO:0035295//tube development	gi|218505670|ref|NP_002345.2|/7.34181e-152/epithelial cell adhesion molecule precursor [Homo sapiens]
64081	2587	115	197	1.40788157812413	2.91670518605228	1.05081358034167	Up	2.35466e-10	2.00236144359465e-09	PBLD	3	-	GO:0003824//catalytic activity	GO:0008152//metabolic process	gi|62177133|ref|NP_071412.2|/3.55571e-164/phenazine biosynthesis-like domain-containing protein isoform a [Homo sapiens]//gi|74316009|ref|NP_001028255.1|/4.63899e-160/phenazine biosynthesis-like domain-containing protein isoform b [Homo sapiens]
93349	2668	405	692	4.80766183839348	9.93443118077673	1.0471019416944	Up	2.22132e-32	4.97072739622641e-31	SP140L	4	GO:0012505//endomembrane system;GO:0031981//nuclear lumen	GO:0001071//nucleic acid binding transcription factor activity;GO:0003676//nucleic acid binding;GO:0046914//transition metal ion binding	GO:0006950//response to stress;GO:0010467//gene expression	gi|134133279|ref|NP_612411.4|/0/nuclear body protein SP140-like protein [Homo sapiens]
3914	4339	2423	4132	17.6859534936663	36.4748403033551	1.04429766124337	Up	1.540154e-183	1.32363959710145e-181	LAMB3	1	GO:0043256//laminin complex	GO:0005515//protein binding	GO:0007044//cell-substrate junction assembly;GO:0009888//tissue development;GO:0045444//fat cell differentiation	gi|62868215|ref|NP_000219.2|/0/laminin subunit beta-3 precursor [Homo sapiens]
11184	2786	84	143	0.954910983423325	1.96597351010558	1.04180572582929	Up	8.37912e-08	5.57042394618834e-07	MAP4K1	4	-	GO:0004702//receptor signaling protein serine/threonine kinase activity;GO:0030695//GTPase regulator activity;GO:0032559	GO:0000187//activation of MAPK activity	gi|110611908|ref|NP_001036065.1|/0/mitogen-activated protein kinase kinase kinase kinase 1 isoform 1 [Homo sapiens]//gi|6005810|ref|NP_009112.1|/0/mitogen-activated protein kinase kinase kinase kinase 1 isoform 2 [Homo sapiens]
93164	4389	83	141	0.598931598435599	1.23048484224027	1.03876373288153	Up	1.10662e-07	7.2698559084195e-07	HTR7P1	3	GO:0016021//integral to membrane	GO:0005488//binding;GO:0008227//G-protein coupled amine receptor activity	GO:0003013;GO:0007189//adenylate cyclase-activating G-protein coupled receptor signaling pathway;GO:0007267//cell-cell signaling;GO:0048511//rhythmic process	gi|348536478|ref|XP_003455723.1|/1.23904e-94/PREDICTED: 5-hydroxytryptamine receptor 7-like [Oreochromis niloticus]
4680	2631	663	1125	7.98100154693546	16.3777565339787	1.03709603782147	Up	8.81446e-51	2.82031013309353e-49	CEACAM6	4	GO:0005626//insoluble fraction;GO:0016021//integral to membrane;GO:0044459//plasma membrane part	-	GO:0007154//cell communication;GO:0007166//cell surface receptor signaling pathway;GO:0016337//cell-cell adhesion;GO:0048646//anatomical structure formation involved in morphogenesis;GO:0048870//cell motility	gi|40255013|ref|NP_002474.3|/0/carcinoembryonic antigen-related cell adhesion molecule 6 precursor [Homo sapiens]
5099	8728	72	122	0.261265745693733	0.535387009653686	1.03506414795023	Up	8.54848e-07	5.05072929923613e-06	PCDH7	1	GO:0016021//integral to membrane;GO:0031224//intrinsic to membrane	GO:0046872//metal ion binding	GO:0016337//cell-cell adhesion	gi|14589931|ref|NP_002580.2|/0/protocadherin-7 isoform a precursor [Homo sapiens]//gi|14589933|ref|NP_115832.1|/0/protocadherin-7 isoform b precursor [Homo sapiens]//gi|291084609|ref|NP_115833.2|/0/protocadherin-7 isoform c precursor [Homo sapiens]//gi|291084612|ref|NP_001166994.1|/0/protocadherin-7 isoform d precursor [Homo sapiens]
10788	5769	545	922	2.99199372240067	6.12143325444547	1.03276233259471	Up	1.173112e-41	3.17650874885845e-40	IQGAP2	2	GO:0005856//cytoskeleton	GO:0004857//enzyme inhibitor activity;GO:0005083//small GTPase regulator activity;GO:0005515//protein binding	GO:0009966//regulation of signal transduction	gi|116089337|ref|NP_006624.2|/0/ras GTPase-activating-like protein IQGAP2 [Homo sapiens]
113277	2795	81	137	0.917841988181311	1.87742022163483	1.03243389190556	Up	1.929644e-07	1.23839706926407e-06	TMEM106A	1	GO:0031224//intrinsic to membrane	-	-	gi|21450796|ref|NP_659478.1|/3.11285e-137/transmembrane protein 106A [Homo sapiens]
80021	2814	488	823	5.49237831214202	11.2020750640003	1.0282630946884	Up	4.11416e-37	1.02652042636746e-35	TMEM62	3	GO:0031224//intrinsic to membrane	-	-	gi|52851437|ref|NP_079232.3|/0/transmembrane protein 62 [Homo sapiens]
6275	564	8602	14466	483.042172459244	982.408458723451	1.02417383220869	Up	0	0	S100A4	2	GO:0042995//cell projection;GO:0043231//intracellular membrane-bounded organelle;GO:0044444//cytoplasmic part	GO:0005102//receptor binding;GO:0046872//metal ion binding	GO:0000904//cell morphogenesis involved in differentiation;GO:0007249//I-kappaB kinase/NF-kappaB cascade	gi|171849067|pdb|3C1V|A/3.42465e-53/Chain A, The 1.5 A Crystal Structure Of Ca2+-Bound S100a4//gi|171849067|pdb|3C1V|A/4.46356e-53/Chain A, The 1.5 A Crystal Structure Of Ca2+-Bound S100a4
100130744	2619	112	188	1.35440091628733	2.74944532141659	1.02148574144969	Up	1.478182e-09	1.16771126909414e-08	LOC100130744	1	GO:0031224//intrinsic to membrane	GO:0015103//inorganic anion transmembrane transporter activity;GO:0015291//secondary active transmembrane transporter activity	GO:0007610//behavior;GO:0015698//inorganic anion transport;GO:0030278//regulation of ossification;GO:0048731	gi|18027384|gb|AAL55774.1|AF289590_1/2.42049e-51/unknown [Homo sapiens]
83988	3826	124	207	1.02645859152091	2.07227847598673	1.01354245894211	Up	2.89164e-10	2.43802254028436e-09	NCALD	1	GO:0005626//insoluble fraction;GO:0012510//trans-Golgi network transport vesicle membrane	GO:0015631//tubulin binding;GO:0046872//metal ion binding	GO:0006810//transport;GO:0007267//cell-cell signaling	gi|27806017|ref|NP_776823.1|/5.79455e-107/neurocalcin-delta [Bos taurus]//gi|27806017|ref|NP_776823.1|/5.8992e-107/neurocalcin-delta [Bos taurus]//gi|27806017|ref|NP_776823.1|/5.95429e-107/neurocalcin-delta [Bos taurus]//gi|27806017|ref|NP_776823.1|/6.04167e-107/neurocalcin-delta [Bos taurus]//gi|27806017|ref|NP_776823.1|/6.05894e-107/neurocalcin-delta [Bos taurus]//gi|27806017|ref|NP_776823.1|/6…
7412	3220	72	120	0.708176220004627	1.42740794835273	1.01121740599587	Up	1.678756e-06	9.53546272030651e-06	VCAM1	1	GO:0005886//plasma membrane;GO:0009986//cell surface;GO:0015629//actin cytoskeleton;GO:0031224//intrinsic to membrane;GO:0042995//cell projection;GO:0043234//protein complex;GO:0044421//extracellular region part	GO:0005102//receptor binding	GO:0002682//regulation of immune system process;GO:0006954//inflammatory response;GO:0007159//leukocyte cell-cell adhesion;GO:0009314//response to radiation;GO:0019221//cytokine-mediated signaling pathway;GO:0022406//membrane docking;GO:0030098//lymphocyte differentiation;GO:0031667//response to nutrient levels;GO:0042098//T cell proliferation;GO:0048598//embryonic morphogenesis;GO:0051704	gi|18201909|ref|NP_542413.1|/0/vascular cell adhesion protein 1 isoform b precursor [Homo sapiens]//gi|315434271|ref|NP_001186763.1|/0/vascular cell adhesion protein 1 isoform c precursor [Homo sapiens]//gi|4507875|ref|NP_001069.1|/0/vascular cell adhesion protein 1 isoform a precursor [Homo sapiens]
259232	6923	192	320	0.878358102331321	1.77042846307315	1.01121740599587	Up	5.05398e-15	5.91904570111916e-14	NALCN	2	GO:0031224//intrinsic to membrane	GO:0005261//cation channel activity	GO:0030001//metal ion transport	gi|380783337|gb|AFE63544.1|/0/sodium leak channel non-selective protein [Macaca mulatta]
27113	1853	462	769	7.89643874743422	15.8954803631591	1.00934255837543	Up	8.73146e-34	2.0304924627451e-32	BBC3	4	GO:0031966//mitochondrial membrane	GO:0005488//binding;GO:0019904//protein domain specific binding	GO:0001836//release of cytochrome c from mitochondria;GO:0007417//central nervous system development;GO:0008630//intrinsic apoptotic signaling pathway in response to DNA damage;GO:0010259//multicellular organismal aging;GO:0030154//cell differentiation;GO:0032461//positive regulation of protein oligomerization;GO:0040008//regulation of growth;GO:0070234//positive regulation of T cell apoptotic pr…	gi|187829742|ref|NP_001120713.1|/6.99088e-66/bcl-2-binding component 3 isoform 2 [Homo sapiens]//gi|187829745|ref|NP_001120714.1|/6.07118e-55/bcl-2-binding component 3 isoform 3 [Homo sapiens]//gi|194385118|dbj|BAG60965.1|/3.52185e-67/unnamed protein product [Homo sapiens]//gi|194385118|dbj|BAG60965.1|/4.63842e-67/unnamed protein product [Homo sapiens]
56134	6036	114	189	0.598164086866069	1.19932064447827	1.00360422188599	Up	2.30488e-09	1.78277457391304e-08	PCDHAC2	5	GO:0016021//integral to membrane	GO:0004871//signal transducer activity;GO:0046872//metal ion binding	GO:0016337//cell-cell adhesion;GO:0048731	gi|14165431|ref|NP_114089.1|/0/protocadherin alpha-C2 isoform 2 precursor [Homo sapiens]//gi|9256600|ref|NP_061722.1|/0/protocadherin alpha-C2 isoform 1 precursor [Homo sapiens]
113451	2210	137	227	1.96332866825566	3.93419896594624	1.00276821616005	Up	5.98446e-11	5.33651846616541e-10	ADC	2	GO:0043231//intracellular membrane-bounded organelle;GO:0044444//cytoplasmic part	GO:0008047//enzyme activator activity;GO:0016831//carboxy-lyase activity	GO:0006520//cellular amino acid metabolic process;GO:0006595//polyamine metabolic process;GO:0048232//male gamete generation	gi|119627876|gb|EAX07471.1|/0/arginine decarboxylase, isoform CRA_c [Homo sapiens]
79633	16114	64	106	0.12578861326465	0.251956311763969	1.00217226639286	Up	7.94648e-06	4.12632455341506e-05	FAT4	4	GO:0031224//intrinsic to membrane	GO:0046872//metal ion binding	GO:0016337//cell-cell adhesion	gi|165932370|ref|NP_078858.4|/0/protocadherin Fat 4 precursor [Homo sapiens]
8601	2120	224	371	3.34639245260048	6.70286982413968	1.00217226639286	Up	6.0638e-17	7.94366730486009e-16	RGS20	3	GO:0016020//membrane;GO:0043231//intracellular membrane-bounded organelle;GO:0044424//intracellular part	GO:0005488//binding;GO:0008047//enzyme activator activity	GO:0007186//G-protein coupled receptor signaling pathway	gi|13654235|ref|NP_003693.2|/2.46709e-91/regulator of G-protein signaling 20 isoform b [Homo sapiens]//gi|41281805|ref|NP_733466.1|/1.50627e-141/regulator of G-protein signaling 20 isoform a [Homo sapiens]
4312	2081	62	0	0.943592160297692	0.001	-9.88201962197373	Down	6.50598e-17	8.49166428466618e-16	MMP1	1	GO:0031012//extracellular matrix	GO:0004175//endopeptidase activity;GO:0046914//transition metal ion binding	GO:0002376//immune system process;GO:0007599//hemostasis;GO:0019538//protein metabolic process;GO:0032963//collagen metabolic process;GO:0051704	gi|4505215|ref|NP_002412.1|/0/interstitial collagenase isoform 1 preproprotein [Homo sapiens]//gi|54697154|gb|AAV38949.1|/0/matrix metalloproteinase 1 (interstitial collagenase) [Homo sapiens]
644242	1610	31	0	0.609818411670651	0.001	-9.25223589870709	Down	8.4395e-09	6.2401789276808e-08	LINC00622	1	-	-	-	gi|66734174|gb|AAY53484.1|/1.54178e-19/endonuclease reverse transcriptase [Bos taurus]
2303	1683	18	0	0.338729564529843	0.001	-8.40399010143456	Down	2.1308e-05	0.00010374091954023	FOXC2	2	GO:0043231//intracellular membrane-bounded organelle;GO:0043234//protein complex	GO:0000981//sequence-specific DNA binding RNA polymerase II transcription factor activity;GO:0003682//chromatin binding;GO:0005515//protein binding;GO:0043565//sequence-specific DNA binding;GO:0043566//structure-specific DNA binding	GO:0000122//negative regulation of transcription from RNA polymerase II promoter;GO:0001654//eye development;GO:0001710//mesodermal cell fate commitment;GO:0001945//lymph vessel development;GO:0002042//cell migration involved in sprouting angiogenesis;GO:0003018;GO:0007169//transmembrane receptor protein tyrosine kinase signaling pathway;GO:0009719;GO:0009952//anterior/posterior pattern specifica…	gi|4885237|ref|NP_005242.1|/0/forkhead box protein C2 [Homo sapiens]
28513	3185	18	0	0.178989594067104	0.001	-7.48373190562085	Down	2.1308e-05	0.000103769318368464	CDH19	2	GO:0031224//intrinsic to membrane	GO:0046872//metal ion binding	GO:0016337//cell-cell adhesion	gi|12656655|ref|NP_066976.1|/0/cadherin-19 preproprotein [Homo sapiens]
51339	3877	16	0	0.130704005297045	0.001	-7.03015954157101	Down	7.11154e-05	0.000318034933634992	DACT1	1	GO:0043231//intracellular membrane-bounded organelle;GO:0044424//intracellular part	-	GO:0007166//cell surface receptor signaling pathway;GO:0032501//multicellular organismal process	gi|118498364|ref|NP_001072988.1|/0/dapper homolog 1 isoform 2 [Homo sapiens]//gi|24158478|ref|NP_057735.2|/0/dapper homolog 1 isoform 1 [Homo sapiens]
84648	617	39	2	2.00190819620433	0.124155958770821	-4.01115040703259	Down	1.27261e-08	9.22564462102689e-08	LCE3D	1	-	-	-	-
162966	2548	19	1	0.236166825505206	0.0150322265623227	-3.97367570161392	Down	0.0001172472	0.000504188467005076	ZNF600	2	GO:0043231//intracellular membrane-bounded organelle	GO:0003676//nucleic acid binding;GO:0046914//transition metal ion binding	-	gi|119592502|gb|EAW72096.1|/0/zinc finger protein 600, isoform CRA_b [Homo sapiens]
648791	1745	37	2	0.671538640969049	0.0438992702358718	-3.93520155379929	Down	3.85936e-08	2.65807256678281e-07	PPP1R3G	1	-	-	-	gi|220675515|emb|CAI22358.2|/3.96479e-129/novel protein possible ortholog of mouse protein phosphatase 1, regulatory (inhibitor) subunit 3G (Ppp1r3g) [Homo sapiens]
768	1561	472	40	9.57643378720757	0.981476317252996	-3.28646314264482	Down	4.01118e-78	1.80655423291139e-76	CA9	2	GO:0005902//microvillus;GO:0031224//intrinsic to membrane;GO:0031981//nuclear lumen;GO:0044459//plasma membrane part	GO:0016836//hydro-lyase activity;GO:0046914//transition metal ion binding	GO:0006810//transport;GO:0006950//response to stress;GO:0044237//cellular metabolic process;GO:0048545//response to steroid hormone stimulus;GO:0048729//tissue morphogenesis	gi|169636420|ref|NP_001207.2|/0/carbonic anhydrase 9 precursor [Homo sapiens]
170958	6105	21	2	0.108942751835274	0.0125477848585743	-3.11806561094911	Down	0.000219428	0.000895326633027523	ZNF525	1	-	-	-	gi|397469976|ref|XP_003806613.1|/0/PREDICTED: zinc finger protein 600 [Pan paniscus]
1293	10599	28	3	0.0836677044946814	0.0108412434986692	-2.94814060950678	Down	2.67598e-05	0.000128629246690084	COL6A3	3	GO:0005578//proteinaceous extracellular matrix;GO:0030934	GO:0004857//enzyme inhibitor activity;GO:0030414//peptidase inhibitor activity	GO:0006935//chemotaxis;GO:0009987//cellular process;GO:0048513//organ development;GO:0048731	gi|119591512|gb|EAW71106.1|/0/collagen, type VI, alpha 3, isoform CRA_d [Homo sapiens]//gi|119591515|gb|EAW71109.1|/0/collagen, type VI, alpha 3, isoform CRA_g [Homo sapiens]//gi|240255535|ref|NP_476507.3|/0/collagen alpha-3(VI) chain isoform 4 precursor [Homo sapiens]//gi|240255540|ref|NP_476506.3|/0/collagen alpha-3(VI) chain isoform 3 precursor [Homo sapiens]//gi|240255542|ref|NP_476505.3|/0/c…
3488	6333	60	7	0.300058875258553	0.0423361428968241	-2.82528386172125	Down	9.4523e-10	7.60200800180832e-09	IGFBP5	3	GO:0005615//extracellular space	GO:0005520//insulin-like growth factor binding	GO:0001503//ossification;GO:0006412//translation;GO:0008285//negative regulation of cell proliferation;GO:0009968//negative regulation of signal transduction;GO:0014909//smooth muscle cell migration;GO:0016049//cell growth;GO:0048589//developmental growth	gi|10834982|ref|NP_000590.1|/3.15025e-151/insulin-like growth factor-binding protein 5 precursor [Homo sapiens]
654	3105	1147	134	11.6994791572369	1.65297364883316	-2.82330867372839	Down	6.61316e-162	5.20566886725664e-160	BMP6	4	GO:0031982//vesicle;GO:0044421//extracellular region part;GO:0044424//intracellular part	GO:0046983//protein dimerization activity;GO:0070696//transmembrane receptor protein serine/threonine kinase binding	GO:0001934//positive regulation of protein phosphorylation;GO:0002376//immune system process;GO:0006357//regulation of transcription from RNA polymerase II promoter;GO:0006952//defense response;GO:0007178//transmembrane receptor protein serine/threonine kinase signaling pathway;GO:0007423//sensory organ development;GO:0030282//bone mineralization;GO:0031960//response to corticosteroid stimulus;GO…	gi|4502425|ref|NP_001709.1|/0/bone morphogenetic protein 6 preproprotein [Homo sapiens]
169044	6366	42	5	0.208952403378682	0.0300833437643718	-2.79613751606173	Down	4.18544e-07	2.57821944598338e-06	COL22A1	1	-	-	-	gi|40805823|ref|NP_690848.1|/0/collagen alpha-1(XXII) chain precursor [Homo sapiens]
4884	5437	6311	761	36.7623750861546	5.36102781068372	-2.77764845271972	Down	0	0	NPTX1	3	GO:0016023//cytoplasmic membrane-bounded vesicle	GO:0043169//cation binding	GO:0007267//cell-cell signaling;GO:0007409//axonogenesis;GO:0051234//establishment of localization	gi|55770878|ref|NP_002513.2|/0/neuronal pentraxin-1 precursor [Homo sapiens]
100131378	903	32	4	1.12234646409002	0.16966606104451	-2.72574818817034	Down	1.48287e-05	7.41018463483146e-05	C11orf91	1	-	-	-	gi|262359907|ref|NP_001160164.1|/9.26615e-66/uncharacterized protein C11orf91 [Homo sapiens]
3484	1660	2631	340	50.1969667349364	7.84501115389842	-2.67775278519853	Down	0	0	IGFBP1	2	GO:0044421//extracellular region part	GO:0019838//growth factor binding	GO:0007169//transmembrane receptor protein tyrosine kinase signaling pathway;GO:0009888//tissue development;GO:0016049//cell growth;GO:0019318//hexose metabolic process;GO:0048017//inositol lipid-mediated signaling	gi|226201417|gb|ACO37638.1|/2.09942e-132/insulin-like growth factor binding protein 1 precursor [Homo sapiens]
100529063	2130	30	4	0.446073440613243	0.0719288512315458	-2.63263878377886	Down	3.96072e-05	0.00018469517378768	BCL2L2-PABPN1	1	GO:0031981//nuclear lumen;GO:0032991//macromolecular complex	GO:0003729//mRNA binding	GO:0000377;GO:0003012//muscle system process;GO:0006353//DNA-dependent transcription, termination;GO:0006406//mRNA export from nucleus;GO:0019056//modulation by virus of host transcription;GO:0031124//mRNA 3'-end processing	gi|315434255|ref|NP_001186793.1|/2.17139e-164/BCL2L2-PABPN1 protein [Homo sapiens]
3624	2175	147	20	2.14053724123238	0.352203340513086	-2.60349243811935	Down	2.33006e-20	3.56727774526678e-19	INHBA	2	GO:0043511;GO:0048180	GO:0005102//receptor binding;GO:0046983//protein dimerization activity;GO:0060089	GO:0001553//luteinization;GO:0001704//formation of primary germ layer;GO:0002762//negative regulation of myeloid leukocyte differentiation;GO:0006357//regulation of transcription from RNA polymerase II promoter;GO:0006950//response to stress;GO:0008283//cell proliferation;GO:0008544//epidermis development;GO:0009887//organ morphogenesis;GO:0012502//induction of programmed cell death;GO:0016049//c…	gi|4504699|ref|NP_002183.1|/0/inhibin beta A chain precursor [Homo sapiens]
2707	2220	29	4	0.41372306946967	0.0690128167221588	-2.58372918329791	Down	6.44208e-05	0.000290653317778341	GJB3	1	GO:0005921//gap junction	GO:0005488//binding;GO:0022829//wide pore channel activity	GO:0008544//epidermis development;GO:0009987//cellular process;GO:0050954//sensory perception of mechanical stimulus	gi|84040221|gb|AAI10641.1|/1.82402e-121/GJB3 protein [Homo sapiens]//gi|84040221|gb|AAI10641.1|/2.39688e-121/GJB3 protein [Homo sapiens]
388588	555	28	4	1.59782702691735	0.276051266888635	-2.53310311022795	Down	0.0001044192	0.000452746177918596	SMIM1	1	GO:0031224//intrinsic to membrane	-	-	gi|119591886|gb|EAW71480.1|/1.03228e-54/hCG2041529 [Homo sapiens]
54855	5720	28	4	0.155033916073274	0.0267846946019568	-2.53310311022794	Down	0.0001044192	0.000452635859649123	FAM46C	3	-	-	-	gi|38570095|ref|NP_060179.2|/0/protein FAM46C [Homo sapiens]
90865	2718	34	5	0.39618148846224	0.070460105373065	-2.49128293453332	Down	2.0626e-05	0.000100723727696953	IL33	3	GO:0044421//extracellular region part	GO:0005102//receptor binding	GO:0002696//positive regulation of leukocyte activation;GO:0006357//regulation of transcription from RNA polymerase II promoter;GO:0031349//positive regulation of defense response;GO:0032722//positive regulation of chemokine production	gi|15559209|ref|NP_254274.1|/5.12978e-145/interleukin-33 isoform 1 precursor [Homo sapiens]//gi|313851030|ref|NP_001186569.1|/8.87648e-131/interleukin-33 isoform 2 [Homo sapiens] //gi|314122337|ref|NP_001186570.1|/4.85178e-80/interleukin-33 isoform 3 [Homo sapiens]
3589	2381	7288	1078	96.942381225721	17.3413179826545	-2.48291396921989	Down	0	0	IL11	3	GO:0005576//extracellular region;GO:0044424//intracellular part	GO:0005126//cytokine receptor binding	GO:0001934//positive regulation of protein phosphorylation;GO:0006357//regulation of transcription from RNA polymerase II promoter;GO:0008283//cell proliferation;GO:0010740//positive regulation of intracellular protein kinase cascade;GO:0030098//lymphocyte differentiation;GO:0030099//myeloid cell differentiation;GO:0046883//regulation of hormone secretion	gi|10834994|ref|NP_000632.1|/2.9669e-47/interleukin-11 isoform 1 precursor [Homo sapiens]//gi|10834994|ref|NP_000632.1|/9.70608e-60/interleukin-11 isoform 1 precursor [Homo sapiens]
10397	3520	6160	953	55.4246249961955	10.3698619194888	-2.41813041984266	Down	0	0	NDRG1	1	GO:0005856//cytoskeleton;GO:0016020//membrane;GO:0043231//intracellular membrane-bounded organelle	GO:0005488//binding	GO:0002274;GO:0010035//response to inorganic substance	gi|37655183|ref|NP_006087.2|/0/protein NDRG1 isoform 1 [Homo sapiens]
254559	4216	69	11	0.518338184431755	0.0999343562829174	-2.37484102631121	Down	2.32226e-09	1.79465705473501e-08	LOC254559	1	-	-	-	gi|119622454|gb|EAX02049.1|/3.36508e-61/hCG28650, isoform CRA_a [Homo sapiens]
91584	13061	75	12	0.181865176576489	0.0351906714163983	-2.36960437794507	Down	4.79742e-10	3.96037595359629e-09	PLXNA4	1	GO:0031224//intrinsic to membrane	GO:0004888//transmembrane signaling receptor activity;GO:0005488//binding	GO:0006935//chemotaxis;GO:0007166//cell surface receptor signaling pathway;GO:0007422//peripheral nervous system development;GO:0021537//telencephalon development;GO:0021559//trigeminal nerve development;GO:0021561//facial nerve development;GO:0021563//glossopharyngeal nerve development;GO:0021564//vagus nerve development;GO:0021785//branchiomotor neuron axon guidance;GO:0023052//signaling;GO:003…	gi|157738643|ref|NP_861440.2|/0/plexin-A4 isoform 2 precursor [Homo sapiens]//gi|157738645|ref|NP_065962.1|/0/plexin-A4 isoform 1 precursor [Homo sapiens]//gi|157738647|ref|NP_001099013.1|/0/plexin-A4 isoform 3 precursor [Homo sapiens]
3853	2450	37	6	0.478299970812649	0.0938010937488934	-2.35023905307813	Down	1.677934e-05	8.31720419615492e-05	KRT6A	3	GO:0005882//intermediate filament	GO:0005198//structural molecule activity;GO:0005488//binding	GO:0008283//cell proliferation;GO:0009888//tissue development;GO:0048869//cellular developmental process	gi|158261513|dbj|BAF82934.1|/0/unnamed protein product [Homo sapiens]
6781	3897	1623	265	13.1902439779794	2.60458301755492	-2.34034692326774	Down	1.66313e-185	1.45749175862069e-183	STC1	2	GO:0044421//extracellular region part;GO:0044424//intracellular part;GO:0044459//plasma membrane part	GO:0005102//receptor binding	GO:0001666//response to hypoxia;GO:0003006//developmental process involved in reproduction;GO:0006875//cellular metal ion homeostasis;GO:0007154//cell communication;GO:0007165//signal transduction;GO:0007275//multicellular organismal development;GO:0030002//cellular anion homeostasis;GO:0033273//response to vitamin;GO:0051384//response to glucocorticoid stimulus;GO:0051591//response to cAMP	gi|4507265|ref|NP_003146.1|/4.49627e-137/stanniocalcin-1 precursor [Homo sapiens]
90993	2702	134	22	1.57066717764411	0.31186028578	-2.33240575999081	Down	1.197426e-16	1.53806559855596e-15	CREB3L1	2	GO:0031090//organelle membrane;GO:0031224//intrinsic to membrane;GO:0043231//intracellular membrane-bounded organelle	GO:0001071//nucleic acid binding transcription factor activity;GO:0003677//DNA binding;GO:0005515//protein binding	GO:0006351//transcription, DNA-dependent;GO:0006950//response to stress	gi|16418355|ref|NP_443086.1|/0/cyclic AMP-responsive element-binding protein 3-like protein 1 [Homo sapiens]
441054	974	29	5	0.94298276614237	0.19662275811498	-2.26180108841055	Down	0.000213302	0.000872131137669501	C4orf47	1	-	-	-	gi|167234417|ref|NP_001107829.1|/2.26869e-177/UPF0602 protein C4orf47 [Homo sapiens]
4319	1777	58	10	1.03372562095967	0.215543687567801	-2.26180108841054	Down	1.10614e-07	7.26938699667529e-07	MMP10	2	GO:0031012//extracellular matrix;GO:0032991//macromolecular complex;GO:0043005//neuron projection;GO:0043231//intracellular membrane-bounded organelle	GO:0004175//endopeptidase activity;GO:0005515//protein binding;GO:0046914//transition metal ion binding	GO:0001101//response to acid;GO:0002237//response to molecule of bacterial origin;GO:0009611//response to wounding;GO:0019538//protein metabolic process;GO:0022414//reproductive process;GO:0031668//cellular response to extracellular stimulus;GO:0032963//collagen metabolic process;GO:0034097//response to cytokine stimulus;GO:0043627//response to estrogen stimulus	gi|4505205|ref|NP_002416.1|/0/stromelysin-2 preproprotein [Homo sapiens]
4015	5177	168	29	1.02776975075039	0.214556941306383	-2.26008461582153	Down	8.08434e-20	1.2106095e-18	LOX	1	GO:0005578//proteinaceous extracellular matrix;GO:0043231//intracellular membrane-bounded organelle	GO:0016641//oxidoreductase activity, acting on the CH-NH2 group of donors, oxygen as acceptor;GO:0046914//transition metal ion binding	GO:0001944//vasculature development;GO:0009611//response to wounding;GO:0009725//response to hormone stimulus;GO:0030323//respiratory tube development;GO:0043412//macromolecule modification;GO:0085029//extracellular matrix assembly	gi|14279461|gb|AAK58603.1|AF270645_1/0/lysyl oxidase [Homo sapiens]//gi|194387404|dbj|BAG60066.1|/1.30702e-124/unnamed protein product [Homo sapiens]
50509	6192	92	16	0.470567137287743	0.0989718689426309	-2.24931014422735	Down	2.1256e-11	1.95726832298137e-10	COL5A3	3	-	-	-	gi|296232847|ref|XP_002807839.1|/0/PREDICTED: LOW QUALITY PROTEIN: collagen alpha-3(V) chain [Callithrix jacchus]
9715	4392	34	6	0.245177888351632	0.0523252913672106	-2.22824852869952	Down	6.63062e-05	0.000298478567307692	FAM131B	4	-	-	-	gi|164565452|ref|NP_001026860.2|/0/protein FAM131B isoform a [Homo sapiens]
26082	4303	32	6	0.235528435294745	0.0534075481489168	-2.14078568744918	Down	0.0001627324	0.000677195180350877	DKFZP434L187	1	-	-	-	gi|190358936|sp|Q9UFV3.2|YO007_HUMAN/1.29918e-68/RecName: Full=Putative uncharacterized protein DKFZp434L187
10391	3623	199	38	1.73960023252126	0.401733454228631	-2.11444529527041	Down	1.674288e-21	2.66180371045576e-20	CORO2B	4	GO:0005856//cytoskeleton	GO:0003779//actin binding	GO:0007010//cytoskeleton organization	gi|148529011|ref|NP_006082.3|/0/coronin-2B isoform 1 [Homo sapiens]
5798	3801	52	10	0.433281542421493	0.100768516918701	-2.10425981142407	Down	1.586908e-06	9.04842734615385e-06	PTPRN	1	GO:0005626//insoluble fraction;GO:0016021//integral to membrane	GO:0004725//protein tyrosine phosphatase activity;GO:0004871//signal transducer activity;GO:0019899//enzyme binding	GO:0006464//cellular protein modification process;GO:0006979//response to oxidative stress;GO:0007166//cell surface receptor signaling pathway;GO:0009746;GO:0043434//response to peptide hormone stimulus;GO:0048545//response to steroid hormone stimulus	gi|315113878|ref|NP_001186692.1|/0/receptor-type tyrosine-protein phosphatase-like N isoform 2 precursor [Homo sapiens]//gi|4506321|ref|NP_002837.1|/0/receptor-type tyrosine-protein phosphatase-like N isoform 1 precursor [Homo sapiens]
100507127	3087	523	101	5.36574184330793	1.25316276040188	-2.09820384166549	Down	1.600328e-53	5.39201422727273e-52	LOC100507127	1	-	-	-	gi|119606794|gb|EAW86388.1|/1.30412e-67/hCG2038246 [Homo sapiens]
51129	1967	9249	1816	148.920722373393	35.3617883670206	-2.07428137570775	Down	0	0	ANGPTL4	1	GO:0031012//extracellular matrix	GO:0005515//protein binding;GO:0030234//enzyme regulator activity	GO:0006629//lipid metabolic process;GO:0006915//apoptotic process;GO:0006950//response to stress;GO:0023052//signaling;GO:0045765//regulation of angiogenesis;GO:0048869//cellular developmental process;GO:0051004;GO:0051259//protein oligomerization;GO:0055088//lipid homeostasis	gi|37181670|gb|AAQ88642.1|/0/NL2 [Homo sapiens]
145501	3006	56	11	0.590015968023372	0.140160760508576	-2.07367149159065	Down	7.79082e-07	4.62766904173623e-06	ISM2	3	-	-	-	gi|193786972|dbj|BAG51795.1|/3.95831e-142/unnamed protein product [Homo sapiens]//gi|40805858|ref|NP_954993.1|/0/isthmin-2 isoform 1 precursor [Homo sapiens]
4145	2163	61	12	0.893178026489116	0.212494387133416	-2.07152302501207	Down	2.48502e-07	1.5732564341637e-06	MATK	2	GO:0031981//nuclear lumen	GO:0004713//protein tyrosine kinase activity;GO:0032559	GO:0006464//cellular protein modification process;GO:0008283//cell proliferation;GO:0009888//tissue development	gi|119589693|gb|EAW69287.1|/0/megakaryocyte-associated tyrosine kinase, isoform CRA_d [Homo sapiens]//gi|21450842|ref|NP_002369.2|/0/megakaryocyte-associated tyrosine-protein kinase isoform b [Homo sapiens] //gi|21450846|ref|NP_647612.1|/0/megakaryocyte-associated tyrosine-protein kinase isoform a [Homo sapiens]
5507	2576	491	97	6.03671048649778	1.44227678114807	-2.0654145602979	Down	2.20684e-49	6.85160272251309e-48	PPP1R3C	5	GO:0042598;GO:0044444//cytoplasmic part	GO:0004721//phosphoprotein phosphatase activity;GO:0005515//protein binding	GO:0005978//glycogen biosynthetic process;GO:0005980//glycogen catabolic process	gi|4885559|ref|NP_005389.1|/0/protein phosphatase 1 regulatory subunit 3C [Homo sapiens]
100862728	813	40	8	1.55823932514343	0.37689656364869	-2.0476762830577	Down	3.79848e-05	0.000177735295107838	UPK1A-AS1	1	GO:0031224//intrinsic to membrane;GO:0043231//intracellular membrane-bounded organelle;GO:0044459//plasma membrane part	GO:0042802//identical protein binding	GO:0006461//protein complex assembly;GO:0016192//vesicle-mediated transport;GO:0023052//signaling;GO:0030154//cell differentiation	gi|76827241|gb|AAI07098.1|/1.31933e-37/UPK1A protein [Homo sapiens]
8970	481	44	9	2.89715889496003	0.716671558268573	-2.01525480536533	Down	1.835738e-05	9.03396376763486e-05	HIST1H2BJ	3	GO:0000785//chromatin;GO:0043231//intracellular membrane-bounded organelle	GO:0003676//nucleic acid binding	GO:0006952//defense response;GO:0034728//nucleosome organization	gi|387542278|gb|AFJ71766.1|/9.266e-44/histone H2B type 1-D [Macaca mulatta]
114299	9500	39	8	0.130018669164007	0.03225441118383	-2.01115040703258	Down	5.84478e-05	0.00026504877950548	PALM2	5	GO:0016020//membrane	-	GO:0065008	gi|119579457|gb|EAW59053.1|/0/hCG28765, isoform CRA_c [Homo sapiens]//gi|82617626|ref|NP_001032370.1|/0/paralemmin-2 isoform b [Homo sapiens]
55504	4523	125	26	0.875282287296603	0.220175756201802	-1.99109275469134	Down	4.29594e-13	4.44588554973822e-12	TNFRSF19	1	GO:0031224//intrinsic to membrane;GO:0043231//intracellular membrane-bounded organelle	GO:0005035//death receptor activity;GO:0005488//binding	GO:0000165//MAPK cascade;GO:0007249//I-kappaB kinase/NF-kappaB cascade;GO:0008544//epidermis development;GO:0012502//induction of programmed cell death;GO:0019221//cytokine-mediated signaling pathway	gi|23238202|ref|NP_061117.2|/0/tumor necrosis factor receptor superfamily member 19 isoform 1 precursor [Homo sapiens]//gi|23238204|ref|NP_683760.1|/0/tumor necrosis factor receptor superfamily member 19 isoform 2 precursor [Homo sapiens]
5865	12844	2419	510	5.96486042914076	1.5208718291192	-1.97158980529141	Down	1.074152e-222	1.07961378983051e-220	RAB3B	3	GO:0016020//membrane;GO:0030136//clathrin-coated vesicle	GO:0017111//nucleoside-triphosphatase activity;GO:0032561//guanyl ribonucleotide binding	GO:0006479//protein methylation;GO:0006887//exocytosis;GO:0009207;GO:0035556//intracellular signal transduction	gi|19923750|ref|NP_002858.2|/1.84397e-121/ras-related protein Rab-3B [Homo sapiens]
64840	1867	6439	1376	109.229217338894	28.2290883097902	-1.9521043681064	Down	0	0	PORCN	1	GO:0031090//organelle membrane;GO:0031224//intrinsic to membrane;GO:0031227//intrinsic to endoplasmic reticulum membrane;GO:0043231//intracellular membrane-bounded organelle	GO:0005488//binding;GO:0016747//transferase activity, transferring acyl groups other than amino-acyl groups	GO:0007166//cell surface receptor signaling pathway;GO:0044260	gi|119571164|gb|EAW50779.1|/0/porcupine homolog (Drosophila), isoform CRA_c [Homo sapiens]//gi|119571166|gb|EAW50781.1|/0/porcupine homolog (Drosophila), isoform CRA_e [Homo sapiens]
4330	7569	191	41	0.799207547649121	0.207476105762019	-1.94562501158801	Down	9.48058e-19	1.3503564307446e-17	MN1	2	-	-	-	gi|55956910|ref|NP_002421.3|/0/probable tumor suppressor protein MN1 [Homo sapiens]
6422	4482	6624	1431	46.807256451176	12.2289879751946	-1.936427188943	Down	0	0	SFRP1	4	GO:0016020//membrane;GO:0031012//extracellular matrix;GO:0044444//cytoplasmic part	GO:0001664//G-protein coupled receptor binding;GO:0004175//endopeptidase activity;GO:0004888//transmembrane signaling receptor activity;GO:0005539//glycosaminoglycan binding;GO:0019904//protein domain specific binding;GO:0061135	GO:0000737//DNA catabolic process, endonucleolytic;GO:0001503//ossification;GO:0001666//response to hypoxia;GO:0001756//somitogenesis;GO:0001933//negative regulation of protein phosphorylation;GO:0001954//positive regulation of cell-matrix adhesion;GO:0002762//negative regulation of myeloid leukocyte differentiation;GO:0003402//planar cell polarity pathway involved in axis elongation;GO:0006357//…	gi|56117838|ref|NP_003003.3|/1.33157e-140/secreted frizzled-related protein 1 precursor [Homo sapiens]
7046	6475	8213	1776	40.1723062410373	10.5057224998761	-1.93502590455808	Down	0	0	TGFBR1	2	GO:0031224//intrinsic to membrane;GO:0043235//receptor complex;GO:0044459//plasma membrane part	GO:0005024//transforming growth factor beta-activated receptor activity;GO:0005160//transforming growth factor beta receptor binding;GO:0019838//growth factor binding;GO:0019899//enzyme binding;GO:0032559;GO:0043169//cation binding;GO:0046332//SMAD binding;GO:0046983//protein dimerization activity	GO:0000165//MAPK cascade;GO:0001701//in utero embryonic development;GO:0001934//positive regulation of protein phosphorylation;GO:0003002//regionalization;GO:0006915//apoptotic process;GO:0006928//cellular component movement;GO:0007178//transmembrane receptor protein serine/threonine kinase signaling pathway;GO:0007276//gamete generation;GO:0008283//cell proliferation;GO:0010628//positive regulat…	gi|195963412|ref|NP_001124388.1|/0/TGF-beta receptor type-1 isoform 2 precursor [Homo sapiens]//gi|380800553|gb|AFE72152.1|/0/TGF-beta receptor type-1 isoform 1 precursor, partial [Macaca mulatta]
4046	2072	134	29	2.04823490057645	0.536081701323912	-1.93385638350054	Down	1.796156e-13	1.91913605045045e-12	LSP1	1	GO:0005856//cytoskeleton;GO:0016020//membrane;GO:0043231//intracellular membrane-bounded organelle	GO:0008092//cytoskeletal protein binding;GO:0060089	GO:0006952//defense response;GO:0009987//cellular process	gi|10880979|ref|NP_002330.1|/4.82271e-175/lymphocyte-specific protein 1 isoform 1 [Homo sapiens]//gi|339409180|ref|NP_001229861.1|/0/lymphocyte-specific protein 1 isoform 3 [Homo sapiens]//gi|339409180|ref|NP_001229861.1|/2.14992e-165/lymphocyte-specific protein 1 isoform 3 [Homo sapiens]//gi|339409180|ref|NP_001229861.1|/2.47949e-165/lymphocyte-specific protein 1 isoform 3 [Homo sapiens]//gi|339…
202020	2547	59	13	0.733648073313261	0.195495670455585	-1.90795151939109	Down	1.527128e-06	8.7271465210408e-06	FLJ39653	1	GO:0015935//small ribosomal subunit	GO:0005198//structural molecule activity;GO:0005515//protein binding;GO:0043021//ribonucleoprotein complex binding	GO:0000462//maturation of SSU-rRNA from tricistronic rRNA transcript (SSU-rRNA, 5.8S rRNA, LSU-rRNA);GO:0006412//translation;GO:0019080;GO:0031016//pancreas development	gi|74729414|sp|Q8N8D0.1|YD020_HUMAN/1.17958e-47/RecName: Full=Uncharacterized protein FLJ39653 //gi|74729414|sp|Q8N8D0.1|YD020_HUMAN/1.20855e-47/RecName: Full=Uncharacterized protein FLJ39653
51458	1952	658	146	10.6760548148409	2.86480970235478	-1.89786740302556	Down	6.20178e-59	2.26085381557377e-57	RHCG	1	GO:0016021//integral to membrane;GO:0031982//vesicle;GO:0044459//plasma membrane part	GO:0008092//cytoskeletal protein binding;GO:0015101//organic cation transmembrane transporter activity	GO:0015696//ammonium transport;GO:0030154//cell differentiation;GO:0055067;GO:0071702	gi|7706683|ref|NP_057405.1|/0/ammonium transporter Rh type C [Homo sapiens]
25907	1876	1616	360	27.2818135832628	7.35008570420434	-1.89210657459246	Down	1.362394e-141	9.93319231967213e-140	TMEM158	2	GO:0016020//membrane	GO:0005488//binding	-	gi|116805334|ref|NP_056259.2|/5.53208e-92/transmembrane protein 158 precursor [Homo sapiens]
22795	5063	894	206	5.59234951007012	1.5584110874668	-1.84337868217044	Down	1.782612e-76	7.88872325373134e-75	NID2	3	GO:0005578//proteinaceous extracellular matrix;GO:0044464//cell part	GO:0005515//protein binding;GO:0046872//metal ion binding	GO:0006464//cellular protein modification process;GO:0031589//cell-substrate adhesion	gi|144953895|ref|NP_031387.3|/0/nidogen-2 precursor [Homo sapiens]
8091	4150	141	33	1.0760581238504	0.304571021268997	-1.82090542121068	Down	3.97054e-13	4.11871175510204e-12	HMGA2	1	GO:0005694//chromosome;GO:0043231//intracellular membrane-bounded organelle;GO:0044446//intracellular organelle part	GO:0003676//nucleic acid binding;GO:0003677//DNA binding	GO:0006351//transcription, DNA-dependent;GO:0006996//organelle organization;GO:0050794//regulation of cellular process	gi|347311054|gb|AEO79122.1|/5.17248e-14/high mobility group AT-hook 2 protein [Sus scrofa]//gi|62912482|ref|NP_003475.1|/1.6133e-22/high mobility group protein HMGI-C isoform b [Homo sapiens]
57574	4466	2119	497	15.0271614569686	4.26246088234588	-1.81781401898022	Down	1.946692e-175	1.61830143364486e-173	MARCH4	2	GO:0012505//endomembrane system;GO:0031224//intrinsic to membrane;GO:0044431//Golgi apparatus part	GO:0019787//small conjugating protein ligase activity;GO:0046914//transition metal ion binding	-	gi|7243179|dbj|BAA92637.1|/0/KIAA1399 protein [Homo sapiens]
8534	3947	119	28	0.954870661196173	0.271715016940043	-1.81321102942068	Down	3.12106e-11	2.83863279141104e-10	CHST1	5	GO:0012505//endomembrane system;GO:0031224//intrinsic to membrane;GO:0043231//intracellular membrane-bounded organelle	GO:0008146//sulfotransferase activity	GO:0006790//sulfur compound metabolic process;GO:0006952//defense response;GO:0019318//hexose metabolic process	gi|4502841|ref|NP_003645.1|/0/carbohydrate sulfotransferase 1 precursor [Homo sapiens]
7422	3677	5968	1406	51.404353234748	14.6458447845532	-1.81139912935305	Down	0	0	VEGFA	1	GO:0005578//proteinaceous extracellular matrix;GO:0031012//extracellular matrix;GO:0031091//platelet alpha granule;GO:0044421//extracellular region part	GO:0005172//vascular endothelial growth factor receptor binding;GO:0005539//glycosaminoglycan binding;GO:0042802//identical protein binding;GO:0046983//protein dimerization activity	GO:0001654//eye development;GO:0001666//response to hypoxia;GO:0001775//cell activation;GO:0001934//positive regulation of protein phosphorylation;GO:0001935//endothelial cell proliferation;GO:0002460//adaptive immune response based on somatic recombination of immune receptors built from immunoglobulin superfamily domains;GO:0002690//positive regulation of leukocyte chemotaxis;GO:0006357//regulat…	gi|194271211|gb|ACF37105.1|/1.93639e-131/vascular endothelial growth factor [Sus scrofa]//gi|194271211|gb|ACF37105.1|/2.46424e-142/vascular endothelial growth factor [Sus scrofa]//gi|194271211|gb|ACF37105.1|/3.746e-138/vascular endothelial growth factor [Sus scrofa]//gi|284172457|ref|NP_001165093.1|/5.08843e-105/vascular endothelial growth factor A isoform h [Homo sapiens]//gi|324120932|ref|NP_00…
5787	11332	169	40	0.472329263494379	0.135199835089298	-1.80469952956516	Down	2.71788e-15	3.23418630100334e-14	PTPRB	1	GO:0016021//integral to membrane	GO:0004725//protein tyrosine phosphatase activity;GO:0005488//binding	GO:0006464//cellular protein modification process;GO:0006796//phosphate-containing compound metabolic process;GO:0048646//anatomical structure formation involved in morphogenesis	gi|157952213|ref|NP_002828.3|/0/receptor-type tyrosine-protein phosphatase beta isoform b precursor [Homo sapiens]//gi|157952215|ref|NP_001103224.1|/0/receptor-type tyrosine-protein phosphatase beta isoform a [Homo sapiens]//gi|332800999|ref|NP_001193900.1|/0/receptor-type tyrosine-protein phosphatase beta isoform c precursor [Homo sapiens]//gi|332801001|ref|NP_001193901.1|/0/receptor-type tyrosi…
6098	7368	74	18	0.318087657027956	0.0935719379824059	-1.76527655235698	Down	3.02318e-07	1.8937455e-06	ROS1	2	GO:0005626//insoluble fraction;GO:0005887//integral to plasma membrane	GO:0004713//protein tyrosine kinase activity;GO:0004871//signal transducer activity;GO:0032559	GO:0006464//cellular protein modification process;GO:0006817//phosphate ion transport;GO:0007167//enzyme linked receptor protein signaling pathway;GO:0010467//gene expression;GO:0048232//male gamete generation	gi|19924165|ref|NP_002935.2|/0/proto-oncogene tyrosine-protein kinase ROS precursor [Homo sapiens]
254439	1185	922	231	24.6420755860119	7.46648790537078	-1.72262208718362	Down	5.62802e-72	2.35582296e-70	C11orf86	1	-	-	-	gi|119594981|gb|EAW74575.1|/1.14417e-75/hCG2016955 [Homo sapiens]
123264	940	553	139	18.6321079774444	5.66382313407547	-1.71794278568154	Down	1.093844e-43	3.0888071047619e-42	OSTBETA	3	GO:0031224//intrinsic to membrane	-	GO:0051234//establishment of localization	gi|269914183|ref|NP_849190.2|/4.45299e-66/organic solute transporter subunit beta [Homo sapiens]
84620	6871	353	89	1.62711958115117	0.496126922135211	-1.71353913047512	Down	2.29172e-28	4.56036899328859e-27	ST6GAL2	2	GO:0031228//intrinsic to Golgi membrane	GO:0008373//sialyltransferase activity	GO:0005975//carbohydrate metabolic process;GO:0006040//amino sugar metabolic process;GO:0006464//cellular protein modification process;GO:0032501//multicellular organismal process	gi|14017971|dbj|BAB47506.1|/0/KIAA1877 protein [Homo sapiens]//gi|215272347|ref|NP_001135824.1|/0/beta-galactoside alpha-2,6-sialyltransferase 2 isoform b [Homo sapiens]
79953	2437	83	21	1.07866671544269	0.330055141114797	-1.7084701967385	Down	1.103848e-07	7.25700514412417e-07	SYNDIG1	1	GO:0005769//early endosome;GO:0031224//intrinsic to membrane	-	GO:0050896//response to stimulus	gi|13376347|ref|NP_079169.1|/2.66394e-129/synapse differentiation-inducing gene protein 1 [Homo sapiens]
4052	6168	3523	900	18.0897678211596	5.58882975887133	-1.69455575644827	Down	1.100034e-263	1.24647164713376e-261	LTBP1	1	GO:0031012//extracellular matrix	GO:0004675//transmembrane receptor protein serine/threonine kinase activity;GO:0005515//protein binding;GO:0046872//metal ion binding	GO:0030512//negative regulation of transforming growth factor beta receptor signaling pathway	gi|261337165|ref|NP_996826.2|/0/latent-transforming growth factor beta-binding protein 1 isoform LTBP-1L precursor [Homo sapiens]//gi|261337167|ref|NP_000618.3|/0/latent-transforming growth factor beta-binding protein 1 isoform LTBP-1S precursor [Homo sapiens]//gi|261337169|ref|NP_001159736.1|/0/latent-transforming growth factor beta-binding protein 1 isoform 4 precursor [Homo sapiens]//gi|261337…
168667	5031	849	219	5.34463544558253	1.66729533064894	-1.6805818721222	Down	3.22542e-64	1.24469027765727e-62	BMPER	4	GO:0044421//extracellular region part	GO:0005488//binding	GO:0001775//cell activation;GO:0001932//regulation of protein phosphorylation;GO:0001935//endothelial cell proliferation;GO:0030334//regulation of cell migration;GO:0030509//BMP signaling pathway;GO:0035295//tube development;GO:0043410//positive regulation of MAPK cascade	gi|37693519|ref|NP_597725.1|/0/BMP-binding endothelial regulator protein precursor [Homo sapiens]
9244	1824	248	64	4.30617387188486	1.34393379932625	-1.67994449855722	Down	7.32002e-20	1.098003e-18	CRLF1	4	GO:0044421//extracellular region part	GO:0004871//signal transducer activity;GO:0005515//protein binding	GO:0023052//signaling;GO:0035295//tube development	gi|5853248|gb|AAD54385.1|AF178684_1/0/class I cytokine receptor [Homo sapiens]
100506211	2303	249	67	3.42428673756037	1.11430377325813	-1.61966092978065	Down	5.22114e-19	7.47858942028986e-18	MIR210HG	1	-	-	-	gi|332264702|ref|XP_003281371.1|/1.30347e-53/PREDICTED: hypothetical protein LOC100604969 [Nomascus leucogenys]
146850	3061	52	14	0.538027815336196	0.175181178023905	-1.61883298425383	Down	5.72244e-05	0.000259832076569678	PIK3R6	2	GO:0044444//cytoplasmic part	GO:0016772//transferase activity, transferring phosphorus-containing groups	GO:0001775//cell activation;GO:0007599//hemostasis	gi|58082081|ref|NP_001010855.1|/0/phosphoinositide 3-kinase regulatory subunit 6 [Homo sapiens]
201191	3316	52	14	0.496653541237664	0.161709766565493	-1.61883298425383	Down	5.72244e-05	0.000259765775963256	SAMD14	1	-	-	-	gi|28557802|ref|NP_777580.1|/5.58307e-157/sterile alpha motif domain-containing protein 14 isoform 1 [Homo sapiens] //gi|383209653|ref|NP_001244288.1|/2.21649e-150/sterile alpha motif domain-containing protein 14 isoform 2 [Homo sapiens]
64093	3716	3323	897	28.321702116309	9.24569311433691	-1.61505459094311	Down	1.378266e-232	1.42554372906977e-230	SMOC1	5	GO:0005578//proteinaceous extracellular matrix	GO:0046872//metal ion binding	GO:0010810//regulation of cell-substrate adhesion;GO:0023052//signaling;GO:0043062//extracellular structure organization	gi|11545873|ref|NP_071420.1|/0/SPARC-related modular calcium-binding protein 1 isoform 2 precursor [Homo sapiens]//gi|78190498|ref|NP_001030024.1|/0/SPARC-related modular calcium-binding protein 1 isoform 1 precursor [Homo sapiens]
55640	3669	863	234	7.44951156355826	2.44281670965025	-1.60860021776589	Down	2.00358e-61	7.48816978991597e-60	FLVCR2	1	GO:0031224//intrinsic to membrane	GO:0004871//signal transducer activity;GO:0005506//iron ion binding;GO:0051184	GO:0051181//cofactor transport	gi|190341091|ref|NP_060261.2|/0/feline leukemia virus subgroup C receptor-related protein 2 isoform 1 [Homo sapiens]//gi|305632820|ref|NP_001182212.1|/2.98277e-156/feline leukemia virus subgroup C receptor-related protein 2 isoform 2 [Homo sapiens]
6591	2112	140	38	2.09941761349225	0.689147871529512	-1.60710369167172	Down	3.43018e-11	3.11500266462481e-10	SNAI2	4	GO:0043231//intracellular membrane-bounded organelle	GO:0003676//nucleic acid binding;GO:0046914//transition metal ion binding	GO:0001503//ossification;GO:0006357//regulation of transcription from RNA polymerase II promoter;GO:0006916;GO:0007267//cell-cell signaling;GO:0007275//multicellular organismal development;GO:0009628//response to abiotic stimulus;GO:0016055//Wnt receptor signaling pathway	gi|11276067|ref|NP_003059.1|/1.4983e-141/zinc finger protein SNAI2 [Homo sapiens]
3918	5623	3785	1032	21.3187882025965	7.02966048475613	-1.60059851762018	Down	2.7942e-261	3.12634075471698e-259	LAMC2	2	GO:0005626//insoluble fraction;GO:0043256//laminin complex;GO:0044444//cytoplasmic part	GO:0005539//glycosaminoglycan binding	GO:0007044//cell-substrate junction assembly;GO:0009888//tissue development	gi|157419138|ref|NP_005553.2|/0/laminin subunit gamma-2 isoform a precursor [Homo sapiens]//gi|157419140|ref|NP_061486.2|/0/laminin subunit gamma-2 isoform b precursor [Homo sapiens]
9066	6413	110	30	0.543245528019559	0.179177202311546	-1.60021730608648	Down	4.98588e-09	3.75047802114165e-08	SYT7	3	GO:0000323//lytic vacuole;GO:0005626//insoluble fraction;GO:0008021//synaptic vesicle;GO:0031224//intrinsic to membrane;GO:0044459//plasma membrane part	GO:0046872//metal ion binding	GO:0007009//plasma membrane organization;GO:0017156//calcium ion-dependent exocytosis;GO:0030073//insulin secretion	gi|354983504|ref|NP_001238994.1|/0/synaptotagmin-7 isoform 1 [Homo sapiens]//gi|38570146|ref|NP_004191.2|/0/synaptotagmin-7 isoform 2 [Homo sapiens]
1305	3148	99	27	0.996013409806381	0.32851240742743	-1.60021730608648	Down	2.96552e-08	2.06645518213866e-07	COL13A1	3	-	GO:0005488//binding;GO:0005539//glycosaminoglycan binding	GO:0007155//cell adhesion;GO:0009987//cellular process;GO:0031589//cell-substrate adhesion;GO:0032502//developmental process	gi|194294532|ref|NP_001123575.1|/0/collagen alpha-1(XIII) chain isoform 1 [Homo sapiens]//gi|291045242|ref|NP_542991.3|/1.25825e-171/collagen alpha-1(XIII) chain isoform 5 [Homo sapiens]//gi|291045249|ref|NP_542995.3|/1.23781e-125/collagen alpha-1(XIII) chain isoform 19 [Homo sapiens]//gi|291045253|ref|NP_542992.3|/3.22463e-156/collagen alpha-1(XIII) chain isoform 15 [Homo sapiens]//gi|291045255|…
388	2384	8445	2314	112.191025429739	37.1774706928553	-1.5934567467516	Down	0	0	RHOB	2	GO:0005626//insoluble fraction;GO:0005770//late endosome;GO:0031090//organelle membrane	GO:0017111//nucleoside-triphosphatase activity;GO:0032561//guanyl ribonucleotide binding	GO:0001775//cell activation;GO:0006915//apoptotic process;GO:0006935//chemotaxis;GO:0007041//lysosomal transport;GO:0007265//Ras protein signal transduction;GO:0007599//hemostasis;GO:0009207;GO:0009966//regulation of signal transduction;GO:0045765//regulation of angiogenesis;GO:0048869//cellular developmental process;GO:0051726//regulation of cell cycle	gi|4757764|ref|NP_004031.1|/6.00467e-110/rho-related GTP-binding protein RhoB precursor [Homo sapiens]
7436	3646	1429	392	12.4131007161764	4.11805496601011	-1.59182854515095	Down	4.51546e-99	2.40509082035928e-97	VLDLR	1	GO:0005626//insoluble fraction;GO:0012505//endomembrane system;GO:0031224//intrinsic to membrane;GO:0034385;GO:0043231//intracellular membrane-bounded organelle;GO:0044444//cytoplasmic part	GO:0005515//protein binding;GO:0030169//low-density lipoprotein particle binding;GO:0030228//lipoprotein particle receptor activity;GO:0030295//protein kinase activator activity;GO:0046872//metal ion binding	GO:0001666//response to hypoxia;GO:0007165//signal transduction;GO:0007611//learning or memory;GO:0009267//cellular response to starvation;GO:0010876//lipid localization;GO:0016125//sterol metabolic process;GO:0016192//vesicle-mediated transport;GO:0021543//pallium development;GO:0023052//signaling;GO:0032496//response to lipopolysaccharide;GO:0032868//response to insulin stimulus;GO:0033674//pos…	gi|65301164|ref|NP_001018066.1|/0/very low-density lipoprotein receptor isoform b precursor [Homo sapiens]//gi|65301167|ref|NP_003374.3|/0/very low-density lipoprotein receptor isoform a precursor [Homo sapiens]
134111	6129	160	44	0.826789734926814	0.27497030255427	-1.5882446644204	Down	2.07728e-12	2.0587638551532e-11	UBE2QL1	2	-	GO:0019787//small conjugating protein ligase activity;GO:0032559	GO:0032446//protein modification by small protein conjugation	gi|121934104|gb|AAI27724.1|/6.91217e-95/FLJ25076 protein [Homo sapiens]
51655	1814	58	16	1.0126408095068	0.337835618794251	-1.58372918329791	Down	2.79316e-05	0.00013368392897498	RASD1	1	GO:0000267//cell fraction;GO:0016020//membrane;GO:0043231//intracellular membrane-bounded organelle;GO:0044444//cytoplasmic part	GO:0017111//nucleoside-triphosphatase activity;GO:0032561//guanyl ribonucleotide binding	GO:0006355//regulation of transcription, DNA-dependent;GO:0007166//cell surface receptor signaling pathway;GO:0009207;GO:0035556//intracellular signal transduction	gi|7706359|ref|NP_057168.1|/6.38148e-138/dexamethasone-induced Ras-related protein 1 isoform 1 proprotein [Homo sapiens]//gi|8118457|gb|AAF72997.1|AF262018_1/1.15463e-118/dexamethasone-induced ras-related protein 1 [Homo sapiens]
43	2978	47	13	0.499847908437338	0.167201972011543	-1.57989732170689	Down	0.0001740842	0.000720725603444263	ACHE	3	GO:0005604//basement membrane;GO:0031224//intrinsic to membrane;GO:0043231//intracellular membrane-bounded organelle;GO:0044444//cytoplasmic part;GO:0044459//plasma membrane part	GO:0004091//carboxylesterase activity;GO:0042165//neurotransmitter binding;GO:0042802//identical protein binding;GO:0043236//laminin binding	GO:0001649//osteoblast differentiation;GO:0001881//receptor recycling;GO:0006259//DNA metabolic process;GO:0006581//acetylcholine catabolic process;GO:0006898//receptor-mediated endocytosis;GO:0006950//response to stress;GO:0007271//synaptic transmission, cholinergic;GO:0007399//nervous system development;GO:0009100//glycoprotein metabolic process;GO:0032800//receptor biosynthetic process;GO:0048…	gi|119596866|gb|EAW76460.1|/0/acetylcholinesterase (Yt blood group), isoform CRA_a [Homo sapiens]//gi|4557239|ref|NP_000656.1|/0/acetylcholinesterase isoform E4-E6 precursor [Homo sapiens]
64131	9336	103	29	0.349414639160738	0.118976144509763	-1.55426772022599	Down	3.05218e-08	2.12351514274541e-07	XYLT1	3	GO:0012505//endomembrane system;GO:0031090//organelle membrane;GO:0031224//intrinsic to membrane;GO:0043231//intracellular membrane-bounded organelle	GO:0035252//UDP-xylosyltransferase activity	GO:0006023;GO:0006029//proteoglycan metabolic process;GO:0009408//response to heat;GO:0032102;GO:0034097//response to cytokine stimulus	gi|28269693|ref|NP_071449.1|/0/xylosyltransferase 1 precursor [Homo sapiens]
6932	3322	1831	518	17.4563495945702	5.97245474998599	-1.54735597628112	Down	2.01484e-121	1.28935264748201e-119	TCF7	2	GO:0043231//intracellular membrane-bounded organelle	GO:0001071//nucleic acid binding transcription factor activity;GO:0043565//sequence-specific DNA binding	GO:0002376//immune system process;GO:0002681;GO:0006355//regulation of transcription, DNA-dependent;GO:0006915//apoptotic process;GO:0007166//cell surface receptor signaling pathway;GO:0007399//nervous system development;GO:0008283//cell proliferation;GO:0030217//T cell differentiation;GO:0035112//genitalia morphogenesis;GO:0048562//embryonic organ morphogenesis;GO:0051716//cellular response to s…	gi|119582683|gb|EAW62279.1|/0/transcription factor 7 (T-cell specific, HMG-box), isoform CRA_c [Homo sapiens]//gi|119582683|gb|EAW62279.1|/1.22887e-170/transcription factor 7 (T-cell specific, HMG-box), isoform CRA_c [Homo sapiens]//gi|119582683|gb|EAW62279.1|/1.46969e-170/transcription factor 7 (T-cell specific, HMG-box), isoform CRA_c [Homo sapiens]//gi|119582683|gb|EAW62279.1|/1.68753e-144/tra…
5603	6348	133	38	0.663558837383563	0.229281711510764	-1.53310311022794	Down	4.34622e-10	3.59791781293625e-09	MAPK13	1	GO:0000267//cell fraction	GO:0004702//receptor signaling protein serine/threonine kinase activity;GO:0032559	GO:0006464//cellular protein modification process;GO:0007169//transmembrane receptor protein tyrosine kinase signaling pathway;GO:0007264//small GTPase mediated signal transduction	gi|4506085|ref|NP_002745.1|/0/mitogen-activated protein kinase 13 [Homo sapiens]//gi|62897403|dbj|BAD96642.1|/2.11417e-144/MAPK13 protein (Fragment) variant [Homo sapiens]
57538	10936	156	45	0.45178396381056	0.157607452234447	-1.51929731070292	Down	1.815694e-11	1.6806033433923e-10	ALPK3	4	GO:0043231//intracellular membrane-bounded organelle	GO:0004672//protein kinase activity;GO:0032559	GO:0006464//cellular protein modification process;GO:0048513//organ development	gi|115511036|ref|NP_065829.3|/0/alpha-protein kinase 3 [Homo sapiens]
400221	1386	280	81	6.39822510778592	2.23843519173496	-1.51518120223068	Down	2.17904e-19	3.19844237623762e-18	FLJ22447	1	-	-	-	gi|332237264|ref|XP_003267824.1|/4.8139e-31/PREDICTED: hypothetical protein LOC100587412 [Nomascus leucogenys]
402415	2854	110	32	1.22068450286946	0.429456070422404	-1.507107901695	Down	2.15696e-08	1.52513189189189e-07	XKRX	2	GO:0031224//intrinsic to membrane	-	-	gi|304376278|ref|NP_001182063.1|/0/XK-related protein 2 [Pan troglodytes]
55022	2837	1091	318	12.17951878158	4.29329292326183	-1.50430061920959	Down	3.29356e-70	1.35005604608295e-68	PID1	1	GO:0044424//intracellular part	-	-	gi|40255260|ref|NP_060403.3|/2.27035e-135/PTB-containing, cubilin and LRP1-interacting protein isoform 1 [Homo sapiens] //gi|51555802|dbj|BAD38656.1|/2.89891e-129/putative protein product of HMFN2073 [Homo sapiens]
91683	3632	540	158	4.70882591220037	1.666226293603	-1.49878303704407	Down	2.0345e-35	4.87129946164199e-34	SYT12	1	GO:0008021//synaptic vesicle;GO:0031224//intrinsic to membrane;GO:0044459//plasma membrane part	-	GO:0050804//regulation of synaptic transmission	gi|29366828|ref|NP_808878.1|/0/synaptotagmin-12 [Homo sapiens]
90427	4700	364	108	2.45283446791674	0.880133666877915	-1.47865532620557	Down	6.15108e-24	1.06034605813954e-22	BMF	3	GO:0015629//actin cytoskeleton;GO:0030141//secretory granule;GO:0031966//mitochondrial membrane	GO:0005488//binding	GO:0001836//release of cytochrome c from mitochondria;GO:0006917//induction of apoptosis;GO:0032461//positive regulation of protein oligomerization	gi|10440458|dbj|BAB15762.1|/1.51368e-99/FLJ00065 protein [Homo sapiens]//gi|38511854|gb|AAH60783.1|/3.97119e-119/BMF protein, partial [Homo sapiens]//gi|51558701|ref|NP_001003942.1|/2.11743e-82/bcl-2-modifying factor isoform bmf-2 [Homo sapiens]//gi|51558704|ref|NP_001003943.1|/2.79683e-71/bcl-2-modifying factor isoform bmf-3 [Homo sapiens]
283208	2272	3068	911	42.7672911187947	15.3579336262355	-1.47752371187123	Down	4.743e-189	4.26151363636363e-187	P4HA3	3	GO:0044432//endoplasmic reticulum part	GO:0016701//oxidoreductase activity, acting on single donors with incorporation of molecular oxygen;GO:0019798;GO:0019842//vitamin binding;GO:0046914//transition metal ion binding	GO:0008152//metabolic process	gi|194373965|dbj|BAG62295.1|/0/unnamed protein product [Homo sapiens]
3708	10197	823	246	2.55618410859602	0.924028622837731	-1.46798230325272	Down	1.460134e-51	4.7661988733945e-50	ITPR1	1	GO:0005783//endoplasmic reticulum;GO:0008287//protein serine/threonine phosphatase complex;GO:0019866//organelle inner membrane;GO:0030667//secretory granule membrane;GO:0031224//intrinsic to membrane;GO:0031981//nuclear lumen;GO:0042598;GO:0044430//cytoskeletal part	GO:0004872//receptor activity;GO:0005217//intracellular ligand-gated ion channel activity;GO:0005261//cation channel activity;GO:0005543//phospholipid binding;GO:0046873//metal ion transmembrane transporter activity	GO:0001775//cell activation;GO:0006816//calcium ion transport;GO:0006950//response to stress;GO:0007169//transmembrane receptor protein tyrosine kinase signaling pathway;GO:0007275//multicellular organismal development;GO:0007599//hemostasis;GO:0010863//positive regulation of phospholipase C activity;GO:0015980//energy derivation by oxidation of organic compounds;GO:0030073//insulin secretion;GO:…	gi|269954690|ref|NP_001093422.2|/0/inositol 1,4,5-trisphosphate receptor type 1 isoform 1 [Homo sapiens]//gi|269954692|ref|NP_002213.5|/0/inositol 1,4,5-trisphosphate receptor type 1 isoform 2 [Homo sapiens]//gi|269954694|ref|NP_001161744.1|/0/inositol 1,4,5-trisphosphate receptor type 1 isoform 3 [Homo sapiens]
79827	2645	1010	302	12.0937339986297	4.37324696060531	-1.46748302648441	Down	7.43016e-63	2.81839118123667e-61	CLMP	2	GO:0005626//insoluble fraction;GO:0030054//cell junction	-	-	gi|13376115|ref|NP_079045.1|/8.71847e-158/CXADR-like membrane protein precursor [Homo sapiens]
54742	1994	53	16	0.841812616362906	0.307338923015432	-1.45366864273354	Down	0.0001715322	0.000711153073409462	LY6K	1	GO:0031224//intrinsic to membrane;GO:0031981//nuclear lumen	-	-	gi|109658472|gb|AAI17143.1|/1.75317e-81/Lymphocyte antigen 6 complex, locus K [Homo sapiens]//gi|109658472|gb|AAI17143.1|/3.51359e-93/Lymphocyte antigen 6 complex, locus K [Homo sapiens]//gi|237858795|ref|NP_001153826.1|/3.77745e-62/lymphocyte antigen 6K isoform 2 precursor [Homo sapiens]
5033	2953	3050	923	32.7115487859119	11.9718423833988	-1.45015487786218	Down	7.172e-183	6.13412884615384e-181	P4HA1	3	GO:0044432//endoplasmic reticulum part	GO:0016701//oxidoreductase activity, acting on single donors with incorporation of molecular oxygen;GO:0019798;GO:0019842//vitamin binding;GO:0046914//transition metal ion binding	GO:0019471;GO:0030198//extracellular matrix organization	gi|217272851|ref|NP_001136068.1|/0/prolyl 4-hydroxylase subunit alpha-1 isoform 3 precursor [Homo sapiens] //gi|383418719|gb|AFH32573.1|/0/prolyl 4-hydroxylase subunit alpha-1 isoform 2 precursor [Macaca mulatta]//gi|383418721|gb|AFH32574.1|/0/prolyl 4-hydroxylase subunit alpha-1 isoform 1 precursor [Macaca mulatta]
78990	3873	369	112	3.01747432755651	1.10762630711319	-1.44587027217313	Down	1.663688e-23	2.84040398464491e-22	OTUB2	3	-	GO:0005488//binding;GO:0008238//exopeptidase activity;GO:0019783//small conjugating protein-specific protease activity	GO:0016579//protein deubiquitination;GO:0019752//carboxylic acid metabolic process	gi|12962939|ref|NP_075601.1|/4.04789e-130/ubiquitin thioesterase OTUB2 [Homo sapiens]
151295	2418	112	34	1.46698759295141	0.538573966727517	-1.44564026897761	Down	4.27368e-08	2.93434068699344e-07	SLC23A3	1	GO:0016020//membrane;GO:0031224//intrinsic to membrane	GO:0005488//binding	GO:0006810//transport	gi|158635944|ref|NP_653313.3|/0/solute carrier family 23 member 3 isoform 1 [Homo sapiens]//gi|222080105|ref|NP_001138361.1|/0/solute carrier family 23 member 3 isoform 2 [Homo sapiens]//gi|222080107|ref|NP_001138362.1|/0/solute carrier family 23 member 3 isoform 3 [Homo sapiens]
3755	2237	776	238	10.986527619145	4.07505720198031	-1.43084326704953	Down	5.85696e-47	1.75118182184874e-45	KCNG1	3	GO:0005887//integral to plasma membrane	GO:0005267//potassium channel activity	GO:0030001//metal ion transport;GO:0034220//ion transmembrane transport	gi|27436988|ref|NP_002228.2|/0/potassium voltage-gated channel subfamily G member 1 [Homo sapiens]
2152	2393	254	78	3.36167506394452	1.24846002336074	-1.42903065608026	Down	2.21056e-16	2.80098735042735e-15	F3	1	GO:0009897//external side of plasma membrane;GO:0031224//intrinsic to membrane;GO:0044421//extracellular region part;GO:0044424//intracellular part	GO:0008289//lipid binding;GO:0019899//enzyme binding	GO:0001935//endothelial cell proliferation;GO:0002237//response to molecule of bacterial origin;GO:0002526//acute inflammatory response;GO:0007599//hemostasis;GO:0009628//response to abiotic stimulus;GO:0010740//positive regulation of intracellular protein kinase cascade;GO:0014909//smooth muscle cell migration;GO:0034614//cellular response to reactive oxygen species;GO:0043066//negative regulati…	gi|296010912|ref|NP_001171567.1|/1.46479e-110/tissue factor isoform 2 precursor [Homo sapiens]//gi|339504|gb|AAA61151.1|/8.05879e-147/tissue factor precursor [Homo sapiens]
2786	5123	1006	312	6.21925464947131	2.33266823025747	-1.41476055911362	Down	2.1828e-59	7.99012592592592e-58	GNG4	1	GO:0031234//extrinsic to internal side of plasma membrane	GO:0060089	GO:0007186//G-protein coupled receptor signaling pathway;GO:0007267//cell-cell signaling;GO:0015980//energy derivation by oxidation of organic compounds;GO:0016049//cell growth;GO:0033762//response to glucagon stimulus	gi|4758450|ref|NP_004476.1|/4.09011e-34/guanine nucleotide-binding protein G(I)/G(S)/G(O) subunit gamma-4 precursor [Homo sapiens]//gi|4758450|ref|NP_004476.1|/4.19223e-34/guanine nucleotide-binding protein G(I)/G(S)/G(O) subunit gamma-4 precursor [Homo sapiens]//gi|4758450|ref|NP_004476.1|/4.30814e-34/guanine nucleotide-binding protein G(I)/G(S)/G(O) subunit gamma-4 precursor [Homo sapiens]
23046	9955	642	201	2.04248313109321	0.773352563479702	-1.40112598411372	Down	5.59444e-38	1.42586085386819e-36	KIF21B	1	GO:0015630//microtubule cytoskeleton	GO:0003774//motor activity;GO:0032559	GO:0007017//microtubule-based process	gi|355390323|ref|NP_001239029.1|/0/kinesin-like protein KIF21B isoform 1 [Homo sapiens]//gi|355390328|ref|NP_001239031.1|/0/kinesin-like protein KIF21B isoform 3 [Homo sapiens]//gi|355390331|ref|NP_001239032.1|/0/kinesin-like protein KIF21B isoform 4 [Homo sapiens]//gi|71891657|dbj|BAA32294.2|/0/KIAA0449 protein [Homo sapiens]
4907	4086	2434	777	18.8663082638612	7.28358835515912	-1.37309085247635	Down	5.61902e-135	3.92009277647059e-133	NT5E	1	GO:0005626//insoluble fraction;GO:0031224//intrinsic to membrane;GO:0044424//intracellular part	GO:0005506//iron ion binding;GO:0008252//nucleotidase activity	GO:0006213//pyrimidine nucleoside metabolic process;GO:0009112;GO:0009169;GO:0031348//negative regulation of defense response;GO:0044260;GO:0046085//adenosine metabolic process	gi|325651886|ref|NP_001191742.1|/0/5'-nucleotidase isoform 2 preproprotein [Homo sapiens] //gi|4505467|ref|NP_002517.1|/0/5'-nucleotidase isoform 1 preproprotein [Homo sapiens]
290	3740	5584	1789	47.286647208366	18.3215188928738	-1.36789374232808	Down	2e-305	2.45379310344827e-303	ANPEP	2	GO:0000267//cell fraction;GO:0012505//endomembrane system;GO:0016021//integral to membrane;GO:0031988//membrane-bounded vesicle;GO:0044444//cytoplasmic part	GO:0004871//signal transducer activity;GO:0008238//exopeptidase activity;GO:0046914//transition metal ion binding	GO:0019538//protein metabolic process;GO:0032501//multicellular organismal process;GO:0044237//cellular metabolic process;GO:0048646//anatomical structure formation involved in morphogenesis;GO:0048869//cellular developmental process;GO:0051704	gi|62089422|dbj|BAD93155.1|/0/membrane alanine aminopeptidase precursor variant [Homo sapiens]
131583	3182	387	124	3.85190443989003	1.49260278026995	-1.36774163392787	Down	9.71546e-23	1.61681976987839e-21	FAM43A	4	-	-	-	gi|31377557|ref|NP_710157.2|/0/protein FAM43A [Homo sapiens]
3486	2638	16784	5447	201.504799293002	79.0870398182364	-1.34930099890716	Down	0	0	IGFBP3	4	GO:0000267//cell fraction;GO:0016942//insulin-like growth factor binding protein complex;GO:0043231//intracellular membrane-bounded organelle	GO:0005520//insulin-like growth factor binding;GO:0043169//cation binding;GO:0072542//protein phosphatase activator activity	GO:0001503//ossification;GO:0001932//regulation of protein phosphorylation;GO:0006915//apoptotic process;GO:0007165//signal transduction;GO:0008285//negative regulation of cell proliferation;GO:0014909//smooth muscle cell migration;GO:0016049//cell growth;GO:0045661//regulation of myoblast differentiation	gi|34534492|dbj|BAC87023.1|/1.9616e-149/unnamed protein product [Homo sapiens]//gi|34534492|dbj|BAC87023.1|/6.30146e-148/unnamed protein product [Homo sapiens]
283551	2686	80	26	0.943297521475511	0.370757611802216	-1.34723656491661	Down	1.185536e-05	6.0104546708464e-05	C14orf182	1	-	-	-	gi|61676098|ref|NP_001012724.1|/1.96832e-56/uncharacterized protein C14orf182 [Homo sapiens]
26207	6383	1005	334	4.98661606688986	2.00421523355579	-1.31502368176258	Down	2.7173e-53	9.10372259887006e-52	PITPNC1	2	GO:0043231//intracellular membrane-bounded organelle	GO:0005488//binding;GO:0005548//phospholipid transporter activity	GO:0006650//glycerophospholipid metabolic process;GO:0010876//lipid localization;GO:0023052//signaling;GO:0051234//establishment of localization	gi|32307140|ref|NP_036549.2|/2.71888e-171/cytoplasmic phosphatidylinositol transfer protein 1 isoform a [Homo sapiens] //gi|32307142|ref|NP_858057.1|/1.08902e-159/cytoplasmic phosphatidylinositol transfer protein 1 isoform b [Homo sapiens]
6641	4975	96	32	0.611143029390928	0.246365351755888	-1.31071068889149	Down	2.53122e-06	1.40325346837021e-05	SNTB1	3	GO:0043232;GO:0043234//protein complex;GO:0044459//plasma membrane part	GO:0008092//cytoskeletal protein binding;GO:0019904//protein domain specific binding	GO:0003012//muscle system process	gi|119612414|gb|EAW92008.1|/0/syntrophin, beta 1 (dystrophin-associated protein A1, 59kDa, basic component 1) [Homo sapiens]
55076	1564	332	112	6.72304548729883	2.74286233212877	-1.29343269745966	Down	3.09022e-18	4.30164427230047e-17	TMEM45A	1	GO:0031224//intrinsic to membrane	-	-	gi|119600225|gb|EAW79819.1|/1.82965e-130/transmembrane protein 45A, isoform CRA_a [Homo sapiens]
3236	1814	159	54	2.77603256399278	1.1401952134306	-1.28374364129122	Down	2.26726e-09	1.7552025848564e-08	HOXD10	3	GO:0043231//intracellular membrane-bounded organelle	GO:0001071//nucleic acid binding transcription factor activity;GO:0003677//DNA binding	GO:0003002//regionalization;GO:0006357//regulation of transcription from RNA polymerase II promoter;GO:0007626//locomotory behavior;GO:0014706//striated muscle tissue development;GO:0021522//spinal cord motor neuron differentiation;GO:0035108//limb morphogenesis;GO:0048562//embryonic organ morphogenesis;GO:0048666//neuron development;GO:0050877//neurological system process	gi|23510366|ref|NP_002139.2|/0/homeobox protein Hox-D10 [Homo sapiens]
401097	2606	170	58	2.06604237459779	0.852464531959437	-1.27715812918047	Down	7.36762e-10	5.98492967123288e-09	C3orf80	1	-	-	-	gi|270265902|ref|NP_001161686.1|/2.91826e-73/uncharacterized membrane protein C3orf80 precursor [Homo sapiens]
3237	1463	73	25	1.58031349466742	0.65451321395759	-1.27171655727563	Down	6.34664e-05	0.000286783656591313	HOXD11	2	-	-	GO:0001822//kidney development;GO:0002062//chondrocyte differentiation;GO:0003002//regionalization;GO:0003156//regulation of organ formation;GO:0006351//transcription, DNA-dependent;GO:0030326//embryonic limb morphogenesis;GO:0040007//growth;GO:0045597//positive regulation of cell differentiation;GO:0048754//branching morphogenesis of an epithelial tube	gi|23510368|ref|NP_067015.2|/2.76229e-117/homeobox protein Hox-D11 [Homo sapiens]
84206	3398	546	187	5.08901795138699	2.10785614582379	-1.27161086920256	Down	2.71276e-28	5.38015612040134e-27	MEX3B	3	GO:0044424//intracellular part	GO:0046872//metal ion binding	GO:0006468//protein phosphorylation	gi|50511245|dbj|BAD32608.1|/0/mKIAA2009 protein [Mus musculus]
815	4918	105	36	0.676184932853137	0.280373338371032	-1.27006870439415	Down	1.538028e-06	8.78379393900481e-06	CAMK2A	2	GO:0030139//endocytic vesicle;GO:0031981//nuclear lumen;GO:0043005//neuron projection;GO:0043234//protein complex;GO:0044459//plasma membrane part	GO:0004674//protein serine/threonine kinase activity;GO:0005102//receptor binding;GO:0032559	GO:0006468//protein phosphorylation;GO:0007215//glutamate receptor signaling pathway;GO:0019221//cytokine-mediated signaling pathway;GO:0022402//cell cycle process;GO:0048167//regulation of synaptic plasticity;GO:0051091//positive regulation of sequence-specific DNA binding transcription factor activity;GO:0070838//divalent metal ion transport	gi|4589580|dbj|BAA76812.1|/0/KIAA0968 protein [Homo sapiens]
2026	2423	3634	1250	47.5002858879015	19.7596539830779	-1.265378512855	Down	3.4143e-177	2.86511306603773e-175	ENO2	2	GO:0005624//membrane fraction;GO:0016020//membrane;GO:0043025//neuronal cell body;GO:0043234//protein complex;GO:0044444//cytoplasmic part	GO:0016836//hydro-lyase activity;GO:0042802//identical protein binding;GO:0046872//metal ion binding;GO:0046983//protein dimerization activity	GO:0006007//glucose catabolic process;GO:0043627//response to estrogen stimulus	gi|5803011|ref|NP_001966.1|/0/gamma-enolase [Homo sapiens]
55584	2292	186	64	2.57017707536583	1.06951799736958	-1.26490699927837	Down	1.598464e-10	1.37574622931785e-09	CHRNA9	3	GO:0005887//integral to plasma membrane	GO:0004871//signal transducer activity;GO:0005231//excitatory extracellular ligand-gated ion channel activity;GO:0005261//cation channel activity	GO:0006811//ion transport;GO:0007267//cell-cell signaling;GO:0042471//ear morphogenesis;GO:0050877//neurological system process;GO:0051480//cytosolic calcium ion homeostasis	gi|70995130|ref|NP_060051.2|/0/neuronal acetylcholine receptor subunit alpha-9 precursor [Homo sapiens]
2558	2910	8822	3042	96.0149320994475	40.0395287285869	-1.26183379553806	Down	0	0	GABRA5	1	GO:0034702//ion channel complex;GO:0043005//neuron projection;GO:0043025//neuronal cell body;GO:0044459//plasma membrane part	GO:0005253//anion channel activity;GO:0015276//ligand-gated ion channel activity;GO:0016917//GABA receptor activity	GO:0002209//behavioral defense response;GO:0007186//G-protein coupled receptor signaling pathway;GO:0007267//cell-cell signaling;GO:0007417//central nervous system development;GO:0007612//learning;GO:0015698//inorganic anion transport	gi|4503861|ref|NP_000801.1|/0/gamma-aminobutyric acid receptor subunit alpha-5 precursor [Homo sapiens]
338761	2065	260	90	3.98765894126899	1.66934149892098	-1.25626290486912	Down	5.08388e-14	5.61055987593052e-13	C1QL4	1	-	-	-	gi|56606142|ref|NP_001008224.1|/2.70142e-87/complement C1q-like protein 4 precursor [Homo sapiens]
57537	6061	634	220	3.31291038702599	1.3902763441306	-1.25272750478509	Down	6.93764e-32	1.52937565799256e-30	SORCS2	2	GO:0031224//intrinsic to membrane	GO:0008528//G-protein coupled peptide receptor activity	GO:0007186//G-protein coupled receptor signaling pathway	gi|170014689|ref|NP_065828.2|/0/VPS10 domain-containing receptor SorCS2 precursor [Homo sapiens]
618	200	267	93	42.2810710685263	17.8104826755711	-1.24728530874987	Down	3.23556e-14	3.60204082603254e-13	BCYRN1	1	-	-	-	gi|119581507|gb|EAW61103.1|/1.74365e-06/hCG2003764 [Homo sapiens]
7031	508	66	23	4.11476406045996	1.73415079814637	-1.24658035147178	Down	0.0001836056	0.000757676553931802	TFF1	2	GO:0044421//extracellular region part;GO:0044424//intracellular part	GO:0005102//receptor binding	GO:0008283//cell proliferation;GO:0009611//response to wounding;GO:0010038//response to metal ion;GO:0010669//epithelial structure maintenance;GO:0043627//response to estrogen stimulus;GO:0044238//primary metabolic process;GO:0048869//cellular developmental process	gi|4507451|ref|NP_003216.1|/1.97046e-45/trefoil factor 1 precursor [Homo sapiens]
100507257	2652	83	29	0.991218244922264	0.418839096961971	-1.24280662438969	Down	2.73916e-05	0.000131382195740092	MEG9	1	-	-	-	gi|119602139|gb|EAW81733.1|/6.25385e-47/hCG2040491 [Homo sapiens]
100287314	1895	547	192	9.14203388553907	3.88074182053469	-1.23618271024174	Down	3.40406e-27	6.50464311493018e-26	LOC100287314	1	-	-	-	gi|158260771|dbj|BAF82563.1|/1.35791e-29/unnamed protein product [Homo sapiens]
118611	3097	91	32	0.930603971521526	0.395759646427362	-1.23354282836904	Down	1.246116e-05	6.30142229675952e-05	C10orf90	2	-	-	-	gi|52145312|ref|NP_001004298.2|/0/centrosomal protein C10orf90 [Homo sapiens]
100506334	2567	68	24	0.838972563802392	0.358103123778401	-1.22824852869953	Down	0.0001737742	0.000719777186961583	LOC100506334	1	-	-	-	gi|119630205|gb|EAX09800.1|/2.43756e-56/hCG1815368 [Homo sapiens]
8728	6506	5342	1886	26.0048611593409	11.1032563245597	-1.22779848813035	Down	1.036318e-247	1.10395791736527e-245	ADAM19	3	GO:0031224//intrinsic to membrane	GO:0004175//endopeptidase activity;GO:0019904//protein domain specific binding;GO:0046914//transition metal ion binding	GO:0019538//protein metabolic process	gi|15451844|ref|NP_150377.1|/0/disintegrin and metalloproteinase domain-containing protein 19 preproprotein [Homo sapiens]
6876	1574	614	217	12.3545905782044	5.28053277124091	-1.22629180109604	Down	5.673e-30	1.18314970691676e-28	TAGLN	1	GO:0044424//intracellular part	GO:0003779//actin binding	GO:0006996//organelle organization;GO:0048513//organ development	gi|119587704|gb|EAW67300.1|/1.92871e-115/transgelin, isoform CRA_c [Homo sapiens]//gi|119587704|gb|EAW67300.1|/8.3154e-115/transgelin, isoform CRA_c [Homo sapiens]
2752	4737	693	247	4.63334420487511	1.99717584554721	-1.21409249872288	Down	3.99636e-33	9.12647553273427e-32	GLUL	2	GO:0043231//intracellular membrane-bounded organelle;GO:0044444//cytoplasmic part	GO:0005515//protein binding;GO:0016211;GO:0016831//carboxy-lyase activity;GO:0032559	GO:0001505//regulation of neurotransmitter levels;GO:0006541//glutamine metabolic process;GO:0009746	gi|19923206|ref|NP_002056.2|/0/glutamine synthetase [Homo sapiens]//gi|355690389|gb|AER99137.1|/0/glutamate-ammonia ligase [Mustela putorius furo]
147372	6276	694	248	3.50220247176178	1.51353156367717	-1.21034373036173	Down	5.11282e-33	1.16462314724712e-31	CCBE1	3	-	-	GO:0001525//angiogenesis;GO:0001945//lymph vessel development	gi|18916890|dbj|BAB85569.1|/0/KIAA1983 protein [Homo sapiens]
25789	1712	911	326	16.853081899711	7.29350988875012	-1.20832727774131	Down	1.021766e-42	2.81381070278638e-41	TMEM59L	2	GO:0005626//insoluble fraction;GO:0012505//endomembrane system;GO:0031224//intrinsic to membrane;GO:0043231//intracellular membrane-bounded organelle	-	-	gi|6912274|ref|NP_036241.1|/0/transmembrane protein 59-like precursor [Homo sapiens]
1289	8439	17504	6312	65.6917804027834	28.6482923365799	-1.19726372094944	Down	0	0	COL5A1	3	GO:0005583//fibrillar collagen	GO:0001948//glycoprotein binding;GO:0005198//structural molecule activity;GO:0005539//glycosaminoglycan binding;GO:0019838//growth factor binding	GO:0006935//chemotaxis;GO:0008544//epidermis development;GO:0009059//macromolecule biosynthetic process;GO:0009887//organ morphogenesis;GO:0030198//extracellular matrix organization;GO:0044319//wound healing, spreading of cells;GO:0072358//cardiovascular system development	gi|219510|dbj|BAA14323.1|/0/collagen alpha 1(V) chain precursor [Homo sapiens]
3690	4894	4057	1466	26.2546212399516	11.4734160338476	-1.1942763872428	Down	1.113176e-180	9.43019097142857e-179	ITGB3	2	GO:0005887//integral to plasma membrane;GO:0009986//cell surface;GO:0030667//secretory granule membrane;GO:0043234//protein complex	GO:0004871//signal transducer activity;GO:0005172//vascular endothelial growth factor receptor binding	GO:0001525//angiogenesis;GO:0001775//cell activation;GO:0001934//positive regulation of protein phosphorylation;GO:0001935//endothelial cell proliferation;GO:0002376//immune system process;GO:0006869//lipid transport;GO:0006887//exocytosis;GO:0006935//chemotaxis;GO:0007166//cell surface receptor signaling pathway;GO:0007599//hemostasis;GO:0009611//response to wounding;GO:0009967//positive regulat…	gi|47078292|ref|NP_000203.2|/0/integrin beta-3 precursor [Homo sapiens]
8614	5361	1628	589	9.61774610214579	4.20815980645218	-1.19250934860613	Down	1.81587e-73	7.76546329326923e-72	STC2	2	-	GO:0005102//receptor binding	GO:0001666//response to hypoxia;GO:0003006//developmental process involved in reproduction;GO:0007154//cell communication;GO:0007165//signal transduction;GO:0007275//multicellular organismal development;GO:0009725//response to hormone stimulus;GO:0033273//response to vitamin	gi|4507267|ref|NP_003705.1|/5.66966e-178/stanniocalcin-2 precursor [Homo sapiens]
158880	4410	149	54	1.07007050527154	0.469005468744467	-1.19002920646903	Down	4.97324e-08	3.39110538903795e-07	USP51	3	-	GO:0016790//thiolester hydrolase activity;GO:0046914//transition metal ion binding;GO:0070011//peptidase activity, acting on L-amino acid peptides	GO:0019941//modification-dependent protein catabolic process	gi|41152235|ref|NP_958443.1|/0/ubiquitin carboxyl-terminal hydrolase 51 [Homo sapiens]
92737	3272	827	303	8.00491876909774	3.54692552691988	-1.17431772386866	Down	2.70456e-37	6.76710582278481e-36	DNER	3	GO:0005768//endosome;GO:0031224//intrinsic to membrane;GO:0043005//neuron projection;GO:0044297//cell body	GO:0004872//receptor activity;GO:0005102//receptor binding;GO:0046872//metal ion binding	GO:0007166//cell surface receptor signaling pathway;GO:0007399//nervous system development;GO:0016192//vesicle-mediated transport;GO:0016477//cell migration;GO:0044267//cellular protein metabolic process;GO:0048747//muscle fiber development	gi|116235485|ref|NP_620711.3|/0/delta and Notch-like epidermal growth factor-related receptor precursor [Homo sapiens]
6525	3336	2379	874	22.5856770924887	10.0347862732067	-1.17039827509488	Down	1.847902e-103	1.0305384507837e-101	SMTN	1	GO:0005856//cytoskeleton	GO:0005198//structural molecule activity;GO:0008092//cytoskeletal protein binding	GO:0006936//muscle contraction;GO:0048513//organ development	gi|119580331|gb|EAW59927.1|/0/smoothelin, isoform CRA_c [Homo sapiens]//gi|119580336|gb|EAW59932.1|/0/smoothelin, isoform CRA_h [Homo sapiens]//gi|333360858|ref|NP_001193946.1|/0/smoothelin isoform d [Homo sapiens]//gi|333360860|ref|NP_001193947.1|/0/smoothelin isoform e [Homo sapiens]
586	9682	163	60	0.533196439601019	0.237360751585198	-1.1675857467929	Down	1.912186e-08	1.35853789696486e-07	BCAT1	1	GO:0043231//intracellular membrane-bounded organelle;GO:0044444//cytoplasmic part	GO:0004084//branched-chain-amino-acid transaminase activity;GO:0005515//protein binding	GO:0008652//cellular amino acid biosynthetic process;GO:0009063//cellular amino acid catabolic process;GO:0022402//cell cycle process	gi|296010900|ref|NP_001171562.1|/0/branched-chain-amino-acid aminotransferase, cytosolic isoform 2 [Homo sapiens] //gi|296010904|ref|NP_001171564.1|/0/branched-chain-amino-acid aminotransferase, cytosolic isoform 4 [Homo sapiens]//gi|296010906|ref|NP_001171565.1|/0/branched-chain-amino-acid aminotransferase, cytosolic isoform 5 [Homo sapiens] //gi|38176287|ref|NP_005495.2|/0/branched-chain-amino-…
554202	2166	1584	584	23.1612204178799	10.3270702474543	-1.16528024936994	Down	4.95612e-69	2.00384942727273e-67	MIR31HG	1	GO:0044421//extracellular region part	GO:0005102//receptor binding	GO:0006950//response to stress;GO:0022402//cell cycle process;GO:0051707//response to other organism	gi|332222529|ref|XP_003260422.1|/1.55099e-39/PREDICTED: interferon omega-1-like [Nomascus leucogenys]
1002	6528	545	201	2.64411945228699	1.17933896590693	-1.1648089166557	Down	7.9638e-25	1.41959921843687e-23	CDH4	1	GO:0016021//integral to membrane	GO:0046872//metal ion binding	GO:0006935//chemotaxis;GO:0016337//cell-cell adhesion;GO:0030307//positive regulation of cell growth;GO:0045216//cell-cell junction organization	gi|14589893|ref|NP_001785.2|/0/cadherin-4 isoform 1 preproprotein [Homo sapiens]//gi|356640221|ref|NP_001239267.1|/0/cadherin-4 isoform 2 [Homo sapiens]
115330	1776	78	29	1.39096549218251	0.625428651544565	-1.15316941190501	Down	0.0001276336	0.000544117360172538	GPR146	2	GO:0031224//intrinsic to membrane	GO:0004888//transmembrane signaling receptor activity	GO:0007166//cell surface receptor signaling pathway	gi|119607598|gb|EAW87192.1|/1.46812e-179/hCG1747714, isoform CRA_b [Homo sapiens]
8671	7693	458	173	1.88553440034596	0.861337007354489	-1.13032374863056	Down	3.38332e-20	5.13998828351836e-19	SLC4A4	1	GO:0016021//integral to membrane;GO:0044459//plasma membrane part	GO:0005488//binding;GO:0015081//sodium ion transmembrane transporter activity;GO:0015301//anion:anion antiporter activity	GO:0015698//inorganic anion transport;GO:0030001//metal ion transport;GO:0055067	gi|148596928|ref|NP_001091954.1|/0/electrogenic sodium bicarbonate cotransporter 1 isoform 1 [Homo sapiens]//gi|197927160|ref|NP_001128214.1|/0/electrogenic sodium bicarbonate cotransporter 1 isoform 3 [Homo sapiens]//gi|4507025|ref|NP_003750.1|/0/electrogenic sodium bicarbonate cotransporter 1 isoform 2 [Homo sapiens]
8372	1945	609	231	9.91659100188999	4.54899134594569	-1.12429756466062	Down	3.91118e-26	7.29348974842767e-25	HYAL3	1	GO:0000323//lytic vacuole	GO:0015929//hexosaminidase activity	GO:0044238//primary metabolic process	gi|15208651|ref|NP_003540.2|/0/hyaluronidase-3 isoform 1 precursor [Homo sapiens]//gi|318037451|ref|NP_001186959.1|/0/hyaluronidase-3 isoform 2 precursor [Homo sapiens]//gi|318037455|ref|NP_001186960.1|/5.84774e-88/hyaluronidase-3 isoform 3 [Homo sapiens]//gi|318037459|ref|NP_001186961.1|/2.93593e-83/hyaluronidase-3 isoform 4 [Homo sapiens]
230	1665	308	117	5.85869909869694	2.69149985216419	-1.12217000928184	Down	6.37462e-14	6.98733763401109e-13	ALDOC	2	GO:0043005//neuron projection;GO:0043231//intracellular membrane-bounded organelle;GO:0043232;GO:0044444//cytoplasmic part	GO:0005515//protein binding;GO:0016832//aldehyde-lyase activity	GO:0006000//fructose metabolic process;GO:0006007//glucose catabolic process;GO:0006950//response to stress;GO:0009719;GO:0009887//organ morphogenesis;GO:0010033//response to organic substance;GO:0012501//programmed cell death;GO:0051260//protein homooligomerization;GO:0051262//protein tetramerization	gi|221041136|dbj|BAH12245.1|/0/unnamed protein product [Homo sapiens]
8460	2062	639	243	9.81469734586918	4.51377959613674	-1.12060780551155	Down	3.29578e-27	6.31129453175457e-26	TPST1	3	GO:0005626//insoluble fraction;GO:0012505//endomembrane system;GO:0031224//intrinsic to membrane;GO:0043231//intracellular membrane-bounded organelle	GO:0008146//sulfotransferase activity	GO:0006477//protein sulfation;GO:0006952//defense response	gi|4507665|ref|NP_003587.1|/0/protein-tyrosine sulfotransferase 1 [Homo sapiens]
5352	4072	19995	7612	155.517173280793	71.6001194237317	-1.11904000259381	Down	0	0	PLOD2	2	GO:0005789//endoplasmic reticulum membrane	GO:0016701//oxidoreductase activity, acting on single donors with incorporation of molecular oxygen;GO:0019842//vitamin binding;GO:0046914//transition metal ion binding;GO:0070815//peptidyl-lysine 5-dioxygenase activity	GO:0006950//response to stress;GO:0043412//macromolecule modification	gi|33636742|ref|NP_891988.1|/0/procollagen-lysine,2-oxoglutarate 5-dioxygenase 2 isoform 1 precursor [Homo sapiens]//gi|62089344|dbj|BAD93116.1|/0/procollagen-lysine, 2-oxoglutarate 5-dioxygenase 2 isoform b variant [Homo sapiens]
57559	2094	2489	948	37.6454882290983	17.3402117431694	-1.11835545425312	Down	9.9207e-101	5.39722486238532e-99	STAMBPL1	3	-	GO:0043169//cation binding;GO:0070011//peptidase activity, acting on L-amino acid peptides	-	gi|193787425|dbj|BAG52631.1|/0/unnamed protein product [Homo sapiens]
4066	1788	118	45	2.09015843705691	0.963979361093913	-1.11653814120251	Down	4.0978e-06	2.20174756871036e-05	LYL1	4	-	GO:0003676//nucleic acid binding	GO:0001568//blood vessel development;GO:0030098//lymphocyte differentiation	gi|1196440|gb|AAA88084.1|/2.91699e-151/unknown protein, partial [Homo sapiens]
358	2807	102	39	1.15085994190278	0.532163312415792	-1.11277131127959	Down	1.980884e-05	9.68928412427825e-05	AQP1	1	GO:0005624//membrane fraction;GO:0005635//nuclear envelope;GO:0005774//vacuolar membrane;GO:0005903//brush border;GO:0016021//integral to membrane;GO:0016323//basolateral plasma membrane;GO:0030667//secretory granule membrane;GO:0033267//axon part;GO:0033655;GO:0043025//neuronal cell body	GO:0005221//intracellular cyclic nucleotide activated cation channel activity;GO:0005372//water transmembrane transporter activity;GO:0005488//binding;GO:0015166//polyol transmembrane transporter activity;GO:0046873//metal ion transmembrane transporter activity	GO:0001666//response to hypoxia;GO:0001977;GO:0003097//renal water transport;GO:0006164//purine nucleotide biosynthetic process;GO:0006833//water transport;GO:0006915//apoptotic process;GO:0006972//hyperosmotic response;GO:0007600//sensory perception;GO:0008284//positive regulation of cell proliferation;GO:0008643//carbohydrate transport;GO:0009411//response to UV;GO:0009611//response to wounding…	gi|297307118|ref|NP_001171990.1|/1.90471e-106/aquaporin-1 isoform 3 [Homo sapiens]//gi|297307118|ref|NP_001171990.1|/4.55605e-122/aquaporin-1 isoform 3 [Homo sapiens]//gi|297307120|ref|NP_001171991.1|/3.40412e-84/aquaporin-1 isoform 4 [Homo sapiens]//gi|37694062|ref|NP_932766.1|/8.77605e-148/aquaporin-1 isoform 1 [Homo sapiens]
8718	1665	239	92	4.54619832658626	2.1163930461462	-1.10305304009408	Down	7.41622e-11	6.5769966999003e-10	TNFRSF25	1	GO:0016021//integral to membrane;GO:0044444//cytoplasmic part	GO:0005035//death receptor activity	GO:0006917//induction of apoptosis;GO:0019221//cytokine-mediated signaling pathway	gi|119591946|gb|EAW71540.1|/0/hCG2005428, isoform CRA_b [Homo sapiens]//gi|119591947|gb|EAW71541.1|/2.80706e-107/hCG2005428, isoform CRA_c [Homo sapiens]//gi|119591948|gb|EAW71542.1|/0/hCG2005428, isoform CRA_d [Homo sapiens]//gi|119591951|gb|EAW71545.1|/0/hCG2005428, isoform CRA_g [Homo sapiens]//gi|119591952|gb|EAW71546.1|/0/hCG2005428, isoform CRA_h [Homo sapiens]//gi|119591955|gb|EAW71549.1|/…
93649	6950	482	186	2.19647845822538	1.02506375111201	-1.09947871329227	Down	2.51972e-20	3.84440984562607e-19	MYOCD	1	GO:0043231//intracellular membrane-bounded organelle	GO:0003712//transcription cofactor activity;GO:0019899//enzyme binding;GO:0042802//identical protein binding	GO:0001558//regulation of cell growth;GO:0006939//smooth muscle contraction;GO:0007507//heart development;GO:0008283//cell proliferation;GO:0016573//histone acetylation;GO:0048742//regulation of skeletal muscle fiber development	gi|226423889|ref|NP_001139784.1|/0/myocardin isoform 1 [Homo sapiens]//gi|23957692|ref|NP_705832.1|/0/myocardin isoform 2 [Homo sapiens]
147744	593	101	39	5.39425403480197	2.51902599991759	-1.09855745205988	Down	2.64422e-05	0.00012724012388423	TMEM190	1	GO:0031224//intrinsic to membrane	-	-	gi|21040263|ref|NP_631911.1|/6.38583e-72/transmembrane protein 190 precursor [Homo sapiens]
4035	14905	9497	3671	20.1799075512098	9.43354967150688	-1.09704692731874	Down	0	0	LRP1	2	GO:0005626//insoluble fraction;GO:0012505//endomembrane system;GO:0016021//integral to membrane;GO:0030135//coated vesicle;GO:0043005//neuron projection;GO:0044297//cell body	GO:0004871//signal transducer activity;GO:0005102//receptor binding;GO:0008565//protein transporter activity;GO:0019899//enzyme binding;GO:0034185//apolipoprotein binding;GO:0046872//metal ion binding	GO:0006909//phagocytosis;GO:0007186//G-protein coupled receptor signaling pathway;GO:0010466//negative regulation of peptidase activity;GO:0010517//regulation of phospholipase activity;GO:0010874//regulation of cholesterol efflux;GO:0015031//protein transport;GO:0016055//Wnt receptor signaling pathway;GO:0032501//multicellular organismal process;GO:0032502//developmental process;GO:0044260;GO:004…	gi|126012562|ref|NP_002323.2|/0/prolow-density lipoprotein receptor-related protein 1 precursor [Homo sapiens]
7837	6821	8288	3226	38.4827773027389	18.1150296794979	-1.08702575270125	Down	0	0	PXDN	1	GO:0031012//extracellular matrix;GO:0043231//intracellular membrane-bounded organelle	GO:0003824//catalytic activity;GO:0005126//cytokine receptor binding;GO:0005198//structural molecule activity;GO:0005506//iron ion binding;GO:0016209//antioxidant activity	GO:0001959//regulation of cytokine-mediated signaling pathway;GO:0002376//immune system process;GO:0006950//response to stress;GO:0042743//hydrogen peroxide metabolic process;GO:0043062//extracellular structure organization	gi|6273399|gb|AAF06354.1|AF200348_1/0/melanoma-associated antigen MG50 [Homo sapiens]
9123	2102	3809	1484	57.3908921056161	27.0410733152733	-1.08566938411288	Down	4.32662e-146	3.18060205785124e-144	SLC16A3	1	GO:0005626//insoluble fraction;GO:0005635//nuclear envelope;GO:0005856//cytoskeleton;GO:0016021//integral to membrane	GO:0015291//secondary active transmembrane transporter activity;GO:0046943//carboxylic acid transmembrane transporter activity	GO:0002376//immune system process;GO:0006820//anion transport;GO:0007599//hemostasis;GO:0032787//monocarboxylic acid metabolic process;GO:0046942//carboxylic acid transport	gi|4759112|ref|NP_004198.1|/0/monocarboxylate transporter 4 [Homo sapiens]
55384	9701	1999	779	6.52620939622689	3.07569799461311	-1.0853314268533	Down	1.576612e-77	7.04721795979899e-76	MEG3	2	-	-	-	gi|119602126|gb|EAW81720.1|/2.16916e-48/hCG25025, isoform CRA_b [Homo sapiens]//gi|7770163|gb|AAF69617.1|AF119917_25/1.24112e-45/PRO2160 [Homo sapiens]//gi|7770163|gb|AAF69617.1|AF119917_25/1.55524e-46/PRO2160 [Homo sapiens]//gi|7770163|gb|AAF69617.1|AF119917_25/1.61489e-46/PRO2160 [Homo sapiens]//gi|7770163|gb|AAF69617.1|AF119917_25/1.68307e-46/PRO2160 [Homo sapiens]//gi|7770163|gb|AAF69617.1|AF…
57596	2763	223	87	2.55616387449493	1.20603831177323	-1.08370459224192	Down	5.6521e-10	4.62941339779006e-09	BEGAIN	3	GO:0005626//insoluble fraction;GO:0044424//intracellular part	GO:0042802//identical protein binding	-	gi|13124765|ref|NP_065887.1|/0/brain-enriched guanylate kinase-associated protein [Homo sapiens]
7057	5820	5374	2098	29.2441762130147	13.8071879146245	-1.08272983160624	Down	2.09658e-204	1.98394458510638e-202	THBS1	2	GO:0005615//extracellular space;GO:0009986//cell surface;GO:0031091//platelet alpha granule	GO:0001948//glycoprotein binding;GO:0005102//receptor binding;GO:0005518//collagen binding;GO:0005539//glycosaminoglycan binding;GO:0005543//phospholipid binding;GO:0017134//fibroblast growth factor binding;GO:0032403//protein complex binding;GO:0043498//cell surface binding;GO:0046872//metal ion binding;GO:0071813//lipoprotein particle binding	GO:0000165//MAPK cascade;GO:0001818//negative regulation of cytokine production;GO:0001935//endothelial cell proliferation;GO:0001953//negative regulation of cell-matrix adhesion;GO:0002468;GO:0002504//antigen processing and presentation of peptide or polysaccharide antigen via MHC class II;GO:0002690//positive regulation of leukocyte chemotaxis;GO:0002696//positive regulation of leukocyte activa…	gi|62089410|dbj|BAD93149.1|/0/thrombospondin 1 precursor variant [Homo sapiens]
115908	1279	169	66	4.18485943230517	1.97649685420851	-1.08223350509407	Down	7.21326e-08	4.82783654627539e-07	CTHRC1	1	GO:0031012//extracellular matrix	GO:0001664//G-protein coupled receptor binding	GO:0001736//establishment of planar polarity;GO:0030030//cell projection organization;GO:0030178//negative regulation of Wnt receptor signaling pathway;GO:0035567//non-canonical Wnt receptor signaling pathway;GO:0042472//inner ear morphogenesis;GO:0043393//regulation of protein binding;GO:0048870//cell motility	gi|19923989|ref|NP_612464.1|/6.70386e-133/collagen triple helix repeat-containing protein 1 isoform 1 precursor [Homo sapiens]//gi|368711292|ref|NP_001243028.1|/1.02175e-135/collagen triple helix repeat-containing protein 1 isoform 2 [Homo sapiens]
7130	1439	225	88	4.95206616664111	2.34231130556653	-1.08009776075008	Down	5.26464e-10	4.32600210623557e-09	TNFAIP6	3	-	GO:0005539//glycosaminoglycan binding	GO:0006952//defense response;GO:0007154//cell communication;GO:0023052//signaling	gi|26051243|ref|NP_009046.2|/9.5525e-155/tumor necrosis factor-inducible gene 6 protein precursor [Homo sapiens]
1812	3373	137	54	1.28637899698933	0.613197188604536	-1.0688927689674	Down	1.61891e-06	9.21318262955854e-06	DRD1	3	GO:0005626//insoluble fraction;GO:0016021//integral to membrane;GO:0030425//dendrite;GO:0031090//organelle membrane;GO:0043231//intracellular membrane-bounded organelle;GO:0044297//cell body;GO:0044459//plasma membrane part	GO:0001588//dopamine neurotransmitter receptor activity, coupled via Gs	GO:0001508//regulation of action potential;GO:0002209//behavioral defense response;GO:0006605//protein targeting;GO:0006813//potassium ion transport;GO:0007189//adenylate cyclase-activating G-protein coupled receptor signaling pathway;GO:0007200//phospholipase C-activating G-protein coupled receptor signaling pathway;GO:0007618//mating;GO:0007631//feeding behavior;GO:0007632//visual behavior;GO:0…	gi|119581780|gb|EAW61376.1|/0/dopamine receptor D1, isoform CRA_a [Homo sapiens]
57476	2761	1864	735	21.3817976908798	10.19632497696	-1.0683338931009	Down	1.227604e-70	5.07885468837209e-69	GRAMD1B	1	GO:0031224//intrinsic to membrane	-	-	gi|144227752|ref|NP_065767.1|/0/GRAM domain-containing protein 1B [Homo sapiens]
56033	1498	316	126	6.68097711188166	3.2216730796933	-1.05224901284753	Down	5.47234e-13	5.62083883371824e-12	BARX1	3	GO:0005694//chromosome;GO:0043231//intracellular membrane-bounded organelle	GO:0001071//nucleic acid binding transcription factor activity;GO:0003677//DNA binding	GO:0003002//regionalization;GO:0006351//transcription, DNA-dependent;GO:0007154//cell communication;GO:0016055//Wnt receptor signaling pathway;GO:0030154//cell differentiation;GO:0048534	gi|153218470|ref|NP_067545.3|/4.13469e-108/homeobox protein BarH-like 1 [Homo sapiens]
727936	1547	190	76	3.88980653773281	1.88168106615427	-1.04767628305771	Down	2.62316e-08	1.83796834974399e-07	GXYLT2	1	GO:0031224//intrinsic to membrane	GO:0008194//UDP-glycosyltransferase activity	GO:0006493//protein O-linked glycosylation	gi|122937187|ref|NP_001073862.1|/0/glucoside xylosyltransferase 2 precursor [Homo sapiens]
6769	2963	295	118	3.15322585678177	1.52536259437536	-1.0476762830577	Down	3.82616e-12	3.72156295243302e-11	STAC	1	GO:0000267//cell fraction;GO:0044424//intracellular part	GO:0043169//cation binding	GO:0007165//signal transduction;GO:0009408//response to heat	gi|4507247|ref|NP_003140.1|/0/SH3 and cysteine-rich domain-containing protein [Homo sapiens]
79778	3144	2271	909	22.8770126074809	11.0739888588567	-1.04672369468312	Down	6.29236e-83	3.02543471351351e-81	MICALL2	3	GO:0015629//actin cytoskeleton;GO:0043296//apical junction complex	GO:0046914//transition metal ion binding	GO:0016192//vesicle-mediated transport	gi|33667117|ref|NP_891554.1|/0/MICAL-like protein 2 isoform 1 [Homo sapiens]
7975	3350	8041	3221	76.0203683743127	36.8271960828212	-1.04561445737726	Down	3.59544e-288	4.26419184e-286	MAFK	3	GO:0031981//nuclear lumen	GO:0001071//nucleic acid binding transcription factor activity;GO:0003677//DNA binding	GO:0006351//transcription, DNA-dependent;GO:0007599//hemostasis;GO:0048731	gi|158931996|gb|AAI52388.1|/1.02253e-65/V-maf musculoaponeurotic fibrosarcoma oncogene homolog K (avian) [Homo sapiens]
148979	2816	302	121	3.39655778182854	1.6457939300343	-1.04528969022082	Down	2.33728e-12	2.31001173333333e-11	GLIS1	2	GO:0043231//intracellular membrane-bounded organelle	GO:0003676//nucleic acid binding;GO:0046914//transition metal ion binding	GO:0006357//regulation of transcription from RNA polymerase II promoter	gi|297473167|ref|XP_002686443.1|/0/PREDICTED: zinc finger protein GLIS1 [Bos taurus]
56937	4934	37002	14867	237.514850206639	115.410927877103	-1.04123788383583	Down	0	0	PMEPA1	2	GO:0031224//intrinsic to membrane	GO:0019904//protein domain specific binding	GO:0030518//intracellular steroid hormone receptor signaling pathway	gi|21361841|ref|NP_064567.2|/1.19945e-158/transmembrane prostate androgen-induced protein isoform a [Homo sapiens]//gi|364023812|ref|NP_001242905.1|/1.21234e-136/transmembrane prostate androgen-induced protein isoform d [Homo sapiens]//gi|364023812|ref|NP_001242905.1|/1.41064e-137/transmembrane prostate androgen-induced protein isoform d [Homo sapiens]//gi|364023812|ref|NP_001242905.1|/7.36937e-1…
10098	3406	1312	529	12.1998335701717	5.94886022476284	-1.0361762806744	Down	6.81756e-48	2.06969952901024e-46	TSPAN5	3	GO:0031224//intrinsic to membrane	-	-	gi|9625045|ref|NP_062517.1|/2.76107e-159/tetraspanin-5 [Mus musculus]
3300	3129	3705	1504	37.5013898755247	18.4104756709238	-1.0264171636859	Down	6.09432e-130	4.07586288721804e-128	DNAJB2	1	GO:0043234//protein complex;GO:0044424//intracellular part	GO:0031072//heat shock protein binding;GO:0032403//protein complex binding;GO:0043130//ubiquitin binding	GO:0006950//response to stress;GO:0008283//cell proliferation;GO:0016049//cell growth;GO:0016567//protein ubiquitination;GO:0016579//protein deubiquitination;GO:0031331;GO:0043161//proteasomal ubiquitin-dependent protein catabolic process;GO:0048523//negative regulation of cellular process	gi|27151736|ref|NP_006727.2|/9.94462e-140/dnaJ homolog subfamily B member 2 isoform b [Homo sapiens]//gi|88501736|ref|NP_001034639.1|/4.35867e-111/dnaJ homolog subfamily B member 2 isoform a [Homo sapiens]
170689	5676	935	380	5.21715739166846	2.56427114987725	-1.0247151346144	Down	5.05764e-34	1.18388704736842e-32	ADAMTS15	2	GO:0031012//extracellular matrix	GO:0004175//endopeptidase activity;GO:0046914//transition metal ion binding	GO:0019538//protein metabolic process	gi|21265058|ref|NP_620686.1|/0/A disintegrin and metalloproteinase with thrombospondin motifs 15 preproprotein [Homo sapiens]
58480	4386	435	177	3.1411259036343	1.54570771789815	-1.02301422882343	Down	1.276334e-16	1.6358776556196e-15	RHOU	5	GO:0005924//cell-substrate adherens junction;GO:0012505//endomembrane system;GO:0015629//actin cytoskeleton;GO:0043231//intracellular membrane-bounded organelle;GO:0044444//cytoplasmic part	GO:0017111//nucleoside-triphosphatase activity;GO:0032561//guanyl ribonucleotide binding;GO:0043169//cation binding	GO:0007010//cytoskeleton organization;GO:0007265//Ras protein signal transduction;GO:0009966//regulation of signal transduction;GO:0022402//cell cycle process;GO:0065008	gi|11034843|ref|NP_067028.1|/2.46305e-123/rho-related GTP-binding protein RhoU [Homo sapiens]//gi|62088602|dbj|BAD92748.1|/1.09903e-95/ras homolog gene family, member U variant [Homo sapiens]
80303	2000	135	55	2.13780696413897	1.05330811522195	-1.02120407169651	Down	4.50238e-06	2.41257048795181e-05	EFHD1	1	GO:0019866//organelle inner membrane;GO:0043231//intracellular membrane-bounded organelle	GO:0046872//metal ion binding	GO:0030030//cell projection organization	gi|343098481|ref|NP_001230181.1|/6.22847e-57/EF-hand domain-containing protein D1 isoform 2 [Homo sapiens] //gi|62089010|dbj|BAD92952.1|/2.1283e-97/EF hand domain family, member D1 variant [Homo sapiens]
57449	5273	579	236	3.47764708328652	1.71426109127031	-1.02052467679774	Down	1.53252e-21	2.44515971300448e-20	PLEKHG5	1	GO:0016021//integral to membrane;GO:0044444//cytoplasmic part	GO:0005035//death receptor activity;GO:0005088//Ras guanyl-nucleotide exchange factor activity;GO:0060089	GO:0006917//induction of apoptosis;GO:0007169//transmembrane receptor protein tyrosine kinase signaling pathway;GO:0007249//I-kappaB kinase/NF-kappaB cascade;GO:0007266//Rho protein signal transduction;GO:0009966//regulation of signal transduction;GO:0019221//cytokine-mediated signaling pathway	gi|111154084|ref|NP_941374.2|/0/pleckstrin homology domain-containing family G member 5 isoform b [Homo sapiens]//gi|221042762|dbj|BAH13058.1|/0/unnamed protein product [Homo sapiens]//gi|388240778|ref|NP_001252521.1|/0/pleckstrin homology domain-containing family G member 5 isoform d [Homo sapiens]//gi|388240780|ref|NP_001252522.1|/0/pleckstrin homology domain-containing family G member 5 isofor…
145773	3468	650	265	5.93606957448131	2.92677624550505	-1.0201955466356	Down	5.58206e-24	9.64124732038835e-23	FAM81A	2	-	-	-	gi|148613880|ref|NP_689663.2|/0/protein FAM81A [Homo sapiens]
3955	2384	785	321	10.4286506764174	5.15728958185244	-1.01586754482702	Down	1.92177e-28	3.83276774663677e-27	LFNG	2	GO:0031228//intrinsic to Golgi membrane	GO:0008375//acetylglucosaminyltransferase activity	GO:0007126//meiosis;GO:0009653//anatomical structure morphogenesis;GO:0009952//anterior/posterior pattern specification;GO:0022602//ovulation cycle process	gi|261878556|ref|NP_001159827.1|/0/beta-1,3-N-acetylglucosaminyltransferase lunatic fringe isoform c [Homo sapiens]//gi|58696422|ref|NP_002295.1|/5.18466e-147/beta-1,3-N-acetylglucosaminyltransferase lunatic fringe isoform d [Homo sapiens]//gi|93140999|ref|NP_001035257.1|/1.55473e-166/beta-1,3-N-acetylglucosaminyltransferase lunatic fringe isoform a preproprotein [Homo sapiens]//gi|93141005|ref|N…
665	3505	4112	1685	37.1560722208039	18.4134267840642	-1.01283986129499	Down	6.13254e-141	4.39910833064516e-139	BNIP3L	2	GO:0012505//endomembrane system;GO:0031224//intrinsic to membrane;GO:0031966//mitochondrial membrane	GO:0042802//identical protein binding;GO:0046983//protein dimerization activity	GO:0002252;GO:0006915//apoptotic process;GO:0007005//mitochondrion organization;GO:0010629//negative regulation of gene expression;GO:0012502//induction of programmed cell death;GO:0051704	gi|4757860|ref|NP_004322.1|/4.98052e-79/BCL2/adenovirus E1B 19 kDa protein-interacting protein 3-like [Homo sapiens]
22979	7500	2166	888	9.14664668508643	4.5349702124465	-1.01214984942856	Down	4.74206e-75	2.07275792137592e-73	EFR3B	1	-	-	-	gi|190684710|ref|NP_055786.1|/0/protein EFR3 homolog B [Homo sapiens]
221481	1184	100	41	2.67493363881252	1.32634007137899	-1.01205237332698	Down	9.17998e-05	0.00040165234677816	ARMC12	3	-	-	-	gi|31542280|ref|NP_659465.2|/0/armadillo repeat-containing protein 12 [Homo sapiens]
51177	1627	443	182	8.62344679017108	4.28456337867564	-1.00911643652666	Down	1.47289e-16	1.88102750179469e-15	PLEKHO1	4	GO:0016020//membrane;GO:0043231//intracellular membrane-bounded organelle	-	-	gi|194379282|dbj|BAG63607.1|/0/unnamed protein product [Homo sapiens]
340075	3225	1061	436	10.4195839859957	5.17820818307845	-1.00877280430817	Down	1.874322e-37	4.70298848801128e-36	ARSI	2	GO:0043231//intracellular membrane-bounded organelle	GO:0008484//sulfuric ester hydrolase activity;GO:0043169//cation binding	-	gi|59797060|ref|NP_001012301.1|/0/arylsulfatase I precursor [Homo sapiens]
388121	2292	255	105	3.52362986138864	1.75467796443447	-1.00585610736307	Down	4.32796e-10	3.58446966480447e-09	TNFAIP8L3	2	-	-	-	gi|59709436|ref|NP_997264.2|/2.89713e-154/tumor necrosis factor alpha-induced protein 8-like protein 3 [Homo sapiens]
25758	11640	918	379	2.49778133267096	1.24712207331808	-1.00204449341306	Down	2.7286e-32	6.09056386449184e-31	C11orf41	2	GO:0031224//intrinsic to membrane	-	-	gi|302129637|ref|NP_036326.2|/0/UPF0606 protein C11orf41 [Homo sapiens]
